# Supplementary material for: Quantitative Proteomics of Intracellular Campylobacter jejuni Reveals Metabolic Reprogramming
Source: PLoS Pathog. 2012 Mar 8;8(3):e1002562. doi: 10.1371/journal.ppat.1002562 (PMC3297583; doi:10.1371/journal.ppat.1002562)
Supplement: Dataset S1 — Spectral counts of C. jejuni proteins detected by LC-MS/MS. (XLS) [file ppat.1002562.s001.xls]

## Sheet: All detected proteins
Supplementary data set 1: Spectral counts of C. jejuni proteins detected by LC-MS/MS 1
			Sample1_2h			Sample1_20h			Sample2_2h			Sample2_20h			Sample3_2h			Sample3_20h			Sample4_2h			Sample4_20h			Sample5_2h			Sample5_20h			Sample6_2h			Sample6_20h			Sample7_2h			Sample7_20h
Gene ID	Protein name	Sum 2	R1	R2	R3	R1	R2	R3	R1	R2	R3	R1	R2	R3	R1	R2	R3	R1	R2	R3	R1	R2	R3	R1	R2	R3	R1	R2	R3	R1	R2	R3	R1	R2	R3	R1	R2	R3	R1	R2	R3	R1	R2	R3
CJJ81176_1275	major outer membrane protein [Campylobacter jejuni subsp. jejuni 81-176]	14857	755	751	763	215	203	205	463	470	470	258	253	244	645	641	641	342	362	357	483	508	479	271	266	249	262	294	289	135	140	126	400	416	393	170	158	159	362	399	387	166	148	159
CJJ81176_1234	chaperonin GroEL [Campylobacter jejuni subsp. jejuni 81-176]	12039	490	471	512	359	357	367	337	325	332	270	259	245	294	291	300	264	252	256	229	233	230	213	206	206	245	252	255	208	196	207	312	357	330	224	229	225	317	327	324	242	251	240
CJJ81176_1339	flagellin [Campylobacter jejuni subsp. jejuni 81-176]	9679	378	412	388	321	324	324	240	253	248	231	217	222	233	224	229	230	221	227	178	189	185	166	157	150	174	168	178	183	172	178	276	285	255	183	189	208	255	267	257	168	169	167
CJJ81176_0499	elongation factor Tu [Campylobacter jejuni subsp. jejuni 81-176]	8784	399	396	404	266	269	271	287	283	262	288	310	304	275	248	259	193	165	155	144	142	142	137	149	132	166	153	139	126	137	113	204	196	205	141	153	147	205	181	186	155	151	146
CJJ81176_0852	bifunctional aconitate hydratase 2/2-methylisocitrate dehydratase [Campylobacter jejuni subsp. jejuni 81-176]	6279	216	211	229	168	165	156	202	203	197	186	191	191	169	173	165	145	151	159	140	131	132	129	138	133	97	85	96	105	98	110	148	148	143	129	113	124	140	143	143	125	119	133
CJJ81176_1338	flagellin [Campylobacter jejuni subsp. jejuni 81-176]	6267	218	250	239	198	184	197	165	169	160	145	148	160	141	128	159	149	149	156	123	136	99	118	96	84	92	90	128	113	111	113	195	193	178	126	142	113	183	192	177	120	115	115
CJJ81176_0556	isocitrate dehydrogenase, NADP-dependent [Campylobacter jejuni subsp. jejuni 81-176]	5868	225	244	236	129	134	139	194	204	201	168	162	174	149	158	150	101	107	108	105	100	108	68	71	79	140	157	140	98	104	106	170	150	167	106	116	115	152	150	154	108	112	109
CJJ81176_0558	succinyl-CoA synthase, beta subunit [Campylobacter jejuni subsp. jejuni 81-176]	4775	166	168	177	98	101	109	173	175	170	140	137	132	144	140	138	94	97	97	118	97	118	102	95	100	118	101	111	83	84	82	109	106	105	78	81	88	105	99	102	82	76	79
CJJ81176_1469	pyruvate ferredoxin/flavodoxin oxidoreductase [Campylobacter jejuni subsp. jejuni 81-176]	4592	177	185	178	95	107	104	164	159	160	135	135	128	102	113	117	104	106	100	76	79	80	87	89	96	110	109	107	95	92	87	110	111	115	68	76	73	91	91	82	106	97	96
CJJ81176_0356	anti-oxidant AhpCTSA family protein [Campylobacter jejuni subsp. jejuni 81-176]	4555	216	210	199	131	124	124	144	135	131	98	92	93	134	127	130	105	98	97	130	112	113	103	98	99	72	65	81	54	49	57	98	104	105	76	79	85	110	120	117	85	78	77
CJJ81176_0775	molecular chaperone DnaK [Campylobacter jejuni subsp. jejuni 81-176]	4410	158	155	149	83	84	88	159	169	163	100	106	105	127	134	131	79	86	85	101	106	111	85	72	79	105	97	95	55	52	62	123	120	122	79	85	69	129	138	144	75	67	78
CJJ81176_0510	DNA-directed RNA polymerase, beta~ subunit [Campylobacter jejuni subsp. jejuni 81-176]	4397	176	178	171	99	99	93	163	172	164	140	137	135	113	119	114	106	101	104	92	79	90	76	84	79	90	90	85	67	62	74	99	119	118	71	67	76	84	84	81	84	80	82
CJJ81176_1205	methyl-accepting chemotaxis protein [Campylobacter jejuni subsp. jejuni 81-176]	4392	147	156	145	101	100	95	131	129	130	121	117	120	110	109	119	92	91	92	107	92	101	89	100	100	90	93	91	80	89	91	116	116	107	82	87	88	107	100	99	87	87	88
CJJ81176_0800	thiol peroxidase [Campylobacter jejuni subsp. jejuni 81-176]	4191	172	181	183	128	127	123	106	112	107	142	134	126	111	109	114	142	136	109	105	102	96	117	108	113	54	63	55	54	47	53	75	92	75	71	68	69	76	70	69	59	68	70
CJJ81176_1282	quinone-reactive Ni/Fe-hydrogenase, large subunit [Campylobacter jejuni subsp. jejuni 81-176]	3993	153	159	163	88	93	92	146	153	158	108	114	125	127	123	113	81	85	86	89	91	90	90	79	79	88	83	72	60	54	49	98	99	83	58	55	60	98	86	81	64	59	61
CJJ81176_0513	elongation factor G [Campylobacter jejuni subsp. jejuni 81-176]	3856	155	166	169	57	54	57	140	147	145	91	87	95	124	119	114	58	56	59	83	96	90	67	56	65	81	81	78	49	49	55	111	134	133	57	57	62	120	123	131	63	66	56
CJJ81176_0509	DNA-directed RNA polymerase subunit beta [Campylobacter jejuni subsp. jejuni 81-176]	3679	147	156	151	81	81	74	151	142	141	113	109	111	104	96	85	89	87	87	81	86	86	85	84	76	61	59	55	52	49	47	85	90	85	55	64	58	74	55	66	76	72	73
CJJ81176_1242	protease DO [Campylobacter jejuni subsp. jejuni 81-176]	3559	116	124	122	58	59	55	112	123	117	71	70	74	101	92	101	76	76	71	102	103	97	72	77	74	85	91	88	65	72	72	106	86	102	66	67	73	77	90	92	63	61	60
CJJ81176_0289	methyl-accepting chemotaxis protein [Campylobacter jejuni subsp. jejuni 81-176]	3420	132	145	141	51	50	37	115	117	123	40	54	51	91	99	103	57	46	59	102	95	98	62	58	49	80	99	89	42	47	52	116	125	117	64	57	58	107	104	113	57	58	60
CJJ81176_0142	F0F1 ATP synthase subunit beta [Campylobacter jejuni subsp. jejuni 81-176]	3163	128	132	123	64	65	63	119	108	119	82	85	85	102	92	96	68	76	78	76	79	76	51	53	58	70	76	71	47	45	43	71	73	76	48	53	48	78	75	67	43	49	52
CJJ81176_0224	trigger factor [Campylobacter jejuni subsp. jejuni 81-176]	2971	84	75	85	47	55	56	107	100	97	90	97	87	66	70	70	51	59	54	63	65	58	58	57	48	58	66	63	69	63	63	86	75	70	65	57	62	100	79	76	77	73	70
CJJ81176_0559	succinyl-CoA synthase, alpha subunit [Campylobacter jejuni subsp. jejuni 81-176]	2866	127	123	128	51	53	58	88	92	90	112	103	92	104	104	99	55	60	54	48	56	48	48	41	49	42	41	45	31	33	31	82	76	80	51	60	55	70	54	63	58	51	60
CJJ81176_0561	2-oxoglutarate-acceptor oxidoreductase subunit OorA [Campylobacter jejuni subsp. jejuni 81-176]	2730	104	112	100	70	65	61	71	76	69	87	79	94	81	79	75	58	66	57	60	63	54	41	36	44	61	61	62	44	56	57	63	80	78	37	42	40	71	58	57	64	52	45
CJJ81176_0140	F0F1 ATP synthase subunit alpha [Campylobacter jejuni subsp. jejuni 81-176]	2713	103	89	95	48	47	39	100	95	103	78	75	84	79	80	74	65	67	73	69	62	70	62	65	46	55	51	50	46	39	37	71	73	65	49	44	43	60	56	59	56	48	43
CJJ81176_0433	fumarate reductase flavoprotein subunit [Campylobacter jejuni subsp. jejuni 81-176]	2696	100	111	109	44	43	50	88	84	91	71	73	80	60	67	64	38	40	40	40	41	42	45	39	43	82	81	71	47	57	52	84	88	80	43	57	52	79	73	76	61	59	51
CJJ81176_0264	NifU family protein [Campylobacter jejuni subsp. jejuni 81-176]	2636	103	115	116	83	75	78	80	89	80	79	79	66	68	70	67	53	52	60	71	80	85	84	80	78	34	38	39	40	45	45	46	47	45	37	29	36	45	38	46	43	47	45
CJJ81176_0180	methyl-accepting chemotaxis protein [Campylobacter jejuni subsp. jejuni 81-176]	2594	94	113	92	33	51	39	96	99	86	46	39	39	77	56	71	41	45	42	46	67	48	42	35	32	68	72	76	32	32	34	89	92	89	41	39	57	94	91	87	55	56	61
CJJ81176_1731	DNA-binding protein HU [Campylobacter jejuni subsp. jejuni 81-176]	2582	183	185	156	53	53	57	88	85	97	47	45	43	95	81	77	50	44	51	93	87	83	54	58	53	46	45	42	17	17	19	55	55	62	29	28	23	52	56	55	20	23	20
CJJ81176_1078	inosine 5~-monophosphate dehydrogenase [Campylobacter jejuni subsp. jejuni 81-176]	2562	78	74	74	57	39	53	81	83	86	100	105	89	78	79	66	75	76	67	72	67	57	68	63	77	48	42	47	37	39	28	53	42	53	41	34	39	52	50	50	49	48	46
CJJ81176_0546	heat shock protein 90 [Campylobacter jejuni subsp. jejuni 81-176]	2501	69	79	75	37	32	34	85	89	88	55	49	54	78	71	74	41	43	37	58	41	46	45	42	42	52	60	55	46	35	39	90	91	92	56	58	61	85	85	88	47	49	48
CJJ81176_0473	methyl-accepting chemotaxis protein [Campylobacter jejuni subsp. jejuni 81-176]	2333	70	67	71	42	45	41	94	83	87	71	72	70	72	79	74	53	49	55	84	67	71	64	74	68	44	41	36	22	32	31	61	45	31	38	27	31	60	57	60	27	36	31
CJJ81176_0902	30S ribosomal protein S1 [Campylobacter jejuni subsp. jejuni 81-176]	2309	76	83	83	48	39	44	89	89	93	70	72	76	72	66	62	49	58	51	62	65	64	42	43	53	47	48	48	34	31	39	51	55	64	27	34	27	51	47	42	41	38	36
CJJ81176_0310	chemotaxis protein CheA [Campylobacter jejuni subsp. jejuni 81-176]	2216	86	84	85	32	29	34	78	87	83	63	56	56	59	64	60	45	44	39	46	44	44	38	29	36	50	50	46	23	32	33	66	71	72	39	41	35	76	68	63	38	50	42
CJJ81176_0265	cysteine desulfurase, putative [Campylobacter jejuni subsp. jejuni 81-176]	2189	53	57	53	37	41	41	72	66	70	77	69	73	61	61	65	66	54	43	51	51	48	50	43	43	38	50	46	50	50	44	52	56	48	43	42	36	50	55	50	43	50	41
CJJ81176_0315	major antigenic peptide PEB3 [Campylobacter jejuni subsp. jejuni 81-176]	2149	138	120	116	20	23	22	77	74	68	32	33	33	68	65	66	32	27	34	56	56	51	33	24	27	44	47	49	20	19	19	71	72	76	39	32	36	76	83	90	31	26	24
CJJ81176_1675	citrate synthase [Campylobacter jejuni subsp. jejuni 81-176]	2110	56	61	67	42	49	48	70	65	60	76	69	74	58	50	63	58	52	46	47	39	44	42	42	46	39	45	41	50	44	42	49	44	49	42	43	35	47	42	41	40	48	45
CJJ81176_0920	cysteine synthase A [Campylobacter jejuni subsp. jejuni 81-176]	2090	73	82	75	52	62	53	66	75	65	77	75	66	80	67	71	51	51	47	34	39	38	32	32	38	34	29	36	40	30	34	46	61	46	32	30	31	38	43	44	36	41	38
CJJ81176_0439	oxidoreductase, putative [Campylobacter jejuni subsp. jejuni 81-176]	2089	94	94	99	15	9	16	68	84	69	29	31	33	67	61	69	35	26	35	64	70	68	25	29	27	65	67	70	22	18	22	78	87	79	25	26	27	67	68	76	19	27	29
CJJ81176_0624	major antigenic peptide PEB4 [Campylobacter jejuni subsp. jejuni 81-176]	2040	89	85	82	12	12	14	87	86	83	21	17	17	87	83	79	30	24	29	48	54	55	26	23	25	45	47	40	15	16	15	87	78	81	35	39	34	91	96	93	16	19	25
CJJ81176_0562	2-oxoglutarate-acceptor oxidoreductase subunit OorB [Campylobacter jejuni subsp. jejuni 81-176]	2033	66	66	72	41	51	43	57	59	59	60	58	61	51	50	54	45	55	37	32	27	33	40	34	41	41	38	45	30	35	29	59	61	51	49	54	56	51	52	56	46	48	40
CJJ81176_1196	elongation factor Ts [Campylobacter jejuni subsp. jejuni 81-176]	2013	60	62	50	51	41	47	72	69	79	63	59	58	68	58	59	43	43	37	51	52	48	45	50	45	31	31	27	31	30	38	41	44	39	32	41	42	46	42	54	46	45	43
CJJ81176_1519	bacterioferritin, putative [Campylobacter jejuni subsp. jejuni 81-176]	1837	103	102	101	41	50	44	65	63	73	45	41	38	67	67	64	39	34	31	56	49	64	49	51	48	20	23	23	12	12	13	47	39	39	23	23	23	45	40	34	14	13	9
CJJ81176_0148	peptidoglycan-associated lipoprotein Omp18 [Campylobacter jejuni subsp. jejuni 81-176]	1824	74	67	70	62	61	67	43	43	47	45	49	53	42	40	39	46	43	37	45	37	43	45	48	47	38	35	35	26	35	26	31	36	39	35	42	42	41	35	37	31	32	35
CJJ81176_1582	DNA-directed RNA polymerase subunit alpha [Campylobacter jejuni subsp. jejuni 81-176]	1814	78	67	70	45	45	47	65	63	60	52	57	47	52	45	45	41	41	41	56	56	47	43	40	35	33	35	34	26	33	30	38	38	40	20	26	22	44	42	31	29	27	28
CJJ81176_1001	CjaA protein [Campylobacter jejuni subsp. jejuni 81-176]	1720	68	61	63	3	4	2	80	80	84	20	16	12	72	71	74	19	16	21	50	49	54	18	16	21	52	51	55	16	22	18	75	74	74	18	24	22	65	61	66	18	21	14
CJJ81176_1384	flavodoxin FldA [Campylobacter jejuni subsp. jejuni 81-176]	1715	117	99	116	34	29	38	43	40	52	29	27	29	62	62	55	44	43	44	46	37	46	47	41	33	22	23	18	11	14	17	42	40	35	24	22	24	47	40	46	30	24	23
CJJ81176_0966	preprotein translocase subunit SecA [Campylobacter jejuni subsp. jejuni 81-176]	1668	44	45	50	23	28	20	67	78	69	42	37	49	51	50	55	38	41	27	37	43	43	36	29	29	37	33	33	26	21	23	53	38	46	32	27	27	50	46	50	32	36	27
CJJ81176_0478	thiamine biosynthesis protein ThiC [Campylobacter jejuni subsp. jejuni 81-176]	1656	61	61	68	17	17	18	60	58	54	48	42	37	50	46	50	31	27	24	40	40	45	24	27	25	43	48	48	28	34	33	51	54	54	24	29	26	50	45	40	21	31	27
CJJ81176_1016	hypothetical protein CJJ81176_1016 [Campylobacter jejuni subsp. jejuni 81-176]	1634	96	98	93	24	26	23	56	46	64	32	29	31	48	53	40	37	32	36	35	38	37	17	18	17	39	36	34	14	13	16	45	52	44	28	29	29	55	54	51	25	22	22
CJJ81176_1498	methyl-accepting chemotaxis protein [Campylobacter jejuni subsp. jejuni 81-176]	1626	60	65	60	24	13	15	61	61	56	25	21	20	44	43	44	27	18	20	42	37	42	23	17	25	52	49	47	16	21	19	68	62	54	32	24	28	69	62	74	31	24	31
CJJ81176_0928	bifunctional adhesin/ABC transporter aspartate/glutamate-binding protein [Campylobacter jejuni subsp. jejuni 81-176]	1621	86	84	79	13	14	15	57	63	51	21	20	28	65	59	61	24	22	24	41	45	45	26	26	22	37	39	36	18	21	24	53	44	50	35	27	39	46	42	49	24	24	22
CJJ81176_0940	oxaloacetate decarboxylase, alpha subunit, putative [Campylobacter jejuni subsp. jejuni 81-176]	1538	55	48	53	36	32	33	47	45	47	48	40	43	39	35	42	30	34	32	25	30	34	39	39	35	33	31	29	26	29	26	32	38	40	26	37	25	39	33	36	37	42	38
CJJ81176_0390	RND efflux system, membrane fusion protein CmeA [Campylobacter jejuni subsp. jejuni 81-176]	1488	39	38	36	37	37	29	34	41	43	50	47	51	37	37	38	51	50	47	40	32	30	34	32	38	31	27	35	37	40	28	35	30	31	21	28	26	28	35	25	31	27	25
CJJ81176_1692	50S ribosomal protein L5 [Campylobacter jejuni subsp. jejuni 81-176]	1475	50	65	57	23	29	20	47	59	44	38	38	37	54	47	44	26	26	29	23	28	25	21	22	23	25	29	28	15	17	18	50	41	41	34	34	32	44	44	48	34	29	37
CJJ81176_0388	RND efflux system, outer membrane lipoprotein CmeC [Campylobacter jejuni subsp. jejuni 81-176]	1451	45	32	32	38	31	38	38	41	39	48	43	39	33	32	36	47	43	46	26	32	28	37	34	34	45	34	33	34	31	38	30	30	29	26	32	27	29	28	22	31	33	27
CJJ81176_1269	polynucleotide phosphorylase/polyadenylase [Campylobacter jejuni subsp. jejuni 81-176]	1434	49	45	52	23	23	24	45	49	50	42	43	49	35	38	35	33	32	26	37	31	31	29	27	21	28	36	32	24	24	22	43	43	49	25	23	17	40	37	42	28	28	24
CJJ81176_1581	30S ribosomal protein S4 [Campylobacter jejuni subsp. jejuni 81-176]	1431	45	62	46	23	26	25	53	49	54	33	34	35	45	44	38	27	24	22	33	25	29	26	22	20	37	37	28	16	23	20	41	46	45	32	24	28	40	37	46	30	31	30
CJJ81176_0512	30S ribosomal protein S7 [Campylobacter jejuni subsp. jejuni 81-176]	1405	55	61	55	22	18	28	45	46	42	36	36	27	48	38	40	31	33	28	21	23	18	19	18	20	28	24	29	17	16	15	50	61	51	25	26	37	45	48	45	26	28	26
CJJ81176_1304	NADP-dependent malic enzyme, truncation [Campylobacter jejuni subsp. jejuni 81-176]	1401	55	58	66	8	10	10	63	53	57	27	28	28	52	55	59	26	23	23	54	54	52	24	22	20	35	33	36	13	16	13	36	43	40	15	21	18	39	36	34	11	20	15
CJJ81176_0925	ribose-phosphate pyrophosphokinase [Campylobacter jejuni subsp. jejuni 81-176]	1391	47	56	50	16	18	16	59	61	60	30	34	32	51	54	55	23	19	27	58	48	51	37	37	45	23	29	27	18	16	14	35	37	37	13	15	15	31	26	28	17	14	12
CJJ81176_1418	putative methyltransferase [Campylobacter jejuni subsp. jejuni 81-176]	1389	34	37	34	20	21	24	43	41	48	44	37	38	45	49	43	30	22	25	29	34	32	35	34	36	26	20	23	20	21	20	41	36	39	32	32	32	37	37	38	36	32	32
CJJ81176_1045	putative lipoprotein [Campylobacter jejuni subsp. jejuni 81-176]	1381	36	24	28	31	22	25	25	27	30	54	54	47	29	32	29	36	33	34	20	21	21	33	30	31	24	26	28	31	27	32	40	49	32	41	35	45	34	35	35	38	37	40
CJJ81176_0506	50S ribosomal protein L1 [Campylobacter jejuni subsp. jejuni 81-176]	1379	54	59	51	10	7	7	44	40	56	17	10	12	45	47	51	12	15	13	33	23	33	20	24	20	35	41	37	20	22	22	56	57	51	22	24	20	54	55	54	34	37	35
CJJ81176_0211	iron ABC transporter, periplasmic iron-binding protein [Campylobacter jejuni subsp. jejuni 81-176]	1376	60	64	60			1	66	75	66	6	8	9	60	61	66	6	7	5	60	61	60	11	12	10	40	43	40	10	12	4	62	61	57	8	6	9	57	57	57	6	8	5
CJJ81176_0425	serine hydroxymethyltransferase [Campylobacter jejuni subsp. jejuni 81-176]	1372	39	52	35	25	26	25	50	53	55	51	44	51	50	52	50	34	32	29	27	27	26	27	28	23	25	26	24	21	20	21	34	32	36	18	20	22	26	32	30	27	21	26
CJJ81176_0303	rod shape-determining protein MreB [Campylobacter jejuni subsp. jejuni 81-176]	1367	52	62	47	35	32	36	38	33	36	40	41	35	45	36	42	27	26	22	33	25	34	27	32	28	23	26	31	24	28	25	41	41	41	21	22	23	30	27	29	18	26	27
CJJ81176_0584	pyridine nucleotide-disulphide oxidoreductase family protein [Campylobacter jejuni subsp. jejuni 81-176]	1352	59	65	63	11	9	9	69	64	73	15	16	18	55	51	54	15	13	13	53	51	58	25	31	21	27	38	35	7	9	15	42	35	39	11	9	12	39	41	38	13	14	17
CJJ81176_1525	tungstate ABC transporter, periplasmic tungstate-binding protein, putative [Campylobacter jejuni subsp. jejuni 81-176]	1350	55	68	57	6	4	4	61	59	63	14	14	13	61	49	58	13	14	13	33	33	28	13	10	13	28	31	31	10	7	8	56	51	57	25	26	30	66	71	69	8	10	10
CJJ81176_0295	SPFH domain-containing protein [Campylobacter jejuni subsp. jejuni 81-176]	1341	30	33	37	32	25	30	39	40	35	36	42	44	32	30	34	33	35	31	39	41	40	36	35	38	29	27	33	27	25	26	22	24	25	27	23	28	28	32	32	31	26	29
CJJ81176_0183	thioredoxin [Campylobacter jejuni subsp. jejuni 81-176]	1338	78	73	70	18	14	15	55	63	66	20	14	15	55	49	51	27	20	22	46	44	46	27	29	28	20	20	22	6	5	5	28	25	26	11	20	18	50	50	44	15	14	14
CJJ81176_0641	nonheme iron-containing ferritin [Campylobacter jejuni subsp. jejuni 81-176]	1266	39	37	36	24	19	18	41	45	44	33	32	28	43	37	43	27	25	25	27	27	27	32	26	28	24	16	20	15	11	14	41	37	38	26	26	26	37	39	37	30	35	31
CJJ81176_1114	S-adenosylmethionine synthetase [Campylobacter jejuni subsp. jejuni 81-176]	1261	39	38	32	19	21	19	48	46	49	34	38	36	46	42	38	22	21	18	34	37	29	30	26	26	23	24	27	19	19	21	29	31	22	25	24	34	33	33	34	26	24	25
CJJ81176_0067	gamma-glutamyltransferase [Campylobacter jejuni subsp. jejuni 81-176]	1249	59	63	59	7	9	10	42	43	37	23	18	21	39	46	44	22	25	21	22	23	24	18	17	18	35	35	31	23	18	20	34	45	46	29	28	29	36	37	38	16	21	18
CJJ81176_0801	nitrate reductase catalytic subunit [Campylobacter jejuni subsp. jejuni 81-176]	1239	62	67	77	3	1	3	74	64	69	9	9	9	43	43	39	11	9	9	43	34	38	6	9	7	42	33	35	4	8	12	49	48	56	10	10	5	55	59	51	8	8	8
CJJ81176_1393	adenylosuccinate lyase [Campylobacter jejuni subsp. jejuni 81-176]	1235	36	35	35	18	18	21	48	47	43	49	48	45	35	43	30	23	28	28	33	22	23	33	26	26	25	28	21	19	20	23	30	28	30	17	24	17	29	29	25	27	23	27
CJJ81176_1701	50S ribosomal protein L2 [Campylobacter jejuni subsp. jejuni 81-176]	1227	62	62	61	30	33	27	40	37	29	40	32	36	41	38	46	31	33	24	20	23	19	14	16	19	30	17	18	12	9	13	42	40	36	19	14	15	32	25	28	21	24	19
CJJ81176_0379	DNA-binding response regulator [Campylobacter jejuni subsp. jejuni 81-176]	1215	58	56	55	14	7	7	37	43	39	26	23	20	34	39	32	12	15	13	17	16	16	13	11	13	30	35	23	15	16	14	59	62	51	29	30	29	44	49	51	18	23	21
CJJ81176_0712	acetate kinase [Campylobacter jejuni subsp. jejuni 81-176]	1197	36	39	33	24	28	24	45	44	43	56	48	42	46	55	47	26	28	24	27	27	28	27	26	25	15	24	19	15	16	22	22	21	23	14	13	17	26	25	24	19	17	17
CJJ81176_0311	chemotaxis protein CheV [Campylobacter jejuni subsp. jejuni 81-176]	1181	41	45	42	16	11	10	43	42	42	28	26	24	46	52	58	23	22	15	36	33	29	23	26	22	24	23	25	14	14	13	45	33	39	14	12	16	33	33	41	15	13	19
CJJ81176_1199	ubiquinol--cytochrome c reductase, cytochrome c1 subunit [Campylobacter jejuni subsp. jejuni 81-176]	1170	66	59	63	6	5	7	53	56	52	13	14	15	36	42	40	11	9	12	35	27	35	14	14	12	37	38	38	13	9	9	44	47	46	11	14	13	37	40	36	13	13	16
CJJ81176_1128	methyl-accepting chemotaxis protein [Campylobacter jejuni subsp. jejuni 81-176]	1152	40	37	27	23	22	21	37	36	40	35	35	35	24	24	27	19	22	25	39	35	35	26	29	39	23	27	19	16	17	21	33	21	32	25	22	25	29	20	30	23	16	21
CJJ81176_0305	carbamoyl phosphate synthase large subunit [Campylobacter jejuni subsp. jejuni 81-176]	1138	49	49	51	17	20	17	41	38	36	31	37	39	37	32	25	15	18	12	16	13	18	15	13	13	31	31	34	14	18	15	32	40	34	20	26	23	32	26	25	28	29	28
CJJ81176_0122	aspartate ammonia-lyase [Campylobacter jejuni subsp. jejuni 81-176]	1134	43	48	39	12	12	11	45	44	53	31	28	27	36	36	33	24	20	20	27	26	31	17	23	14	31	29	30	16	16	14	32	35	32	17	18	21	31	32	25	16	20	19
CJJ81176_1185	hypothetical protein CJJ81176_1185 [Campylobacter jejuni subsp. jejuni 81-176]	1086	57	55	51	7	4	8	45	41	49	13	12	12	41	30	37	20	13	19	52	53	47	23	28	24	19	25	29	9	7	8	39	31	33	11	9	12	30	30	29	8	10	6
CJJ81176_0507	50S ribosomal protein L10 [Campylobacter jejuni subsp. jejuni 81-176]	1085	38	47	44	18	14	15	36	36	34	23	23	15	32	31	34	17	16	19	35	39	37	34	25	35	19	17	15	10	17	19	28	22	26	25	21	22	31	23	27	24	22	20
CJJ81176_0508	50S ribosomal protein L7/L12 [Campylobacter jejuni subsp. jejuni 81-176]	1084	43	42	50	12	16	19	25	26	25	27	24	21	30	34	33	28	26	26	33	36	35	30	31	30	20	16	13	11	16	16	26	25	22	21	20	17	36	33	29	20	20	21
CJJ81176_1212	aspartyl/glutamyl-tRNA amidotransferase subunit B [Campylobacter jejuni subsp. jejuni 81-176]	1055	31	33	26	17	19	16	43	41	39	41	36	43	33	37	34	22	22	19	35	31	37	26	26	28	24	23	21	12	16	14	23	26	19	12	10	12	21	17	17	17	18	18
CJJ81176_0025	flagellar hook protein FlgE [Campylobacter jejuni subsp. jejuni 81-176]	1055	34	37	40	7	6	4	42	34	41	26	28	28	31	33	36	19	15	15	39	37	32	14	13	12	25	33	26	13	14	10	35	40	40	13	10	19	43	37	49	7	7	11
CJJ81176_1366	fumarate hydratase [Campylobacter jejuni subsp. jejuni 81-176]	1052	48	45	44	11	7	14	39	41	40	25	27	33	40	36	36	21	13	13	31	26	22	20	20	15	24	22	17	12	15	16	28	29	30	16	14	15	32	33	32	18	14	18
CJJ81176_1197	30S ribosomal protein S2 [Campylobacter jejuni subsp. jejuni 81-176]	1041	62	54	58	14	14	13	46	48	54	35	30	32	35	32	36	19	18	18	18	10	17	11	17	16	23	20	16	12	10	10	32	28	28	17	14	12	24	24	19	17	10	18
CJJ81176_0415	pyruvate kinase [Campylobacter jejuni subsp. jejuni 81-176]	1030	40	41	43	3	5	4	42	44	46	22	24	18	27	26	37	8	7	11	23	32	31	19	21	19	32	27	35	11	13	13	36	36	36	21	24	14	32	38	29	10	14	16
CJJ81176_0905	phenylalanyl-tRNA synthetase subunit beta [Campylobacter jejuni subsp. jejuni 81-176]	1028	35	35	31	23	18	21	46	47	44	33	32	36	31	38	37	19	21	14	31	23	30	22	21	23	17	22	15	5	9	6	25	21	27	10	17	15	26	21	22	18	21	20
CJJ81176_1471	fibronectin-binding protein [Campylobacter jejuni subsp. jejuni 81-176]	1023	41	46	49	8	10	8	36	36	39	13	14	13	27	25	26	21	15	14	28	26	24	17	18	18	27	26	25	9	11	11	36	37	39	19	18	20	44	38	42	17	15	17
CJJ81176_0537	ATP-dependent chaperone protein ClpB [Campylobacter jejuni subsp. jejuni 81-176]	1008	34	37	34	7	9	12	48	35	46	18	18	17	34	27	30	21	22	19	32	31	30	20	21	20	23	21	23	13	11	13	30	31	28	15	18	13	36	34	26	17	16	18
CJJ81176_0001	50S ribosomal protein L3 [Campylobacter jejuni subsp. jejuni 81-176]	1003	45	52	43	13	12	16	32	27	30	17	16	21	24	22	26	15	13	15	19	22	19	18	18	18	29	25	31	14	11	13	30	36	32	23	20	17	36	35	41	19	21	17
CJJ81176_0900	D-3-phosphoglycerate dehydrogenase [Campylobacter jejuni subsp. jejuni 81-176]	995	37	39	41	7	7	4	44	46	50	32	35	39	41	46	41	17	13	16	22	23	20	18	17	16	21	25	23	4	8	8	27	25	29	7	11	15	29	25	24	13	13	17
CJJ81176_0729	hypothetical protein CJJ81176_0729 [Campylobacter jejuni subsp. jejuni 81-176]	982	23	23	18	16	13	12	36	34	30	32	23	21	31	29	33	8	6	7	21	29	24	26	26	26	25	23	16	10	20	16	30	34	35	23	23	20	25	29	25	20	28	33
CJJ81176_1703	50S ribosomal protein L4 [Campylobacter jejuni subsp. jejuni 81-176]	959	29	34	29	16	15	10	33	32	31	21	26	22	29	28	29	20	23	20	25	25	21	23	17	20	19	18	14	12	15	13	29	28	26	16	17	19	33	30	30	18	25	19
CJJ81176_0107	hypothetical protein CJJ81176_0107 [Campylobacter jejuni subsp. jejuni 81-176]	955	23	27	26	20	19	19	36	30	32	40	35	34	31	34	30	26	16	19	20	19	19	18	21	16	12	15	8	23	18	13	22	28	22	14	17	17	27	21	21	23	18	26
CJJ81176_1204	methyl-accepting chemotaxis protein [Campylobacter jejuni subsp. jejuni 81-176]	949	29	34	29	20	24	26	28	27	32	32	25	25	27	31	29	21	20	21	25	21	22	29	31	30	8	11	14	8	14	17	19	16	20	18	19	20	17	23	21	22	21	23
CJJ81176_0205	superoxide dismutase, Fe [Campylobacter jejuni subsp. jejuni 81-176]	944	21	29	20	10	14	10	30	38	33	25	20	20	42	39	50	26	21	19	31	24	25	20	21	26	15	15	9	9	7	10	29	31	24	21	21	16	28	21	31	15	13	15
CJJ81176_0668	aspartyl-tRNA synthetase [Campylobacter jejuni subsp. jejuni 81-176]	937	45	47	44	12	15	13	49	48	40	20	18	16	21	26	25	10	13	13	24	22	19	15	14	16	15	18	17	15	12	7	33	32	37	13	14	10	37	27	29	14	12	10
CJJ81176_1689	50S ribosomal protein L6 [Campylobacter jejuni subsp. jejuni 81-176]	920	29	31	27	8	14	10	40	42	48	22	23	28	31	37	27	20	16	16	22	23	26	19	17	25	16	16	15	6	9	8	28	21	33	15	13	17	24	27	25	16	16	14
CJJ81176_0443	hypothetical protein CJJ81176_0443 [Campylobacter jejuni subsp. jejuni 81-176]	913	48	47	41	3	6	2	35	38	35	10	9	7	32	35	35	7	8	9	23	24	27	13	16	9	21	21	16	8	8	7	30	31	33	17	19	21	35	37	40	18	17	15
CJJ81176_0667	adenylate kinase [Campylobacter jejuni subsp. jejuni 81-176]	902	27	26	30	16	16	20	28	29	24	22	17	22	29	27	32	19	20	18	15	19	21	18	19	18	11	15	9	9	10	13	28	26	24	24	21	22	36	31	31	21	20	19
CJJ81176_0783	aspartate aminotransferase [Campylobacter jejuni subsp. jejuni 81-176]	901	34	31	30	2	3	3	38	35	38	15	21	17	37	36	38	9	9	12	19	23	28	10	12	10	25	28	27	6	7	11	38	34	32	11	15	12	39	36	33	11	15	11
CJJ81176_0711	phosphate acetyltransferase [Campylobacter jejuni subsp. jejuni 81-176]	896	41	36	35	6	5	7	53	53	53	22	22	20	45	47	45	12	13	14	41	41	36	20	25	21	17	11	15	1	6	7	17	18	19	7	5	6	12	14	11	7	4	6
CJJ81176_0275	hypothetical protein CJJ81176_0275 [Campylobacter jejuni subsp. jejuni 81-176]	888	18	21	23	18	15	14	21	23	25	45	39	41	27	21	29	31	29	25	16	16	16	22	23	23	10	9	10	10	16	16	16	17	16	25	20	19	16	15	13	27	27	25
CJJ81176_1698	30S ribosomal protein S3 [Campylobacter jejuni subsp. jejuni 81-176]	887	28	25	29	11	8	12	32	32	31	57	51	53	26	24	25	16	18	14	13	10	12	24	31	23	7	7	4	11	16	11	25	21	21	22	15	20	9	17	11	21	20	24
CJJ81176_1419	putative methyltransferase [Campylobacter jejuni subsp. jejuni 81-176]	879	32	25	27	17	17	14	27	29	23	29	29	25	32	25	22	29	28	23	13	15	16	19	22	25	7	10	8	10	10	8	21	21	25	19	20	19	25	22	27	21	20	23
CJJ81176_1668	phosphopyruvate hydratase [Campylobacter jejuni subsp. jejuni 81-176]	874	37	44	43	14	13	15	25	26	27	23	18	24	32	32	25	18	16	18	18	19	20	21	20	13	15	18	17	12	14	13	23	20	21	14	16	13	19	24	24	15	19	16
CJJ81176_0171	translation initiation factor IF-2 [Campylobacter jejuni subsp. jejuni 81-176]	859	23	22	17	20	13	19	30	27	35	30	30	40	29	30	24	18	16	20	13	17	18	23	22	21	10	17	19	14	15	15	17	22	20	11	17	15	20	18	17	16	18	21
CJJ81176_0534	alanyl-tRNA synthetase [Campylobacter jejuni subsp. jejuni 81-176]	855	20	18	19	9	13	10	45	41	44	26	37	27	31	28	26	9	17	12	14	5	10	17	13	16	13	15	14	15	10	14	24	24	25	14	13	15	33	24	28	21	22	24
CJJ81176_0296	branched-chain amino acid aminotransferase [Campylobacter jejuni subsp. jejuni 81-176]	851	23	25	22	5	5	4	38	44	37	19	15	21	44	38	39	18	13	17	33	34	35	30	28	28	14	19	17	4	4	7	26	21	25	7	9	6	19	18	15	11	6	8
CJJ81176_1558	NADH dehydrogenase subunit G [Campylobacter jejuni subsp. jejuni 81-176]	849	28	28	28	21	22	18	35	39	38	25	25	23	27	19	23	19	17	18	20	19	24	19	26	18	14	14	18	11	11	10	20	24	19	10	11	8	17	16	21	17	13	16
CJJ81176_0828	7-alpha-hydroxysteroid dehydrogenase [Campylobacter jejuni subsp. jejuni 81-176]	846	27	26	28	11	11	11	28	36	30	23	21	23	27	24	27	12	16	13	25	24	23	24	25	21	10	15	12	11	14	7	26	24	26	15	11	17	28	26	29	14	11	14
CJJ81176_0046	methyl-accepting chemotaxis protein [Campylobacter jejuni subsp. jejuni 81-176]	843	30	43	31	24	20	22	28	30	31	24	30	20	21	15	18	13	13	16	24	8	8	23	26	12	15	16	9	4	4	3	26	25	24	14	19	5	30	27	38	18	18	18
CJJ81176_0021	hypothetical protein CJJ81176_0021 [Campylobacter jejuni subsp. jejuni 81-176]	842	26	26	25	8	7	9	27	32	30	22	22	18	36	34	39	15	18	16	22	24	24	24	19	17	18	16	16	7	10	7	29	27	24	15	15	8	23	25	23	12	12	15
CJJ81176_1473	50S ribosomal protein L13 [Campylobacter jejuni subsp. jejuni 81-176]	839	30	43	32	7	10	6	31	32	34	16	13	14	22	25	23	9	9	9	15	16	19	14	14	11	24	26	19	6	5	10	41	30	37	16	15	18	34	34	37	11	10	12
CJJ81176_0126	putative lipoprotein [Campylobacter jejuni subsp. jejuni 81-176]	826	25	26	23	15	13	11	20	23	22	16	17	19	24	24	22	17	18	12	13	18	14	17	22	12	15	14	17	5	10	13	31	29	31	23	20	24	33	26	38	17	18	19
CJJ81176_0563	2-oxoglutarate-acceptor oxidoreductase subunit OorC [Campylobacter jejuni subsp. jejuni 81-176]	823	35	26	35	24	23	27	23	28	26	24	18	13	31	29	31	16	11	14	22	18	23	27	24	26	6	5	6	5	6	6	23	21	20	16	21	15	20	23	17	12	15	12
CJJ81176_0309	purine-binding chemotaxis protein CheW [Campylobacter jejuni subsp. jejuni 81-176]	822	16	28	22	3	4	4	24	23	22	19	18	18	29	32	28	10	16	15	15	17	18	19	22	19	19	15	18	10	13	14	29	28	26	22	20	23	25	24	30	21	23	21
CJJ81176_0238	threonyl-tRNA synthetase [Campylobacter jejuni subsp. jejuni 81-176]	808	20	20	18	6	6	7	34	33	26	23	19	26	25	25	24	15	12	9	14	15	14	16	18	14	18	21	19	17	13	14	24	24	31	18	23	15	34	27	30	15	14	12
CJJ81176_1399	enoyl-(acyl carrier protein) reductase [Campylobacter jejuni subsp. jejuni 81-176]	799	23	20	28	9	8	6	30	28	26	23	16	18	29	30	28	12	13	13	23	21	19	24	22	24	16	21	19	12	10	13	22	29	25	14	8	14	18	17	17	17	17	17
CJJ81176_0127	hypothetical protein CJJ81176_0127 [Campylobacter jejuni subsp. jejuni 81-176]	767	29	27	25	3	5	5	41	37	32	15	15	13	23	22	29	12	7	10	16	29	19	13	7	9	23	18	20	12	6	8	26	33	28	10	11	14	33	29	27	8	8	10
CJJ81176_0692	argininosuccinate synthase [Campylobacter jejuni subsp. jejuni 81-176]	764	24	25	23	13	11	11	34	37	32	24	19	22	21	23	20	12	11	12	26	22	23	21	15	18	16	12	15	10	9	11	20	19	19	16	13	10	21	17	21	14	12	10
CJJ81176_1305	glutamyl-tRNA synthetase [Campylobacter jejuni subsp. jejuni 81-176]	758	18	14	17	15	8	8	33	35	30	24	28	27	29	20	28	15	15	11	21	24	23	27	21	25	10	11	9	8	10	8	19	25	17	12	14	15	16	15	17	12	9	15
CJJ81176_0836	amino acid-binding protein [Campylobacter jejuni subsp. jejuni 81-176]	753	40	44	39	1	1	2	44	42	42	9	9	9	36	35	40	8	7	9	25	23	26	11	8	9	8	7	12				34	29	32	8	10	7	23	23	29	3	5	4
CJJ81176_1690	30S ribosomal protein S8 [Campylobacter jejuni subsp. jejuni 81-176]	750	40	31	29	14	10	15	31	30	28	18	16	17	30	29	29	14	12	12	13	15	17	12	12	12	20	12	15	6	9	8	29	19	25	11	12	8	18	19	21	12	11	9
CJJ81176_1481	cytochrome c oxidase, cbb3-type, subunit II [Campylobacter jejuni subsp. jejuni 81-176]	745	37	32	37	7	8	9	21	23	25	12	10	9	25	29	32	14	9	9	22	18	18	10	11	11	14	13	12	5	6	6	29	35	25	12	16	13	31	27	28	11	10	14
CJJ81176_0389	RND efflux system, inner membrane transporter CmeB [Campylobacter jejuni subsp. jejuni 81-176]	742	11	14	18	20	17	18	29	25	30	41	47	49	19	20	15	31	29	28	11	9	8	12	11	17	7	8	9	8	8	6	15	15	19	12	11	11	10	12	11	18	16	17
CJJ81176_1593	ATP/GTP-binding protein [Campylobacter jejuni subsp. jejuni 81-176]	739	22	24	21	14	12	15	29	25	27	26	24	19	21	18	19	14	15	14	16	16	12	12	12	14	11	16	19	20	19	12	15	20	13	13	12	16	22	24	18	17	14	17
CJJ81176_0869	glutamate-1-semialdehyde aminotransferase [Campylobacter jejuni subsp. jejuni 81-176]	739	14	18	26	15	15	12	28	23	22	24	26	19	21	20	19	17	16	12	22	21	20	19	17	20	18	20	17	13	16	15	14	17	19	11	10	13	16	13	16	16	14	15
CJJ81176_1472	30S ribosomal protein S9 [Campylobacter jejuni subsp. jejuni 81-176]	733	20	18	14	16	11	17	16	18	22	24	20	20	25	21	20	18	21	15	13	14	13	14	11	15	20	20	16	9	9	9	23	19	26	15	13	20	18	24	22	16	20	18
CJJ81176_1307	biotin carboxylase [Campylobacter jejuni subsp. jejuni 81-176]	730	34	27	24	14	12	14	25	24	31	20	21	19	18	20	14	15	14	9	22	21	21	16	17	16	19	19	16	11	15	11	17	12	16	11	17	14	16	11	16	16	12	13
CJJ81176_0054	CTP synthetase [Campylobacter jejuni subsp. jejuni 81-176]	727	27	21	20	11	12	10	29	32	31	28	24	25	26	24	26	11	7	9	18	16	18	18	21	17	11	12	5	11	11	8	14	20	18	11	10	12	18	16	18	12	18	21
CJJ81176_1080	isoleucyl-tRNA synthetase [Campylobacter jejuni subsp. jejuni 81-176]	715	22	16	18	2	4	1	39	40	35	29	33	27	24	19	21	9	9	10	18	14	17	18	19	14	9	8	11	9	7	10	21	22	31	11	8	9	21	20	17	13	15	15
CJJ81176_0029	DNA gyrase subunit B [Campylobacter jejuni subsp. jejuni 81-176]	714	27	31	26	6	6	8	27	34	28	25	25	20	25	22	24	8	8	12	15	14	19	12	14	9	18	14	14	6	7	6	23	26	28	10	12	10	21	19	22	13	6	14
CJJ81176_0383	phosphoglucosamine mutase [Campylobacter jejuni subsp. jejuni 81-176]	708	17	14	14	11	10	12	28	24	28	27	21	19	11	13	17	8	15	12	10	12	13	16	15	15	14	20	11	19	20	19	21	22	18	16	21	18	16	20	13	19	20	19
CJJ81176_0461	3-ketoacyl-(acyl-carrier-protein) reductase [Campylobacter jejuni subsp. jejuni 81-176]	703	25	26	26	11	15	12	23	22	20	21	16	11	25	26	29	11	9	11	14	17	14	16	14	16	8	9	9	8	6	7	19	19	23	19	23	21	19	15	22	16	14	16
CJJ81176_0737	50S ribosomal protein L19 [Campylobacter jejuni subsp. jejuni 81-176]	701	39	41	40	17	16	13	17	25	23	11	14	20	20	25	27	8	10	11	15	16	14	15	11	17	16	17	18		2	2	26	22	25	12	11	7	19	20	20	7	4	8
CJJ81176_0023	homoserine O-acetyltransferase [Campylobacter jejuni subsp. jejuni 81-176]	694	12	12	12	2	4	4	32	33	31	25	22	29	28	28	28	11	12	11	26	29	27	16	15	22	13	9	11	7	6	8	16	16	17	8	7	9	24	22	21	8	12	9
CJJ81176_1134	cell division protein FtsH [Campylobacter jejuni subsp. jejuni 81-176]	688	23	23	20	4	6	4	28	29	29	7	7	9	33	27	29	8	9	8	30	33	27	23	19	21	14	13	10	2	5		25	28	28	4	3	5	28	22	23	8	5	9
CJJ81176_1216	5-methyltetrahydropteroyltriglutamate--homocysteine S-methyltransferase [Campylobacter jejuni subsp. jejuni 81-176]	687	9	14	9	6	7	5	33	35	35	17	16	18	26	30	29	6	4	8	18	22	19	10	11	13	7	7	3	4	9	6	19	21	18	8	12	10	39	34	34	20	17	19
CJJ81176_0044	DsbB family disulfide bond formation protein [Campylobacter jejuni subsp. jejuni 81-176]	687	23	18	27	2			31	34	38	9	12	10	27	34	30	6	5	7	29	27	24	12	13	11	15	15	15	5	4	4	24	25	31	10	9	8	23	17	18	9	16	10
CJJ81176_1479	cytochrome c oxidase, cbb3-type, subunit III [Campylobacter jejuni subsp. jejuni 81-176]	684	27	30	31	4	4	6	29	31	27	9	12	12	25	31	37	13	13	11	22	22	22	12	11	9	11	11	11	4	4	6	25	28	29	6	2	4	27	21	25	5	7	8
CJJ81176_0469	3-oxoacyl-(acyl carrier protein) synthase II [Campylobacter jejuni subsp. jejuni 81-176]	683	31	25	24	9	7	6	23	31	25	22	21	20	23	22	23	13	14	11	18	22	23	17	18	13	16	15	8	8	10	7	22	16	17	6	7	8	16	17	16	7	15	11
CJJ81176_1402	glyceraldehyde 3-phosphate dehydrogenase A [Campylobacter jejuni subsp. jejuni 81-176]	682	32	40	34	5	4	5	38	41	36	10	6	5	31	26	29	12	8	9	29	28	27	10	11	11	13	20	13	5	1	4	22	22	25	4		1	18	15	20	5	4	3
CJJ81176_0270	50S ribosomal protein L20 [Campylobacter jejuni subsp. jejuni 81-176]	679	33	26	37	14	14	20	19	23	22	21	20	22	18	19	19	18	17	17	9	8	10	13	9	13	16	19	13	9	8	6	18	19	14	10	9	11	19	22	16	7	11	11
CJJ81176_0354	nucleoside diphosphate kinase [Campylobacter jejuni subsp. jejuni 81-176]	677	18	17	20	8	10	5	22	24	23	19	20	19	22	20	18	15	8	10	15	15	20	14	12	14	12	14	17	6	7	8	24	29	22	14	16	20	21	22	20	13	12	12
CJJ81176_1401	phosphoglycerate kinase [Campylobacter jejuni subsp. jejuni 81-176]	673	17	18	12	10	10	11	19	13	12	23	21	21	17	10	13	13	12	18	9	13	10	14	9	13	19	24	22	13	18	16	23	21	20	13	14	15	23	14	26	19	16	19
CJJ81176_1688	50S ribosomal protein L18 [Campylobacter jejuni subsp. jejuni 81-176]	672	32	32	37	12	10	11	25	32	24	15	18	18	30	25	25	8	11	11	16	16	18	15	13	11	15	11	13	6	4	5	14	16	15	10	12	9	18	16	16	11	8	8
CJJ81176_1503	formate dehydrogenase, alpha subunit, selenocysteine-containing [Campylobacter jejuni subsp. jejuni 81-176]	671	34	37	33	1	1	1	37	33	40	3	6	7	23	22	23	5	5	5	11	10	19	4	4	5	18	19	16	4	1	5	29	33	35	3	6	4	33	44	34	7	6	5
CJJ81176_0150	FKBP-type peptidyl-prolyl cis-trans isomerase SlyD [Campylobacter jejuni subsp. jejuni 81-176]	668	15	18	18	13	16	15	19	23	20	23	22	22	23	24	28	11	14	11	13	12	11	15	15	15	7	5	7	4	6	6	13	15	15	13	19	21	19	22	24	20	18	18
CJJ81176_0291	biotin sulfoxide reductase [Campylobacter jejuni subsp. jejuni 81-176]	661	26	24	24	2		3	32	37	32	11	14	9	30	28	27	6	6	7	23	16	19	11	12	11	14	18	15	3	4	2	23	24	18	9	8	6	30	29	34	3	5	6
CJJ81176_1287	tyrosyl-tRNA synthetase [Campylobacter jejuni subsp. jejuni 81-176]	652	24	20	18	15	18	8	29	27	30	18	16	15	22	26	22	16	12	8	20	25	16	18	16	21	9	11	9	10	5	11	17	19	13	6	11	10	10	12	12	10	8	9
CJJ81176_0028	DNA polymerase III subunit beta [Campylobacter jejuni subsp. jejuni 81-176]	639	16	19	21	5	3	5	32	31	32	29	27	30	25	22	27	11	10	11	17	11	13	16	16	16	4	8	8	7	5	4	13	15	16	6	11	9	20	14	16	15	12	11
CJJ81176_0757	cjaC protein [Campylobacter jejuni subsp. jejuni 81-176]	637	28	31	37	2	2	2	31	28	28	1	1	1	31	33	29	5	3	2	23	25	22	8	8	6	12	14	12	2	3	3	29	31	35	6	9	14	24	19	25	4	6	2
CJJ81176_0660	ketol-acid reductoisomerase [Campylobacter jejuni subsp. jejuni 81-176]	631	21	20	24	14	11	13	26	26	25	21	21	22	19	17	26	19	18	18	15	15	16	7	12	9	16	16	10	9	8	9	10	12	13	6	5	6	10	17	17	10	12	10
CJJ81176_1687	30S ribosomal protein S5 [Campylobacter jejuni subsp. jejuni 81-176]	617	22	21	27	7	7	6	27	29	28	14	13	12	19	26	27	13	14	11	13	22	22	13	18	14	12	11	8	7	3	5	13	20	19	10	7	6	16	14	16	5	10	10
CJJ81176_1148	UDP-glucose 4-epimerase [Campylobacter jejuni subsp. jejuni 81-176]	616	24	24	26	5	5	7	27	29	26	18	22	17	27	15	23	13	13	12	19	19	16	16	17	13	11	8	8	7	7	6	18	14	13	5	8	9	14	21	12	6	8	8
CJJ81176_1579	30S ribosomal protein S13 [Campylobacter jejuni subsp. jejuni 81-176]	614	20	23	23	9	8	6	22	23	19	14	13	10	10	15	15	3	5	5	6	9	8	7	8	8	22	23	20	6	4	6	21	25	25	15	16	16	26	26	29	15	16	14
CJJ81176_1213	S-ribosylhomocysteinase [Campylobacter jejuni subsp. jejuni 81-176]	610	22	21	21	15	12	14	17	14	14	11	9	14	20	18	17	8	10	11	5	5	5	6	4	7	12	14	11	12	15	10	20	21	18	13	17	14	25	28	27	19	19	15
CJJ81176_0407	2-dehydro-3-deoxyphosphooctonate aldolase [Campylobacter jejuni subsp. jejuni 81-176]	608	17	19	21	15	13	13	26	24	22	15	18	23	19	22	19	13	11	13	15	10	13	19	15	13	9	12	11	5	8	9	16	19	16	11	10	13	10	12	13	8	9	9
CJJ81176_1173	transcription termination factor Rho [Campylobacter jejuni subsp. jejuni 81-176]	606	20	20	16	8	6	6	24	28	24	18	21	21	13	12	16	11	8	5	15	11	12	17	15	15	13	18	16	6	10	10	15	17	16	17	12	13	17	16	14	11	10	13
CJJ81176_0077	GTP-binding protein TypA [Campylobacter jejuni subsp. jejuni 81-176]	604	17	20	22	3	6	7	35	32	31	18	12	16	23	16	26	4	7	6	7	8	11	7	9	5	11	11	11	5	6	7	19	18	19	9	13	14	28	24	27	12	10	12
CJJ81176_1392	cystathionine beta-lyase [Campylobacter jejuni subsp. jejuni 81-176]	603	26	21	19	11	12	13	21	18	23	27	24	22	33	24	26	9	9	16	21	12	17	19	19	18	11	8	11	8	5	8	12	10	10	2	5	7	8	9	8	8	8	5
CJJ81176_1694	50S ribosomal protein L14 [Campylobacter jejuni subsp. jejuni 81-176]	598	19	27	25	7	5	7	27	23	25	20	18	18	23	22	24	9	12	9	13	13	11	10	12	10	14	13	15	3	2	5	21	23	20	8	7	7	19	18	19	5	6	4
CJJ81176_0732	signal recognition particle protein [Campylobacter jejuni subsp. jejuni 81-176]	592	17	20	14	9	11	10	14	21	21	24	20	19	17	15	10	7	10	13	10	10	12	12	13	13	10	14	11	12	14	13	15	19	15	14	11	13	15	17	15	14	12	16
CJJ81176_0038	rubrerythrin [Campylobacter jejuni subsp. jejuni 81-176]	587	26	24	29	9	9	7	14	19	18	10	9	10	24	22	24	7	10	9	16	16	15	8	10	10	8	13	10	4	3	4	22	23	25	13	10	12	24	22	17	7	8	7
CJJ81176_1170	cytochrome c553 [Campylobacter jejuni subsp. jejuni 81-176]	564	26	24	28	2	5	2	25	30	24	11	6	7	17	17	20	7	6	5	12	12	12	6	11	3	18	19	17	7	8	8	20	16	14	7	9	11	22	24	24	7	8	7
CJJ81176_0397	2-hydroxyacid dehydrogenase [Campylobacter jejuni subsp. jejuni 81-176]	562	17	21	13	2	1	1	32	29	29	16	15	13	32	25	28	6	9	5	13	9	14	19	14	15	15	11	9	5	8	6	18	16	15	7	5	5	13	14	13	7	9	8
CJJ81176_0438	hypothetical protein CJJ81176_0438 [Campylobacter jejuni subsp. jejuni 81-176]	561	22	23	22	1		1	23	22	22	2	1	1	22	25	19	2	2	3	14	12	13	9	3	7	20	22	14		2		38	25	31	8	10	4	33	36	34	3	6	4
CJJ81176_0799	major antigenic peptide PEB2 [Campylobacter jejuni subsp. jejuni 81-176]	559	22	25	28	5	8	7	19	22	19	9	9	8	14	20	20	9	6	5	11	11	13	10	5	5	18	11	10	4	4	4	27	21	26	9	8	11	25	19	26	7	9	10
CJJ81176_1490	adenylosuccinate synthetase [Campylobacter jejuni subsp. jejuni 81-176]	558	12	16	15	6	4	6	21	23	18	13	14	21	19	15	18	12	10	8	13	18	18	12	15	13	14	18	16	8	10	10	15	14	13	9	4	10	21	17	14	7	12	6
CJJ81176_0002	30S ribosomal protein S10 [Campylobacter jejuni subsp. jejuni 81-176]	556	21	20	18	8	10	10	19	23	17	23	17	18	16	19	20	10	10	7	12	13	15	9	10	11	13	17	13	8	4	6	17	18	14	7	7	10	10	13	16	8	10	9
CJJ81176_0051	ribonucleotide-diphosphate reductase subunit alpha [Campylobacter jejuni subsp. jejuni 81-176]	553	19	22	19	1	2		35	31	34	11	10	9	23	17	23	3	8	2	17	13	16	7	7	5	12	10	12	2	1	2	20	19	24	5	7	9	30	30	22	4	5	5
CJJ81176_1079	aspartyl/glutamyl-tRNA amidotransferase subunit A [Campylobacter jejuni subsp. jejuni 81-176]	551	14	13	12	5	7	6	22	24	25	22	18	20	18	20	17	8	10	9	17	20	19	15	18	19	11	9	11	7	7	7	10	12	9	7	8	7	12	13	15	10	9	9
CJJ81176_0610	aspartate kinase [Campylobacter jejuni subsp. jejuni 81-176]	543	19	21	21	3	5	5	35	28	32	10	13	15	24	28	24	6	6	5	16	16	15	6	5	8	8	10	9	5	4	3	19	18	19	5	1	3	24	20	19	6	3	1
CJJ81176_1290	uridylate kinase [Campylobacter jejuni subsp. jejuni 81-176]	532	24	22	24	13	11	9	22	19	23	17	15	19	27	23	19	13	11	13	13	12	10	14	13	15	2	3	3	5	3	6	13	10	14	8	11	8	11	9	7	4	8	6
CJJ81176_0072	hypothetical protein CJJ81176_0072 [Campylobacter jejuni subsp. jejuni 81-176]	526	16	16	14	7	5	4	16	17	15	9	9	7	18	18	18	7	7	6	14	11	12	9	11	10	14	15	10	6	7	7	17	18	20	11	12	11	24	20	23	11	14	10
CJJ81176_1038	high affinity branched-chain amino acid ABC transporter, periplasmic amino acid-binding protein [Campylobacter jejuni subsp. jejuni 81-176]	524	24	18	21				28	21	27	7	3	7	26	23	19	5	4	5	23	24	27	6	6	6	15	13	16	4	1	2	22	21	25	2	3	3	21	21	20	2	1	2
CJJ81176_0722	glutamine synthetase, type I [Campylobacter jejuni subsp. jejuni 81-176]	523	23	28	24	7	8	7	21	20	18	11	11	11	17	22	19	11	9	12	15	10	11	11	9	7	16	15	15	5	5	5	15	16	15	7	4	6	9	12	15	7	7	7
CJJ81176_0939	phosphoenolpyruvate carboxykinase [Campylobacter jejuni subsp. jejuni 81-176]	517	20	21	22	4	2		20	20	18	19	13	15	13	16	13	6	5	9	11	11	10	14	16	12	13	12	15	4	6	6	16	18	15	11	5	11	15	17	14	11	11	7
CJJ81176_1091	ATP-dependent protease La [Campylobacter jejuni subsp. jejuni 81-176]	513	13	15	12	9	12	9	28	26	23	15	20	19	17	10	13	9	13	9	10	15	12	17	14	18	5	6	5	5	8	3	12	13	15	6	5	7	12	12	12	8	11	10
CJJ81176_1495	bifunctional putA protein, putative [Campylobacter jejuni subsp. jejuni 81-176]	510	17	19	21	1	2	4	18	19	18	31	36	34	14	17	13	11	7	8	4	4	2	5	10	5	7	7	6	2	6	2	21	16	18	12	7	8	17	15	20	12	9	5
CJJ81176_1232	hypothetical protein CJJ81176_1232 [Campylobacter jejuni subsp. jejuni 81-176]	510	16	12	17		3		38	34	38	3	7	1	22	21	22	3	5	6	20	22	19	4	4	6	18	14	14	3	5		12	16	20	4	5	4	24	19	22	3	1	3
CJJ81176_1526	LamB/YcsF family protein [Campylobacter jejuni subsp. jejuni 81-176]	508	17	14	15	6	7	6	9	12	13	15	17	17	12	11	9	9	11	8	14	9	14	13	13	14	7	7	8	6	5	7	17	12	13	13	13	17	16	17	15	16	18	16
CJJ81176_1697	50S ribosomal protein L16 [Campylobacter jejuni subsp. jejuni 81-176]	505	15	21	19	3	4	5	18	18	21	13	12	13	25	23	17	6	8	12	6	5	7	4	5	6	17	18	18	3	5	3	16	19	18	7	11	12	17	17	19	6	5	8
CJJ81176_0855	methionyl-tRNA synthetase [Campylobacter jejuni subsp. jejuni 81-176]	499	12	17	16	6	5	4	22	21	19	17	18	16	18	19	17	7	10	9	12	13	13	16	12	15	8	5	5	6	8	6	11	14	11	6	7	7	11	14	17	11	8	10
CJJ81176_1387	catalase [Campylobacter jejuni subsp. jejuni 81-176]	499	9	7	11	7	8	11	21	18	20	17	15	14	11	12	11	16	15	15	9	8	9	15	13	22	5	7	10	10	11	11	7	9	7	15	14	11	13	10	9	14	15	7
CJJ81176_1600	hypothetical protein CJJ81176_1600 [Campylobacter jejuni subsp. jejuni 81-176]	494	21	21	11	7	8	7	18	16	19	14	14	14	13	16	13	5	8	5	8	11	9	13	10	12	11	8	9	6	8	10	16	13	13	9	13	15	9	13	12	11	12	13
CJJ81176_1699	50S ribosomal protein L22 [Campylobacter jejuni subsp. jejuni 81-176]	489	19	21	16	9	9	6	20	18	17	19	15	14	21	20	20	13	9	12	7	10	12	11	10	12	10	9	8	4	6	3	9	6	10	9	8	9	13	12	14	6	6	7
CJJ81176_1277	DNA-binding response regulator [Campylobacter jejuni subsp. jejuni 81-176]	484	13	17	15	4	4	9	12	17	17	10	10	7	12	12	14	4	6	5	10	10	9	7	8	8	12	19	10	7	10	8	19	15	20	12	13	16	21	18	17	10	8	9
CJJ81176_1264	GMP synthase [Campylobacter jejuni subsp. jejuni 81-176]	477	17	19	16	8	4	4	27	17	22	16	13	17	21	20	17	9	6	5	11	19	13	12	10	11	8	9	9	3	6	7	11	14	11	3	4	5	8	10	7	5	10	13
CJJ81176_0540	phosphoribosylaminoimidazole-succinocarboxamide synthase [Campylobacter jejuni subsp. jejuni 81-176]	475	12	12	10	6	7	7	15	20	15	16	19	20	17	16	17	13	15	11	12	9	11	11	15	14	2	4	4	3	7	7	11	12	13	12	11	11	9	9	10	9	8	13
CJJ81176_1295	fibronectin type III domain-containing protein [Campylobacter jejuni subsp. jejuni 81-176]	474	20	20	21		1		25	24	24	2	4	3	25	20	24	5	4	4	18	21	21	4	4	6	13	15	14	1	1	1	18	16	19	6	3	2	20	22	19		1	3
CJJ81176_1013	delta-aminolevulinic acid dehydratase [Campylobacter jejuni subsp. jejuni 81-176]	473	18	13	15	7	7	7	20	19	17	13	16	13	16	11	17	16	15	13	13	13	6	10	12	13	5	4	8	6	3	3	15	15	17	2	3	4	12	15	16	9	7	9
CJJ81176_1669	recombinase A [Campylobacter jejuni subsp. jejuni 81-176]	471	20	11	11	9	7	7	19	22	20	19	18	16	12	17	15	10	9	9	12	14	10	17	12	13	2	7	3	7	9	9	8	8	12	7	6	4	8	7	9	12	10	14
CJJ81176_1048	outer membrane liproprotein MapA [Campylobacter jejuni subsp. jejuni 81-176]	470	11	16	11	9	7	5	15	17	10	16	13	18	16	16	14	13	13	11	10	10	12	19	17	13	3	8	7	8	8	5	10	10	8	9	9	12	9	11	8	8	12	13
CJJ81176_1223	phosphodiesterase [Campylobacter jejuni subsp. jejuni 81-176]	467	17	22	15	7	9	4	26	22	23	20	14	16	16	15	16	6	10	6	10	10	12	11	14	9	8	8	6	4	5	4	9	8	12	7	8	4	10	6	12	6	9	11
CJJ81176_0689	ATP-dependent protease ATP-binding subunit HslU [Campylobacter jejuni subsp. jejuni 81-176]	466	17	14	18	1			20	26	17	4	6	5	23	19	19		2	2	19	18	18	9	10	10	12	13	12	3	2	3	19	13	20	4	4	4	24	19	22	7	5	3
CJJ81176_1310	polysaccharide biosynthesis protein [Campylobacter jejuni subsp. jejuni 81-176]	465	16	18	19	4	6	9	15	16	16	17	12	11	9	11	11	12	12	12	9	14	9	14	19	12	10	9	10	9	6	7	9	10	8	6	8	7	11	9	11	11	9	12
CJJ81176_0793	NLPA family lipoprotein [Campylobacter jejuni subsp. jejuni 81-176]	464	12	11	12				18	23	21	6	5	6	22	20	24	4	3	5	15	17	20	4	4	4	9	9	12	3	4	7	19	16	22	8	6	9	19	22	24	6	5	8
CJJ81176_1286	2-nitropropane dioxygenase family oxidoreductase [Campylobacter jejuni subsp. jejuni 81-176]	456	11	10	5	7	4	5	19	20	21	18	24	23	19	13	12	13	8	10	13	12	9	19	16	17	6	8	3	9	7	11	8	7	8	5	5	5	10	10	7	3	8	8
CJJ81176_1636	transketolase [Campylobacter jejuni subsp. jejuni 81-176]	456	11	13	10	3	2	2	27	26	20	14	15	15	24	14	14	9	6	6	11	10	12	14	11	9	9	10	9	1		1	10	11	15	4	6	8	21	20	20	5	4	4
CJJ81176_1126	ATP-dependent Clp protease, ATP-binding subunit ClpA [Campylobacter jejuni subsp. jejuni 81-176]	451	9	11	9	8	5	3	18	21	16	21	17	17	14	17	17	11	11	17	10	6	7	16	11	17	7	7	4	7	4	6	11	9	11	8	9	8	14	9	6	8	8	6
CJJ81176_0110	hypothetical protein CJJ81176_0110 [Campylobacter jejuni subsp. jejuni 81-176]	450	15	14	13	8	6	9	19	17	18	14	12	19	17	20	19	10	10	7	3	7	12	9	6	7	9	10	5	5	7	4	11	12	13	9	7	10	9	14	10	6	11	7
CJJ81176_0642	phosphate ABC transporter, periplasmic phosphate-binding protein, putative [Campylobacter jejuni subsp. jejuni 81-176]	448	14	18	17		1	2	19	18	20	3	2	3	19	26	23	7	3	3	18	15	11	5	4	7	9	12	10		2	3	24	24	26	4	3	4	23	17	23	2	2	2
CJJ81176_0857	fructose-1,6-bisphosphatase [Campylobacter jejuni subsp. jejuni 81-176]	445	13	11	11	4	8	7	15	14	13	21	16	14	19	20	15	7	9	6	8	10	8	9	12	12	4	6	4	6	8	3	16	11	16	10	12	11	10	8	10	8	10	10
CJJ81176_1382	hypothetical protein CJJ81176_1382 [Campylobacter jejuni subsp. jejuni 81-176]	443	19	21	20	1		1	17	19	16	2	1	3	23	18	16	2	3	4	12	17	17	5	6	6	8	9	10		4	4	20	23	16	10	7	7	22	22	21	3	2	6
CJJ81176_0182	thioredoxin-disulfide reductase [Campylobacter jejuni subsp. jejuni 81-176]	443	29	24	33	2	1	3	26	21	22	2	3	2	20	15	20	2	5	5	12	11	11	4	3	7	9	12	9	2	5	3	17	18	22	3	3	5	15	17	12	2	3	3
CJJ81176_1686	50S ribosomal protein L15 [Campylobacter jejuni subsp. jejuni 81-176]	442	3	2	5	6	8	10	16	15	14	10	10	12	15	13	16	12	8	10	13	12	12	16	14	13	8	11	12	9	6	6	10	13	9	9	9	9	12	14	13	10	8	9
CJJ81176_0034	hypothetical protein CJJ81176_0034 [Campylobacter jejuni subsp. jejuni 81-176]	440	5	10	8	6	3	5	25	21	21	24	19	18	18	14	16	5	11	6	12	7	9	13	17	12	7	7	7	9	3	7	9	10	7	3	6	7	12	7	7	11	9	7
CJJ81176_0424	lysyl-tRNA synthetase [Campylobacter jejuni subsp. jejuni 81-176]	437	12	10	15	4	4	2	19	20	18	18	19	20	12	11	15	7	6	8	11	15	14	13	12	15	6	9	4	5	4	6	11	13	13	7	9	8	8	13	9	2	4	6
CJJ81176_0416	malate:quinone oxidoreductase, putative [Campylobacter jejuni subsp. jejuni 81-176]	435	9	10	11	2		3	21	18	20	28	21	23	16	13	11	12	6	6	7	4	3	8	10	8	4	3	6	8	8	2	10	11	15	7	10	7	13	13	10	9	13	16
CJJ81176_0796	valyl-tRNA synthetase [Campylobacter jejuni subsp. jejuni 81-176]	431	12	12	8	5	4	7	16	15	22	13	14	17	18	13	13	11	10	7	8	6	9	8	9	10	10	5	9	6	7	4	13	14	12	4	8	8	14	12	11	10	8	9
CJJ81176_0412	seryl-tRNA synthetase [Campylobacter jejuni subsp. jejuni 81-176]	430	14	12	17	2	4	5	15	19	20	10	12	12	14	12	18	6	6	5	13	13	12	13	15	14	5	7	9	7	6	5	9	7	11	9	10	8	9	10	7	9	9	10
CJJ81176_1487	hypothetical protein CJJ81176_1487 [Campylobacter jejuni subsp. jejuni 81-176]	424	10	10	9	6	5	6	17	20	20	13	12	11	14	16	15	6	6	5	9	8	8	9	11	11	4	3	4	3	7	3	10	13	17	11	7	14	16	12	16	8	10	9
CJJ81176_0396	glutathionylspermidine synthase family protein [Campylobacter jejuni subsp. jejuni 81-176]	419	5	7	6		2	2	17	19	19	15	16	12	17	19	16	9	9	10	18	14	17	21	19	18	5	7	3	5	5	4	7	6	13	4	1	4	14	11	7	5	5	6
CJJ81176_0511	30S ribosomal protein S12 [Campylobacter jejuni subsp. jejuni 81-176]	415	13	13	13	9	7	10	12	12	13	10	8	12	10	8	10	5	8	6	6	8	9	5	9	8	13	10	11	4	5	5	14	11	14	12	13	10	14	14	13	10	8	10
CJJ81176_0827	dihydrodipicolinate synthase [Campylobacter jejuni subsp. jejuni 81-176]	414	18	17	23	5	2	4	25	22	25	14	10	13	19	19	22	7	6	8	15	13	15	14	12	11	3	4	4	2	2	1	12	12	5	1	1	2	9	5	7	1	1	3
CJJ81176_1583	50S ribosomal protein L17 [Campylobacter jejuni subsp. jejuni 81-176]	408	15	22	16	4	6	7	18	20	17	13	10	9	15	14	12	7	6	5	9	9	6	7	6	6	11	12	8	4	4	7	11	13	11	4	8	3	11	8	10	5	12	7
CJJ81176_0539	carboxyl-terminal protease [Campylobacter jejuni subsp. jejuni 81-176]	408	15	12	16	1	1	1	25	20	22	6	3	4	18	19	20	4	5	4	15	14	14	8	7	4	11	8	9	4	4	3	13	14	14	5	3	4	15	17	14	3	7	2
CJJ81176_0906	phenylalanyl-tRNA synthetase subunit alpha [Campylobacter jejuni subsp. jejuni 81-176]	407	7	6	8	3	2	2	18	16	18	17	13	17	11	12	16	7	7	10	11	9	11	10	11	13	7	6	8	6	4	8	8	14	13	3	3	9	11	13	8	9	12	10
CJJ81176_0129	50S ribosomal protein L21 [Campylobacter jejuni subsp. jejuni 81-176]	401	10	9	8	3	2	2	20	20	16	8	6	8	18	17	16	5	4	7	14	13	12	12	11	12	11	13	11	1	3	2	14	14	12	8	5	6	10	9	11	7	5	6
CJJ81176_0164	OMP85 family outer membrane protein [Campylobacter jejuni subsp. jejuni 81-176]	401	20	25	19		3	1	23	24	26		2	1	21	19	16	2	1	2	16	15	15	6	3	3	9	13	10			1	15	13	22	2	2	2	19	13	14	2	1
CJJ81176_0503	transcription antitermination protein NusG [Campylobacter jejuni subsp. jejuni 81-176]	399	10	12	11	7	6	5	19	14	13	8	6	8	10	11	12	8	8	9	11	13	11	13	12	13	7	5	5	5	8	6	12	8	14	6	7	8	13	14	12	4	7	8
CJJ81176_1608	hypothetical protein CJJ81176_1608 [Campylobacter jejuni subsp. jejuni 81-176]	391	12	15	13	6	8	7	14	12	11	11	9	11	13	15	18	9	12	8	12	12	15	13	12	11	6	5	6	1	2	2	9	9	8	5	6	5	11	9	10	7	5	6
CJJ81176_0053	FAD-dependent thymidylate synthase [Campylobacter jejuni subsp. jejuni 81-176]	390	8	13	9	7	6	8	14	15	14	15	18	14	14	10	16	8	5	10	9	8	5	11	15	11	6	6	5	8	5	4	13	9	8	9	9	7	8	8	8	3	6	5
CJJ81176_0974	putative lipoprotein [Campylobacter jejuni subsp. jejuni 81-176]	389	17	17	17	3	3	4	15	16	18	6	6	4	17	15	16	5	4	4	15	9	14	8	5	6	12	12	9	1	3	2	15	12	11	6	4	7	13	16	15	1	3	3
CJJ81176_1585	histidinol dehydrogenase [Campylobacter jejuni subsp. jejuni 81-176]	388	13	14	10			1	18	21	20	7	8	5	21	14	19	4	1	3	17	20	17	10	8	7	10	11	11	2	2	2	16	9	12	4	4	5	15	13	11		2	1
CJJ81176_1037	high affinity branched-chain amino acid ABC transporter, periplasmic amino acid-binding protein [Campylobacter jejuni subsp. jejuni 81-176]	386	20	13	13		1		25	26	25	5	5	6	22	17	18	5	5	4	16	15	14	4	1	3	12	11	10	2	1	1	13	10	12	3	1	2	14	12	15	1	1	2
CJJ81176_0603	acetolactate synthase 3 regulatory subunit [Campylobacter jejuni subsp. jejuni 81-176]	383	7	9	6	5	5	4	10	10	13	7	11	7	11	13	10	7	8	9	11	11	9	11	9	10	9	12	9	9	7	4	12	10	11	7	8	9	12	13	13	8	7	10
CJJ81176_1201	ubiquinol--cytochrome c reductase, iron-sulfur subunit [Campylobacter jejuni subsp. jejuni 81-176]	381	17	16	12	1	1	2	20	21	22	3	3	2	28	21	26	3	2	4	10	11	8	1	2	4	8	8	7	2	1	2	14	11	11	8	6	5	14	17	15	5	3	4
CJJ81176_0874	UDP-N-acetylglucosamine 1-carboxyvinyltransferase [Campylobacter jejuni subsp. jejuni 81-176]	378	6	10	7	4	3	4	18	18	17	14	15	15	13	9	11	5	7	6	15	10	12	11	7	9	4	11	12	1	6	7	10	10	12	3	5	5	10	10	10	5	5	6
CJJ81176_1210	dihydroorotase [Campylobacter jejuni subsp. jejuni 81-176]	375	7	8	9	8	7	5	15	11	15	11	18	16	9	13	14	9	9	6	16	17	13	20	16	16	3	5	1	5	5	4	7	3	5	4	6	1	6	6	6	9	6	5
CJJ81176_0138	F0F1 ATP synthase subunit B [Campylobacter jejuni subsp. jejuni 81-176]	375	13	12	11	7	4	6	12	16	15	5	5	4	15	15	16	3	3	1	11	11	13	8	11	5	9	7	9	2	5	2	16	18	16	9	3	9	8	14	10	5	5	6
CJJ81176_1368	glucosamine--fructose-6-phosphate aminotransferase [Campylobacter jejuni subsp. jejuni 81-176]	371	7	8	11	1	1	1	15	14	11	30	31	29	8	8	9	6	6	8	4	4	3	9	7	10	1			5	4	6	13	11	9	10	7	6	9	8	10	7	13	11
CJJ81176_0625	fructose-bisphosphate aldolase [Campylobacter jejuni subsp. jejuni 81-176]	371	14	14	15	1			20	17	21	3	3	2	19	20	22	2	1	1	14	17	17	6	5	5	7	9	8	2	2	1	14	13	11	2	2	2	19	18	17	1	2	2
CJJ81176_0666	inorganic pyrophosphatase [Campylobacter jejuni subsp. jejuni 81-176]	369	9	6	6	1	1	1	18	19	18	5	6	5	13	13	15	4	3	4	11	11	10	4	4	4	10	8	8	1	3	3	20	16	15	9	7	7	15	15	19	8	9	5
CJJ81176_0485	transcription elongation factor NusA [Campylobacter jejuni subsp. jejuni 81-176]	368	7	7	10	2	3	6	16	15	18	14	13	15	14	11	14	3	3	5	13	10	13	12	10	10	3	5	5	4	3	5	9	8	7	5	6	5	9	11	12	8	9	10
CJJ81176_0434	fumarate reductase iron-sulfur subunit [Campylobacter jejuni subsp. jejuni 81-176]	366	21	18	23	12	10	14	11	13	11	6	5	9	12	15	14	3	3	1	3	2	3	3	4	6	3	3	1	1	1	6	13	14	15	11	14	12	8	11	8	11	6	6
CJJ81176_0505	50S ribosomal protein L11 [Campylobacter jejuni subsp. jejuni 81-176]	364	17	15	13	4	5	2	17	19	18	5	7	7	17	16	15	5	6	3	7	6	11	3	3	7	8	8	5	2	3	3	13	10	12	4	6	6	13	13	15	5	4	6
CJJ81176_1533	zinc-binding dehydrogenase family oxidoreductase [Campylobacter jejuni subsp. jejuni 81-176]	363	11	12	11	3	5	4	16	15	8	14	18	18	12	13	9	9	12	10	10	8	11	8	9	12	5	3	4	4	6	4	4	8	5	6	6	3	8	8	7	6	7	11
CJJ81176_0576	elongation factor P [Campylobacter jejuni subsp. jejuni 81-176]	360	8	11	8	7	6	8	13	11	15	16	16	14	15	15	14	9	9	9	8	10	8	10	11	11	3	3	5	5	5	3	4	4	5	7	5	4	7	9	6	6	10	7
CJJ81176_0797	hypothetical protein CJJ81176_0797 [Campylobacter jejuni subsp. jejuni 81-176]	359	7	15	12	1	2	2	13	11	12	6	6	6	6	9	8	4	2	4	11	7	9	3	4	6	13	16	14	6	5	4	17	18	16	6	9	6	18	12	16	5	4	8
CJJ81176_0428	hypothetical protein CJJ81176_0428 [Campylobacter jejuni subsp. jejuni 81-176]	359	15	14	15				18	18	15	3	1	3	15	11	15	1	3	6	8	5	9	1	1	1	17	13	6	3	2	3	18	18	23	7	5	4	17	18	21	1	3	2
CJJ81176_0136	ParB family chromosome partitioning protein [Campylobacter jejuni subsp. jejuni 81-176]	355	7	11	7	3	3	4	11	12	8	13	10	10	12	14	13	6	3	6	3	6	8	8	8	12	7	6	5	6	5	6	14	12	16	9	6	9	8	9	8	10	10	11
CJJ81176_0833	threonine synthase [Campylobacter jejuni subsp. jejuni 81-176]	353	19	19	14	4	5	7	13	12	12	11	12	13	12	8	13	7	9	4	5	4	6	6	10	4	3	6	4	6	8	8	8	8	10	7	6	6	6	7	7	7	8	9
CJJ81176_1678	DNA topoisomerase I [Campylobacter jejuni subsp. jejuni 81-176]	353	7	11	10	4	4	2	8	13	13	13	9	15	11	9	10	7	5	4	9	6	7	8	8	8	10	5	8	7	8	7	6	11	10	6	7	6	12	10	12	11	8	8
CJJ81176_0936	leucyl aminopeptidase [Campylobacter jejuni subsp. jejuni 81-176]	351	6	6	10	3	3	1	14	16	13	15	10	16	12	11	10	7	8	9	7	8	6	4	8	9	5	5	4	5	3	3	8	12	10	7	6	7	9	13	10	12	8	12
CJJ81176_0691	50S ribosomal protein L9 [Campylobacter jejuni subsp. jejuni 81-176]	347	15	10	13		2	2	8	12	13	4	4	5	16	12	14	2	2	2	10	10	11	5	4	7	12	11	11	4	2	4	19	17	16	4	4	5	15	14	16	3	3	4
CJJ81176_0568	prolyl-tRNA synthetase [Campylobacter jejuni subsp. jejuni 81-176]	343	7	10	12	3	4	2	19	21	19	14	14	14	13	16	14	4	3	3	4	5	8	7	7	6	5	7	7	5	2	2	5	11	9	3	5	4	12	13	12	6	3	3
CJJ81176_0446	ABC transporter, ATP-binding protein [Campylobacter jejuni subsp. jejuni 81-176]	343	10	12	14	4	5	6	15	13	13	17	15	15	9	9	12	8	5	7	10	8	7	7	9	9	2	6	1	5	7	5	5	6	9	9	8	6	5	4	6	8	5	7
CJJ81176_0302	ATP-dependent protease ATP-binding subunit ClpX [Campylobacter jejuni subsp. jejuni 81-176]	343	10	9	9	4	4	5	10	13	12	7	8	9	10	8	9	9	9	7	9	8	9	5	10	5	11	8	6	3	5	3	9	11	9	7	6	4	15	12	10	10	8	8
CJJ81176_1522	acetyl-CoA synthetase [Campylobacter jejuni subsp. jejuni 81-176]	342	6	8	4	4	4	2	3	7	6	29	31	29	7	6	7	9	11	9		3		15	9	13			1	6	8	6	6	4	7	7	11	9	4	3	5	15	15	13
CJJ81176_1426	GDP-mannose 4,6-dehydratase [Campylobacter jejuni subsp. jejuni 81-176]	336	13	14	18				21	24	27	4	2	3	14	9	14	3	4	3	13	13	12	4	5	5	8	8	9	1	2	2	12	10	12	2	1	1	14	13	10	1	3	2
CJJ81176_1233	co-chaperonin GroES [Campylobacter jejuni subsp. jejuni 81-176]	333	20	18	18	2	3	1	14	20	18	3	5	6	15	15	16	3	3	5	8	8	8	2	2	2	11	10	9	3	1	2	5	7	11	5	4	4	13	13	12	2	3	3
CJJ81176_1117	oligoendopeptidase F [Campylobacter jejuni subsp. jejuni 81-176]	331	12	13	10	3	4	3	15	13	14	8	7	7	7	8	7	8	5	5	7	9	7	13	8	11	4	9	12	5	2	3	7	10	14	5	7	9	8	8	12	3	6	3
CJJ81176_1088	30S ribosomal protein S6 [Campylobacter jejuni subsp. jejuni 81-176]	330	12	12	11		1	1	13	13	17	8	8	6	15	15	15	3	2	2	10	7	9	6	5	5	8	10	9	2	1	1	15	13	12	7	3	4	15	12	11	3	4	4
CJJ81176_0128	hypothetical protein CJJ81176_0128 [Campylobacter jejuni subsp. jejuni 81-176]	330	11	12	10	2	3	1	14	13	13	7	8	10	11	6	6	5	2	3	8	8	7	6	4	7	11	15	11	4	5	7	12	9	9	6	8	4	13	9	15	6	4	5
CJJ81176_0339	histidinol-phosphate aminotransferase [Campylobacter jejuni subsp. jejuni 81-176]	330	11	12	15	3	1	2	16	17	20	10	15	13	11	10	7	9	5	5	9	10	8	7	8	8	5	3	4	3	6	5	9	9	5	3	2	2	7	9	7	6	8	5
CJJ81176_1033	high affinity branched-chain amino acid ABC transporter, ATP-binding protein [Campylobacter jejuni subsp. jejuni 81-176]	328	9	11	12	3	1	2	13	14	12	8	4	7	15	14	19	4	3	4	7	9	8	5	5	7	12	8	8	4		3	18	14	11	3	3	4	11	11	12	4	2	4
CJJ81176_0004	metallo-beta-lactamase family protein [Campylobacter jejuni subsp. jejuni 81-176]	327	12	6	10			1	21	15	13	20	27	25	14	12	13	5	6	7	6	7	3	9	11	12	1			1		1	8	10	6	3	4	4	6	4	5	8	6	5
CJJ81176_1066	thiazole synthase [Campylobacter jejuni subsp. jejuni 81-176]	327	8	12	13	3	4	4	15	13	13	12	11	12	14	15	13	7	8	6	7	10	9	6	5	8	5	4	5	2	2	1	11	11	9	3	6	2	8	9	11	2	3	5
CJJ81176_0395	hypothetical protein CJJ81176_0395 [Campylobacter jejuni subsp. jejuni 81-176]	324	8	10	8	2			11	14	16	2	3	1	15	16	12	5	3	3	10	10	10	2	2	2	12	10	9	4	3	2	13	14	13	7	6	8	16	14	15	3	6	4
CJJ81176_1508	oxidoreductase, putative [Campylobacter jejuni subsp. jejuni 81-176]	324	17	18	16		1		25	25	22	1	1	1	16	15	12	3	1	1	13	9	11	2	3	3	10	14	7		4		10	12	18	1	4	2	8	7	8	2		1
CJJ81176_0321	3-methyl-2-oxobutanoate hydroxymethyltransferase [Campylobacter jejuni subsp. jejuni 81-176]	320	9	10	10	7	5	6	10	12	13	17	10	13	13	11	8	12	9	12	12	7	7	9	12	12	3	3	3	2	3	3	8	9	6	4	4	4	2	4	5	4	4	3
CJJ81176_0348	phosphoserine aminotransferase [Campylobacter jejuni subsp. jejuni 81-176]	317	13	13	9	1			23	24	19	9	6	10	17	15	15	6	5	6	11	16	14	10	8	7	4	5	2	1	2	1	7	8	9			1	5	5	7		1	2
CJJ81176_1136	chemotaxis protein CheY [Campylobacter jejuni subsp. jejuni 81-176]	315	10	9	9	9	9	9	8	5	9	6	6	5	17	16	15	3	2	4	6	3	3	5	4	7	5	3	5	6	5	5	13	12	9	9	9	7	14	9	10	4	8	3
CJJ81176_1226	glycolate oxidase, subunit GlcD [Campylobacter jejuni subsp. jejuni 81-176]	313	5	6	8	7	3	3	12	13	16	18	15	17	11	11	11	7	10	6	8	5	8	20	15	21	3	1	1	3	4	4	3	4	2	2	3	3	2	2	2	8	5	5
CJJ81176_1241	DNA-binding response regulator [Campylobacter jejuni subsp. jejuni 81-176]	310	6	7	5	2	5	4	6	9	12	8	10	10	12	10	11	7	6	7	5	6	6	9	13	12	4	3	1	6	5	8	7	6	6	10	8	7	12	7	5	10	7	10
CJJ81176_0671	response regulator/GGDEF domain-containing protein [Campylobacter jejuni subsp. jejuni 81-176]	309	11	6	7	2	3	3	14	13	19	11	9	10	9	10	11	6	8	6	9	8	10	12	12	9	3	5	6	5	7	1	8	4	5	5	2	5	5	7	5	4	5	9
CJJ81176_1056	acetyl-CoA carboxylase subunit A [Campylobacter jejuni subsp. jejuni 81-176]	309	8	9	7	4	5	3	10	9	12	14	12	14	3	2	6	6	8	5	12	12	12	16	14	11	6	7	3	6	4	7	4	3	5	5	2	4	4	4	3	9	11	8
CJJ81176_0033	glutamate synthase, large subunit [Campylobacter jejuni subsp. jejuni 81-176]	306	9	8	12	2			18	20	18	18	14	18	13	13	9	7	8	8	7	10	6	9	4	10		3	3	1		1	5	6	8	2			6	2	3	6	7	12
CJJ81176_0292	putative cytochrome C-type haem-binding periplasmic protein [Campylobacter jejuni subsp. jejuni 81-176]	305	11	12	11				16	14	16	4	5	3	15	13	12	4	4	4	9	7	10	6	5	6	7	13	9	2	1		9	13	10	5	4	4	11	9	14	2	5
CJJ81176_0104	3-dehydroquinate dehydratase [Campylobacter jejuni subsp. jejuni 81-176]	304	13	9	16	4	5	3	7	10	11	7	10	9	13	12	17	7	5	8	1		2	1		1	7	7	6	1	2	3	13	9	12	6	5	5	10	15	13	6	6	7
CJJ81176_0681	M24 family peptidase [Campylobacter jejuni subsp. jejuni 81-176]	304	5	5	8	2	2	3	18	15	18	14	12	26	19	16	18	6	9	5	4	6	1	5	8	7	2	3	3	5	4	2	3	7	5	2	3	1	6	5	5	4	5	7
CJJ81176_0186	aspartate aminotransferase [Campylobacter jejuni subsp. jejuni 81-176]	304	8	8	11	1		1	11	15	14	14	11	9	12	11	11	5	5	5	9	11	9	8	10	7	6	7	6	5	6	4	4	10	6	3	5	3	7	11	7	2	4	2
CJJ81176_0075	cytochrome c family protein [Campylobacter jejuni subsp. jejuni 81-176]	298	10	12	14				15	19	15	1	1	2	14	15	13	2	2	4	9	7	11	2			8	8	4		2	2	10	13	10	3	4	2	14	19	24	1	4	2
CJJ81176_1634	PDZ domain-containing protein [Campylobacter jejuni subsp. jejuni 81-176]	297	13	13	9	2	3	3	12	11	12	7	8	9	10	10	8	5	7	3	6	9	11	9	7	4	5	8	7	6	6	5	6	5	8	4	3	6	8	9	6	3	5	6
CJJ81176_1168	ADP-L-glycero-D-mannoheptose-6-epimerase [Campylobacter jejuni subsp. jejuni 81-176]	296	8	10	12	2	1	4	14	16	15	11	8	9	11	11	7	3	4	5	10	11	12	10	7	4	6	4	4	3	3	3	5	9	6	5	5	5	8	6	5	4	7	3
CJJ81176_0978	phosphoribosylformylglycinamidine synthase II [Campylobacter jejuni subsp. jejuni 81-176]	296	14	17	14	3	2	1	17	19	16	5	4	7	7	9	8	4	5	1	9	9	9	7	2	2	5	3	3		1	1	9	12	13	2	3	3	16	10	13	3	6	2
CJJ81176_1434	putative sugar transferase [Campylobacter jejuni subsp. jejuni 81-176]	293	13	9	12	4	5	4	16	16	15	21	19	25	11	7	9	3	6	4	4	4	4	8	12	9	1	1	1	3	3	5	3	5	6	3	1	4	1		1	4	7	4
CJJ81176_0652	hydrogenase accessory protein HypB [Campylobacter jejuni subsp. jejuni 81-176]	293	6	4	7	4	3	4	8	9	5	6	6	7	13	9	8	3	3	3	7	7	7	6	10	10	6	4	8	4	3	7	11	11	10	6	7	4	14	12	9	9	8	5
CJJ81176_1109	leucyl-tRNA synthetase [Campylobacter jejuni subsp. jejuni 81-176]	292	7	11	8		1	1	14	13	17	11	12	11	16	8	9	6	6	5	6	6	5	2	2	2	8	7	7	3	1	3	6	11	12	3		1	10	14	15	5	4	3
CJJ81176_0825	dihydroorotate dehydrogenase 2 [Campylobacter jejuni subsp. jejuni 81-176]	290	8	10	10	1	2	1	12	14	12	14	13	15	13	11	10	7	6	6	12	10	9	17	16	15		2		2	3	1	4	4	3		1		4	6	8	3	2	3
CJJ81176_0223	ATP-dependent Clp protease proteolytic subunit [Campylobacter jejuni subsp. jejuni 81-176]	290	7	6	8	2	2	2	9	11	13	4	6	7	9	11	9	5	4	5	9	10	9	4	4	5	10	9	9	2	3	5	9	10	11	5	3	4	12	13	13	4	4	3
CJJ81176_0139	F0F1 ATP synthase subunit delta [Campylobacter jejuni subsp. jejuni 81-176]	290	6	7	6	2	2	1	14	14	13	10	8	7	6	8	8	5	6	6	6	5	8	5	6	6	5	4	3	2	3	2	16	16	15	5	8	5	11	11	6	2	6	5
CJJ81176_1019	RNA polymerase sigma factor RpoD [Campylobacter jejuni subsp. jejuni 81-176]	279	8	6	8	1	2		9	7	13	7	5	7	7	11	10	4	5	2	3	2	2	5	1	1	7	10	8	4	4	2	12	15	13	5	5	5	14	14	17	6	6	6
CJJ81176_0780	type I site-specific deoxyribonuclease chain R [Campylobacter jejuni subsp. jejuni 81-176]	276	5	1	3	4	2	3	12	9	8	11	10	11	9	8	7	4	4	3	4	7	8	8	5	7	4	5	7	10	5	7	9	7	10	7	6	8	8	5	6	7	5	7
CJJ81176_0382	cytochrome c551 peroxidase [Campylobacter jejuni subsp. jejuni 81-176]	272	9	9	7		1		16	22	20	1	2	1	15	14	13	1	1	1	8	8	9	2	2	2	5	11	5		1	1	12	9	8	2	2	2	15	16	15	1	1	2
CJJ81176_1615	L-serine ammonia-lyase [Campylobacter jejuni subsp. jejuni 81-176]	272	6	6	4	4	3	3	9	11	10	7	6	8	6	7	8	4	5	3	8	9	8	8	5	4	7	8	4	6	5	6	10	7	8	7	4	7	6	7	9	6	5	8
CJJ81176_1186	peptidyl-prolyl cis-trans isomerase B [Campylobacter jejuni subsp. jejuni 81-176]	271	9	8	12	8	8	7	4	7	5	3	5	5	10	7	12	3	4	4	3	7	8	10	9	11	4	4		3	3	3	4	5	4	7	3	4	10	11	8	9	11	9
CJJ81176_1695	30S ribosomal protein S17 [Campylobacter jejuni subsp. jejuni 81-176]	269	12	12	15	4	5	5	19	16	16	7	4	5	10	12	12	4	3	3	8	7	5	6	2	4	6	7	7	2	3		6	5	5	3	1	3	7	7	6	3	1	1
CJJ81176_1439	capsular polysaccharide ABC transporter [Campylobacter jejuni subsp. jejuni 81-176]	267	9	12	9	1	2		16	17	17	4	3	3	11	11	10	3		4	17	14	11	5	3	6	4	8	8	2	1	1	5	12	9	1		1	10	5	6	2	2	2
CJJ81176_0050	adenylosuccinate lyase [Campylobacter jejuni subsp. jejuni 81-176]	265	14	6	13	4	2	4	13	11	12	10	5	11	8	8	8	3	5	6	6	8	9	4	5	6	8	6	4	1	7	3	9	9	9	3	1	1	5	5	6	2	3	2
CJJ81176_0372	tryptophan synthase subunit beta [Campylobacter jejuni subsp. jejuni 81-176]	263	7	7	10		2	2	16	16	20	13	12	10	10	10	12	7	5	7	9	10	11	7	12	10	2	1	2	1	3	3	5	2	4		2		2	2	3	3	1	2
CJJ81176_1452	hypothetical protein CJJ81176_1452 [Campylobacter jejuni subsp. jejuni 81-176]	261	3	4	4	2	3	3	10	9	10	8	14	9	9	5	8	3	4	3	10	7	6	10	10	7	6	3	5	6	4	1	5	6	10	6	4	3	7	7	7	6	6	8
CJJ81176_0141	F0F1 ATP synthase subunit gamma [Campylobacter jejuni subsp. jejuni 81-176]	259	9	9	8	2	4	2	18	13	14	10	9	8	12	10	9	5	7	5	7	7	7	9	9	7	1	2	2	1	2	2	5	7	7	1	1	2	4	5	5	4	3	5
CJJ81176_1308	acetyl-CoA carboxylase, biotin carboxyl carrier protein [Campylobacter jejuni subsp. jejuni 81-176]	256	9	7	5	7	4	6	6	11	11	11	14	10	11	7	8	8	11	8	6	3	7	6	4	7	1	2	2		2	2	5	3	6	2	5	1	6	5	8	6	7	6
CJJ81176_0850	short chain dehydrogenase/reductase family oxidoreductase [Campylobacter jejuni subsp. jejuni 81-176]	253	10	9	9	1	2	2	10	8	8	4	5	4	9	8	11	3	5	4	6	6	8	8	5	5	7	7	7	6	3	3	9	7	8	5	5	6	5	6	7	5	2	5
CJJ81176_1306	hypothetical protein CJJ81176_1306 [Campylobacter jejuni subsp. jejuni 81-176]	253	10	12	9			1	11	12	11				10	12	14		1	1	9	10	10	2	1	1	5	5	4	1			18	16	16	4	1	1	13	15	15	1	1
CJJ81176_0149	hypothetical protein CJJ81176_0149 [Campylobacter jejuni subsp. jejuni 81-176]	253	7	7	7	1		2	17	10	18				11	15	11	3	1		10	10	12	2	4	3	7	6	5	2			13	15	10	2		2	10	14	14	1	1
CJJ81176_0929	amino acid ABC transporter, ATP-binding protein PEB1 [Campylobacter jejuni subsp. jejuni 81-176]	252	9	9	10	3	8	5	8	8	7	5	8	5	8	8	7	5	8	6	6	5	3	6	6	4	3	3	3	2	2	3	10	7	7	7	7	8	5	4	4	6	8	6
CJJ81176_1248	glycyl-tRNA synthetase subunit beta [Campylobacter jejuni subsp. jejuni 81-176]	250	10	10	11	2	3		12	12	10	8	7	7	8	9	8	6	5	5	5	6	7	4	5	5	3	5	4	4	1	2	8	11	5	5	2	3	5	5	6	4	6	6
CJJ81176_0313	transcription elongation factor GreA [Campylobacter jejuni subsp. jejuni 81-176]	249	4	5	3	4	4	5	6	7	8	4	6	6	5	6	7	6	5	3	5	4	8	9	8	10	7	5	4	5	5	5	3	4	4	6	6	7	9	11	8	8	8	6
CJJ81176_1344	hypothetical protein CJJ81176_1344 [Campylobacter jejuni subsp. jejuni 81-176]	248	7	9	7				12	10	10	2	2	1	11	11	9	1	1	2	11	11	13	5	4	5	7	6	5		2	2	11	12	10	5	3	4	10	13	9	2	2	1
CJJ81176_0373	tryptophan synthase subunit alpha [Campylobacter jejuni subsp. jejuni 81-176]	245	5	12	8		2	1	10	8	9	8	10	10	17	12	14	3	1	3	11	10	3	10	12	13	2	3	3	3	1	1	5	4	3	5	4	3	4	5	2	1	3	1
CJJ81176_0249	N-acetyl-gamma-glutamyl-phosphate reductase [Campylobacter jejuni subsp. jejuni 81-176]	244	5	6	5	3	4	3	11	12	11	9	7	6	8	7	8	5	5	4	9	11	10	5	7	7	6	5	5	4	5	5	5	2	4	3	2	3	4	5	4	5	6	3
CJJ81176_0602	acetolactate synthase 3 catalytic subunit [Campylobacter jejuni subsp. jejuni 81-176]	243	9	6	5			1	17	20	16	11	12	13	7	6	7	9	10	12	3	5	3	6	5	6	2	2	2	2	2	1	3	4	5	3	2	2	2	5	2	3	5	7
CJJ81176_1002	surface-exposed lipoprotein [Campylobacter jejuni subsp. jejuni 81-176]	243	9	10	9				18	20	20			1	17	14	16				17	13	14	1	1	4	6	4	5				7	8	7	2			6	5	7	1	1
CJJ81176_0320	pantoate--beta-alanine ligase [Campylobacter jejuni subsp. jejuni 81-176]	242	7	8	6	3	4	4	5	8	8	7	8	11	9	7	7	6	6	5	5	2	4	4	7	6	4	4	4	5	3	4	6	5	8	7	6	6	4	3	4	8	6	8
CJJ81176_0460	phosphoglyceromutase [Campylobacter jejuni subsp. jejuni 81-176]	241	5	5	5				11	17	13	10	16	12	8	10	11	6	4	5	7	9	11	9	12	8	3	1		2	1	3	1	3	7	2	5	1	6	4	3	2	1	2
CJJ81176_0325	molybdenum ABC transporter, periplasmic molybdenum-binding protein [Campylobacter jejuni subsp. jejuni 81-176]	241	11	6	7		1		13	13	14	2		1	15	12	14	1	1		4	4	6	1	3	2	2	2	6	2	2	1	16	14	14	4	2	4	9	13	10	1	7	1
CJJ81176_0259	ribosome recycling factor [Campylobacter jejuni subsp. jejuni 81-176]	240	8	6	3				6	6	7	2	2	1	10	6	6	1			5	8	6	2	1	1	9	8	3	2	1	2	16	19	15	4	4	5	17	20	18	5	3	2
CJJ81176_0614	NAD-dependent DNA ligase LigA [Campylobacter jejuni subsp. jejuni 81-176]	235	5	5	6	2	1	2	14	14	15	12	10	10	6	6	9	4	6	9	6	7	5	6	11	9	4	4	4	1	1	1	6	3	7	1	3	1	4	4	7	2	1	1
CJJ81176_0738	transthyretin-like protein [Campylobacter jejuni subsp. jejuni 81-176]	235	10	13	13				16	16	17	2	1	3	8	9	12		1		4	8	4		1	1	4	5	7	1	1	2	9	6	10	3	3	3	13	12	14	1	1	1
CJJ81176_1500	formate dehydrogenase accessory protein [Campylobacter jejuni subsp. jejuni 81-176]	234	4	5	6		1	1	8	5	9	20	17	18	6	6	6	6	5	3	2	3	3	6	5	6		1	1		1	3	6	6	8	6	7	6	5	7	6	6	9	5
CJJ81176_1010	coproporphyrinogen III oxidase [Campylobacter jejuni subsp. jejuni 81-176]	233	3	3	4		1	3	8	12	10	15	12	13	8	6	5	3	6	6	7	4	6	8	9	10	3	2	4	5	4	5	2	5	4	2	4	1	7	2	6	6	4	5
CJJ81176_1139	general glycosylation pathway protein [Campylobacter jejuni subsp. jejuni 81-176]	233	7	4	6	1	1	2	12	15	12	11	8	9	10	12	11	5	2	5	8	8	13	3	7	5	3	5	3	2	2	1	6	3	5	1	2	1	5	4	6	3	2	2
CJJ81176_1528	hypothetical protein CJJ81176_1528 [Campylobacter jejuni subsp. jejuni 81-176]	231	10	5	2	3	4	3	7	7	7	10	11	9	8	6	6	8	4	3	7	7	7	8	14	11	2	4	4	2	5	2	6	3	3	2	3	2	4	4	6	4	3	5
CJJ81176_0281	hypothetical protein CJJ81176_0281 [Campylobacter jejuni subsp. jejuni 81-176]	228	2	4	6	2	2		9	7	12	5	9	9	9	9	10	1	3	4	14	17	15	12	13	13	3		5		1	1	3	3	3	1	2	4	4	3	2	1	3	2
CJJ81176_0307	transaldolase [Campylobacter jejuni subsp. jejuni 81-176]	227	8	9	12				12	12	10	3	3	4	14	10	10	5	3	5	11	14	13	5	4	8	1	5	4				8	10	7				5	3	6	1	1	1
CJJ81176_1203	tRNA uridine 5-carboxymethylaminomethyl modification enzyme GidA [Campylobacter jejuni subsp. jejuni 81-176]	227	6	6	5	2	3	3	9	10	10	6	7	6	6	7	6	4	4	4	9	7	7	5	4	6	6	8	6	1	4	2	8	5	4	3	2	3	8	7	6	4	3	5
CJJ81176_0340	flagellar MS-ring protein [Campylobacter jejuni subsp. jejuni 81-176]	226	4	4	5	2	1		7	7	7	2	2	2	8	10	7	2	2		11	10	7	6	5	6	5	7	7	2	2	1	8	11	7	5	3	5	12	12	11	5	3	3
CJJ81176_0488	peptidase, putative [Campylobacter jejuni subsp. jejuni 81-176]	225	13	10	12	4	2	4	5	7	4	4	4	6	4	6	7	1	4	2	7	10	4	6	2	4	5	7	5	1	7	6	6	5	9	4	2	5	7	6	7	3	4	4
CJJ81176_0838	UDP-N-acetylglucosamine pyrophosphorylase [Campylobacter jejuni subsp. jejuni 81-176]	225	3	2	4	2	3	1	7	12	12	14	7	10	6	9	6	7	5	5	7	6	6	8	11	8	3	4	5	4	4	5	2	2	2	5	3	5	3	3	2	3	5	4
CJJ81176_1354	enterochelin ABC transporter, periplasmic enterochelin-binding protein, authentic frameshift [Campylobacter jejuni subsp. jejuni 81-176]	223	11	6	11		1		13	13	13	2	1		10	10	9	1	3	1	6	6	8		1	1	6	7	9			1	11	10	13				11	14	12		1	1
CJJ81176_1012	ornithine carbamoyltransferase [Campylobacter jejuni subsp. jejuni 81-176]	223	6	8	8	2	1	4	8	8	8	12	9	13	5	4	7	5	8	6	9	7	7	10	10	12	1	2	1		2	2	5	9	5	2	3	1	2	4	1	2	2	2
CJJ81176_1089	single-stranded DNA-binding protein [Campylobacter jejuni subsp. jejuni 81-176]	221	6	5	7	1	1		9	6	8	7	6	6	9	8	10	1	3	3	5	6	5	3	3	5	8	4	5	1	2	1	9	9	6	5	3	4	11	11	9	3	4	3
CJJ81176_0804	periplasmic nitrate reductase, small subunit [Campylobacter jejuni subsp. jejuni 81-176]	221	4	4	7	2	2	1	9	8	9	3	3	4	8	9	9	2	2	3	7	6	8	2	2	2	9	7	7	2	2	4	9	10	7	4	2	5	8	9	11	3	4	2
CJJ81176_0208	saccharopine dehydrogenase [Campylobacter jejuni subsp. jejuni 81-176]	218	9	9	10	2	1	1	10	10	10	4	4	2	5	6	7	1	3	3	10	8	7	5	4	3	5	4	4	1	2	2	12	8	8	6	2	2	9	6	9	2	2
CJJ81176_1090	30S ribosomal protein S18 [Campylobacter jejuni subsp. jejuni 81-176]	218	11	12	15	2	3	4	6	9	12	4	4	5	8	7	6	1	2	2	1	2	1	4	2	3	5	8	4	3	1	3	8	11	6	3	5	5	10	6	7	2	3	2
CJJ81176_0690	ATP-dependent protease peptidase subunit [Campylobacter jejuni subsp. jejuni 81-176]	218	7	6	6	7	7	5	6	9	7	4	5	5	7	6	5	5	4	5	4	5	5	7	7	5	2	4	3	3	2	2	6	4	5	5	4	4	8	4	5	7	6	5
CJJ81176_0938	argininosuccinate lyase [Campylobacter jejuni subsp. jejuni 81-176]	217	7	5	5	4	1	3	9	10	9	7	5	5	9	11	5	1		2	8	7	7	9	11	8	4	5	4	2	1	4	4	5	7	2	2	4	3	3	5	2	8	4
CJJ81176_1592	2,3,4,5-tetrahydropyridine-2-carboxylate N-succinyltransferase, putative [Campylobacter jejuni subsp. jejuni 81-176]	216	5	7	6	1	1	1	8	9	12	7	7	5	8	9	11	3	5	3	8	9	8	5	4	2	6	6	6	2	1	1	7	8	7	1		1	8	5	8	2	1	2
CJJ81176_1632	UDP-N-acetylmuramoylalanyl-D-glutamate--2,6-diaminopimelate ligase [Campylobacter jejuni subsp. jejuni 81-176]	213	7	4	3	3		1	10	14	14	7	9	8	6	5	5	3	3	3	4	7	7	6	5	5	2	2	2	3	4	5	6	7	4	6	4	4	4	5	4	5	3	4
CJJ81176_1043	sigma-54 dependent DNA-binding response regulator [Campylobacter jejuni subsp. jejuni 81-176]	212	6	4	2	3	6	2	8	8	9	9	11	9	4	3	4	5	7	3	7	5	4	5	5	7	4	5	6	5	6	3	3	3	3	3	3	4	5	2	3	5	7	6
CJJ81176_0333	50S ribosomal protein L25/general stress protein Ctc [Campylobacter jejuni subsp. jejuni 81-176]	210	2	5	3				11	7	8	15	16	13	5	4	6	3	3	3	1	1	2	4	4			2	1	1	1	2	9	9	8	4	6	8	9	9	9	5	6	5
CJJ81176_0239	translation initiation factor IF-3 [Campylobacter jejuni subsp. jejuni 81-176]	210	4	6	4	1	1	1	5	4	5	3	2	3	6	6	8	1	1	2	2	1	4	1	3	3	4	7	6	3	6	4	10	8	10	7	4	8	11	13	14	8	3	7
CJJ81176_1227	hypothetical protein CJJ81176_1227 [Campylobacter jejuni subsp. jejuni 81-176]	210	9	9	10				9	11	7	2		1	13	15	11				10	7	7	1	2		6	5	4	1			10	9	11	3	2	2	9	9	9	4	2
CJJ81176_1700	30S ribosomal protein S19 [Campylobacter jejuni subsp. jejuni 81-176]	210	3	10	7	1	1	1	6	7	11	6	6	5	9	11	7	4	4	2	5	7	8	3	2	3	5	5	4		1		10	8	8	1	1	2	12	8	12		3	1
CJJ81176_1417	hypothetical protein CJJ81176_1417 [Campylobacter jejuni subsp. jejuni 81-176]	210	3	9	8	4	3	1	10	11	11	5	4	7	6	6	8				4	3	4	3	2	4	7	4	3	4	2	5	7	7	8	4	3	3	9	8	6	4	5	5
CJJ81176_0423	ferric uptake regulation protein [Campylobacter jejuni subsp. jejuni 81-176]	209	6	8	5	4	4	6	5	6	7	8	5	6	8	6	9	3	3	4	4	5	4	7	6	5	3	4	6	3	4	4	5	4	4	4	3	4	4	4	5	4	5	5
CJJ81176_0786	histidyl-tRNA synthetase [Campylobacter jejuni subsp. jejuni 81-176]	206	4	8	6	5	2	2	10	10	7	4	5	4	5	6	8	3	5	3	5	6	6	3	3	4	6	6	4	5	2	2	3	6	6	5	6	7	5	2	5	3	4	5
CJJ81176_1042	aspartate-semialdehyde dehydrogenase [Campylobacter jejuni subsp. jejuni 81-176]	205	11	6	7	3	1	3	11	8	7	8	5	5	7	4	6	4	2	4	9	9	8	5	5	6	5	5	1	2	3	3	2	4	5	2	4	3	4	3	4	2	3	6
CJJ81176_1190	arginyl-tRNA synthetase [Campylobacter jejuni subsp. jejuni 81-176]	205	5	6	5		1	2	9	7	8	7	6	9	7	2	9	1	1	1	8	10	8	7	8	10	3	4	1	2	2	3	9	4	4	4	3	3	5	5	6	4	5	1
CJJ81176_0406	6,7-dimethyl-8-ribityllumazine synthase [Campylobacter jejuni subsp. jejuni 81-176]	204	13	13	15		1		8	9	8	2	2	3	15	10	10	1	2		10	9	9	3	7	5	1	1	3				9	11	5	1	1		6	6	3	1	1
CJJ81176_0487	hypothetical protein CJJ81176_0487 [Campylobacter jejuni subsp. jejuni 81-176]	203	7	6	7	3	2	3	6	7	6	4	4	4	6	2	4	2	3	1	6	6	4	7	6	9	6	9	6	2	4	7	5	7	8	2	1	1	5	4	5	5	5	6
CJJ81176_0915	hypothetical protein CJJ81176_0915 [Campylobacter jejuni subsp. jejuni 81-176]	202.5	12	14	9	0.5	0.5	0.5	13	14	9	2	2	1	7	8	9		1	1	10	9	8	3	6	4	5	6	3	2		3	6	6	6	1			6	5	7		3
CJJ81176_0883	thiol:disulfide interchange protein DsbA, putative [Campylobacter jejuni subsp. jejuni 81-176]	202.5	6	8	7	0.5	0.5	0.5	7	7	7	1	1	1	14	13	13			1	8	5	8	1	2	1	3	2	4				10	12	10	4	2	2	9	16	13	2	1
CJJ81176_1046	DNA gyrase subunit A [Campylobacter jejuni subsp. jejuni 81-176]	199.5	4	3	4	0.5	0.5	0.5	11	10	8	11	10	11	4	4	3	5	5	8	1	1		6	6	3				1	2	1	8	6	6	4	6	7	6	9	8	8	4	4
CJJ81176_0227	amidophosphoribosyltransferase [Campylobacter jejuni subsp. jejuni 81-176]	197	3	3	4	1	2		11	14	13	4	5	7	6	10	13	3	1	4	9	6	8	4	5	7	4	4	4	1		1	6	7	6	1	3	1	3	4	2	3	3	1
CJJ81176_0748	molybdenum cofactor biosynthesis protein [Campylobacter jejuni subsp. jejuni 81-176]	196	6	9	8			1	9	11	7	3	6	5	7	7	8	3	3	4	6	7	4	1	1	1	4	3	2	2	1	2	9	3	3	5	4	9	7	9	6	2	4	4
CJJ81176_1369	GlnD family protein [Campylobacter jejuni subsp. jejuni 81-176]	195	11	8	10		4	2	7	12	7	2	7	6	9	5	7	4	3	3	2	2	1	4	2	4	4	5	7	4	4	1	4	4	6		2	3	7	6	4	3	4	5
CJJ81176_0726	hypothetical protein CJJ81176_0726 [Campylobacter jejuni subsp. jejuni 81-176]	194	1	3	3	2	2	1	6	6	2	2	4	1	5	4	4	4	5	2	3	3	2	4	8	5	8	6	2	2	5	4	6	4	8	7	11	5	7	9	11	5	6	6
CJJ81176_1561	NADH dehydrogenase subunit D [Campylobacter jejuni subsp. jejuni 81-176]	193	6	4	7	1	3		7	8	9	7	8	6	6	5	4	2	4	3	8	4	6	10	11	9	4	2	1	1	1	1	9	4	5	1	2	2	2		8	5	3	4
CJJ81176_0907	HIT family protein [Campylobacter jejuni subsp. jejuni 81-176]	193	7	8	9	3	4	3	8	9	7	2	2	3	8	11	12	1	2	1	6	6	5	6	4	8	3	1		1		2	9	4	6	6	3	3	5	5	5	2	1	2
CJJ81176_1702	50S ribosomal protein L23 [Campylobacter jejuni subsp. jejuni 81-176]	193	10	9	9	2	1	3	14	14	12	2	2	2	8	7	11			1	6	6	9	7	4	5	2	3	4		1		4	5	5	3	2	2	5	6	4	1	1	1
CJJ81176_0070	transglycosylase domain-containing protein [Campylobacter jejuni subsp. jejuni 81-176]	192	8	8	7	14	11	13	5	2	3	4	4	5	4	3	3	3	3	4	3	4	2	6	6	7	1	3	1	3	4	3	3	5	3	4	3	2	7	1	4	4	6	3
CJJ81176_1514	phosphoribosylaminoimidazole synthetase [Campylobacter jejuni subsp. jejuni 81-176]	192	8	9	9				11	14	14	4	3	4	12	13	16	1	1	1	10	10	8	4	4	2	2	5	2				6	5	3				2	5	3		1
CJJ81176_1550	paralyzed flagella protein PflA [Campylobacter jejuni subsp. jejuni 81-176]	191	5	5	8	1			15	12	17	4	2	2	9	12	8	2	1		10	5	6	3	3	4	2	4	3	1	1		7	6	6		2	1	10	3	5	5		1
CJJ81176_0717	peptidyl-prolyl cis-trans isomerase D,-like protein [Campylobacter jejuni subsp. jejuni 81-176]	191	6	6	6	1	1		14	9	14	1			6	9	6	1	3	3	4	5	6	2	4	2	7	5	4	1	2	1	10	11	7	3	1	1	8	8	12		1
CJJ81176_0159	hypothetical protein CJJ81176_0159 [Campylobacter jejuni subsp. jejuni 81-176]	190	7	6	6	2	3	1	9	6	10	7	9	6	6	6	7	4	4	4	7	7	3	7	8	6	1	3	3	1	2	1	4	4	7	2	1	1	2	5	3	3	2	4
CJJ81176_1116	aspartate carbamoyltransferase catalytic subunit [Campylobacter jejuni subsp. jejuni 81-176]	187	7	6	6	5	4	3	6	6	7	7	9	11	4	2	8	7	7	2	4	6	6	9	7	5	6	4	3	4	3	3	4	2	2	2			2	1	1	2	2	2
CJJ81176_1193	hypothetical protein CJJ81176_1193 [Campylobacter jejuni subsp. jejuni 81-176]	187	2	2	3	2	2	2	7	6	8	4	2	6	8	6	3	3	4	2	10	9	11	6	6	5	4	5	2	3	1	3	5	6	3	3	2	4	5	2	8	4	5	3
CJJ81176_1322	amino acid adenylation domain-containing protein [Campylobacter jejuni subsp. jejuni 81-176]	185	3	5	4		1	1	10	6	8	10	11	13	5	6	7	1	3	3	6	9	2	9	9	6	1	5		2	1	3	4	4	5	3	1	3	2	5	3	3	2
CJJ81176_1559	hypothetical protein CJJ81176_1559 [Campylobacter jejuni subsp. jejuni 81-176]	181	7	7	6	6	8	6	8	10	10	4	7	7	6	6	5		3	1	1	3	5	4	3	5	2	2	1	2	2	2	3	4	6	4	4	4	4	2	2	4	3	2
CJJ81176_0371	N-(5~phosphoribosyl)anthranilate isomerase [Campylobacter jejuni subsp. jejuni 81-176]	181	6	8	5	3	3	3	7	7	7	7	9	8	7	7	6	5	4	2	4	2	3	3	3	4	3	4	3	4	3	3	1	5	2	5	1	4	3	2	2	3	4	6
CJJ81176_1187	hypothetical protein CJJ81176_1187 [Campylobacter jejuni subsp. jejuni 81-176]	180	8	4	5	4	7	4	4	4	4	6	5	3	2	4	3	3	2	3	2	1	1	2	2	1	6	5	3	3	4	3	3	6	7	4	2	3	8	11	10	5	8	5
CJJ81176_0090	tRNA-specific 2-thiouridylase MnmA [Campylobacter jejuni subsp. jejuni 81-176]	180	2	2	4			1	8	8	6	9	8	10	3	2	3	5	2		5	4	5	5	4	5	4	4	7	3	6	3	4	5	3	3	4	3	4	4	4	5	8	5
CJJ81176_0719	cell division protein FtsZ [Campylobacter jejuni subsp. jejuni 81-176]	180	7	3	2	1	1	2	9	12	11	8	6	7	6	6	7	1	5	4	4	4	3	6	2	2	5	6	4	2	6	3	5	3	4	1	2		4	4	3	4	2	3
CJJ81176_0179	cation ABC transporter, periplasmic cation-binding protein [Campylobacter jejuni subsp. jejuni 81-176]	178	6	8	5				14	15	18		1	1	17	9	10				7	10	10	1	1	1	2	3	2				8	7	7		1		3	7	4
CJJ81176_0056	L-asparaginase [Campylobacter jejuni subsp. jejuni 81-176]	178	6	4	7	1	1		6	7	7		1		10	8	8	1		1	4	5	6	1	1		6	8	8		1	1	10	15	11		1		11	8	12		1
CJJ81176_1584	ATP phosphoribosyltransferase [Campylobacter jejuni subsp. jejuni 81-176]	178	10	13	13	2	3	3	6	8	8	3		5	6	2	5	1	1	2	4	4	6	2	2	4	9	7	6	1	1		6	5	4	1		5	6	3	4	3	2	2
CJJ81176_0039	dihydroxy-acid dehydratase [Campylobacter jejuni subsp. jejuni 81-176]	178	5	6	3	1		3	7	11	15	6	4	6	7	6	5	2	4	2	4	3	4	3	5	4	5	3	5	2	1	1	2	6	5	2	3		9	5	4	5	2	2
CJJ81176_0143	F0F1 ATP synthase subunit epsilon [Campylobacter jejuni subsp. jejuni 81-176]	177	6	5	5	3	1	3	3	4	4	4	5	8	6	10	10	3	3	5	9	6	7	6	5	6	1	2	3		2	1	6	5	3	2	3	2	5	6	6	1		2
CJJ81176_1051	hypothetical protein CJJ81176_1051 [Campylobacter jejuni subsp. jejuni 81-176]	177	3	5	5	3	3	3	4	6	2	3	9	6	4	3	3	6	3	2	3	3	6	7	8	9	1	1	2	3	3	5	7	5	6	4	6	6	3	3	2	5	1	5
CJJ81176_1486	carbamoyl phosphate synthase small subunit [Campylobacter jejuni subsp. jejuni 81-176]	176	5	3	2				4	3	4	13	10	7	5	1	2	2	3	2	2	1	2		1		4	5	5	6	4	6	8	7	8	6	5	2	6	7	6	9	6	4
CJJ81176_0785	arginine decarboxylase [Campylobacter jejuni subsp. jejuni 81-176]	176	4	4	4				15	11	16	2	1	1	11	10	8		1	1	3	4	5	1	3	2	3	1	2				15	6	8	1	2		15	7	7	2
CJJ81176_0701	potassium-transporting ATPase, C subunit, putative [Campylobacter jejuni subsp. jejuni 81-176]	176	5	2	4			1	5	6	10	2	2	1	3	5	5		1	1	7	6	5	4	3	3	8	5	5	3	2	2	9	10	7	3	6	4	9	8	6	2	3	3
CJJ81176_0430	putative lipoprotein [Campylobacter jejuni subsp. jejuni 81-176]	176	8	8	8				9	6	6		1		5	6	8	2	1		8	8	9	2	1	2	5	6	4				11	10	11	1		1	9	11	9
CJJ81176_0604	UDP-3-O-[3-hydroxymyristoyl] glucosamine N-acyltransferase [Campylobacter jejuni subsp. jejuni 81-176]	173	4	4	6	1	2	2	2	4	7	10	10	8	5	9	4	2	4	4	2	2	2	3	5	5	3	2	2	3	4	3	5	2	7	3	2	1	5	5	4	5	5	5
CJJ81176_1018	LysR family transcriptional regulator [Campylobacter jejuni subsp. jejuni 81-176]	173	6	6	7	5	4	4	7	5	5	5	1	5	2	1	1	2	3	3	4	1	1	4	3	3	5	6	4	4	3	6	6	4	4	4	5	3	4	5	5	4	6	7
CJJ81176_0404	orotidine 5~-phosphate decarboxylase [Campylobacter jejuni subsp. jejuni 81-176]	173	2	4	5	6	5	6	3	2	2	3	3	1	5	3	4				1	2	2	3	1	1	6	6	6	5	4	7	6	6	8	5	6	6	7	7	6	6	5	7
CJJ81176_0135	ParA family chromosome partitioning ATPase [Campylobacter jejuni subsp. jejuni 81-176]	173	3	4	3	2	2		6	10	6	11	16	9	8	7	8	7	3	3	3	2	4	7	8	6		2	1	2	3	1	5	3	2	1	1	3	2	1	1	3	2	2
CJJ81176_0370	anthranilate synthase component II [Campylobacter jejuni subsp. jejuni 81-176]	172	4	2	2	2			19	13	17	11	11	8	11	13	9	6	4	3	5	4	4	4	4	4	1	1	1		1		2	2	1							1	1	1
CJJ81176_0263	mechanosensitive ion channel family protein [Campylobacter jejuni subsp. jejuni 81-176]	172	6	4	5	3	2	1	6	7	8	6	7	7	5	4	6	5	6	5	4	6	4	9	5	5	5	2	5	1	2	2	4	1	3	3	2	1	1	2	3	2	2	5
CJJ81176_1586	imidazole glycerol-phosphate dehydratase/histidinol phosphatase [Campylobacter jejuni subsp. jejuni 81-176]	172	4	3	6	4	2	1	6	4	5	8	10	9	6	4	2	6	2	2	3	2	1	4	4	6	2	4	3	3	6	3	6	5	4	2	1	3	5	5	3	3	7	3
CJJ81176_0175	hypothetical protein CJJ81176_0175 [Campylobacter jejuni subsp. jejuni 81-176]	171	4	5	5	2	2	3	10	7	6	7	9	9	8	6	7	3	4	6	11	8	7	7	7	9	1	2	2	1	1	2		3		1		1	1		1	2		1
CJJ81176_0098	flagellar motor switch protein FliM [Campylobacter jejuni subsp. jejuni 81-176]	170	3	4	3	4	7	5	5	4	4	3	2	4		1	3				6	4	6	8	6	5	2	5	4	7	4	2	4	6	4	5	3	4	3	5	5	7	6	7
CJJ81176_1556	NADH dehydrogenase subunit I [Campylobacter jejuni subsp. jejuni 81-176]	169	4	5	4	2	3	3	5	6	7	5	4	5	5	5	4	2	2	2	6	3	4	3	4	3	6	3	5	2	2	2	5	4	5	4	2	5	4	7	5	6	3	3
CJJ81176_1093	flagellar assembly protein FliW [Campylobacter jejuni subsp. jejuni 81-176]	169	9	7	5	7	5	7	7	8	7	5	5	4	6	5	5	1	2	3	2	3	3	1	3	3	2	1	3	2	2		5	4	4	5	4	5	3	2	6	4	1	3
CJJ81176_1309	deoxycytidine triphosphate deaminase [Campylobacter jejuni subsp. jejuni 81-176]	169	6	6	6	2	1	2	6	5	6	4	3	3	7	6	9	3	2	2	6	7	6	4	4	3	2	3	4	1	1		5	6	3	5	3	5	6	6	5	2	1	2
CJJ81176_1438	capsular polysaccharide ABC transporter, periplasmic polysaccharide-binding protein [Campylobacter jejuni subsp. jejuni 81-176]	169	4	8	4				13	10	15	9	9	13	12	7	11	1	5	3	1	1	2	1	1	1	1	2	1				4	4	5	1		1	6	4	3	2	2	2
CJJ81176_0549	Na/Pi-cotransporter, putative [Campylobacter jejuni subsp. jejuni 81-176]	168	9	6	7	3	3	5	5	7	11	3	7	6	4	7	8	4	4	4	10	9	6	9	4	9	3	2		1		1	2	1			1	1	2	2	1		1
CJJ81176_1596	ATP-sulfurylase family protein [Campylobacter jejuni subsp. jejuni 81-176]	167	2	1	1	1		1	9	10	6	4	1	5	11	5	7	4	4	4	10	11	11	5	11	8	3	3	3	2	1	2	2	3	1	1		2	2	2	3	1	2	2
CJJ81176_1444	deoxyuridine triphosphatase domain-containing protein [Campylobacter jejuni subsp. jejuni 81-176]	167	7	8	6	1	5	2	8	10	10	7	6	5	6	7	4	2	2	2	3	7	2	3	5	5	2		1	2			4	6	3	2	5	2	4	4	4	2	1	2
CJJ81176_1587	imidazole glycerol phosphate synthase subunit HisH [Campylobacter jejuni subsp. jejuni 81-176]	167	5	6	6			1	7	5	7	4	4	5	7	6	8	3	4		7	8	8	7	9	8	2	2	3	1	1	2	6	3	3	1	2	3	3	1	4	2	2	1
CJJ81176_0411	tryptophanyl-tRNA synthetase [Campylobacter jejuni subsp. jejuni 81-176]	167	6	3	1	1		1	8	10	12	6	5	8	9	7	8	2	2	2	4	6	3	6	5	9		1	2	2	1	2	7	6		3		2	4	5	3	1	2	2
CJJ81176_1580	30S ribosomal protein S11 [Campylobacter jejuni subsp. jejuni 81-176]	166	6	4	5	1	1	2	5	6	6	7	3	5	10	3	10	3	2	2	5	5	3	6	4	5	5	4	5	1	1	1	3	4	6	2	2	2	4	5	6	2	2	2
CJJ81176_0366	excinuclease ABC subunit A [Campylobacter jejuni subsp. jejuni 81-176]	166	1	2	1	1	3		11	6	8	14	18	16	2	1	4	3	2	4	6	5	7	5	7	4			1	1	2	1	3	3		3	1	2	1	2	3	5	4	3
CJJ81176_0162	acetyl-CoA carboxylase subunit beta [Campylobacter jejuni subsp. jejuni 81-176]	164	3	3	1	3	4	3	6	5	6	7	8	6	4	6	3	3	4	4	5	3	3	4	5	5	2	3	2	2	3	3	4	5	6	4	4	4	3	3	2	4	3	3
CJJ81176_0718	cell division protein FtsA [Campylobacter jejuni subsp. jejuni 81-176]	163	1		2				14	9	11	6	3	4	9	7	5	1		1	6	3	6	3	5	4	7	5	4	3	2	2	2	3	5	2	3	1	5	5	3	2	3	6
CJJ81176_0047	cytochrome c551 peroxidase [Campylobacter jejuni subsp. jejuni 81-176]	162	5	5	11				9	7	7	3	1	2	9	8	9				6	7	4	2	2	2	5	3	4		1		6	7	9				10	6	8	2	1	1
CJJ81176_1474	putative recombination protein RecB [Campylobacter jejuni subsp. jejuni 81-176]	162	2	4	2		1	1	9	9	10	9	6	5	10	9	8	3	2	3	5	8	8	4	7	3	1	1	3		1		2	4	6	1	4	3	2	2	2		1	1
CJJ81176_0102	flagellar biosynthesis regulator FlhF [Campylobacter jejuni subsp. jejuni 81-176]	162	3	1	4	2	4	2	4	6	7	6	8	7	2	5	2	3	1	3	3	2	3	7	5	5	1	2	1	2	4	4	4	6	4	5	5	3	3	4	2	5	7	5
CJJ81176_1198	cyclopropane-fatty-acyl-phospholipid synthase, putative [Campylobacter jejuni subsp. jejuni 81-176]	160	2	1	2		3	1	8	8	7	10	10	9	4	6	4	2	3	3	6	3	4	10	14	13			1	2		1	3	3	1	2	1	1	1	1		3	3	4
CJJ81176_1124	thioredoxin domain-containing protein [Campylobacter jejuni subsp. jejuni 81-176]	160	7	8	3	1	1	1	6	3	8	3	1	3	5	5	8	2	2	1	1						4	7	8			1	9	9	9	3	4	4	6	12	10	1	2	2
CJJ81176_1511	molybdopterin biosynthesis MoeA protein, putative [Campylobacter jejuni subsp. jejuni 81-176]	159	5	6	4		1	1	9	10	6	3	5	1	7	7	5	2	2	1	6	12	6	5	5	4	4	4	6			1	4	3	5	2		1	4	5	4		2	1
CJJ81176_0101	ParaA family ATPase [Campylobacter jejuni subsp. jejuni 81-176]	158	2	2	2	4	2	2	8	6	7	4	6	8	4	5	5	1	5	3	3	6	3		6	4	2	3	5	2	6	1	1	2	5	2	3	4	2	2	3	4	8	5
CJJ81176_0581	hypothetical protein CJJ81176_0581 [Campylobacter jejuni subsp. jejuni 81-176]	157	3	5	3	3	2	2	5	10	8	9	5	8	8	7	6	5	5	5	7	5	6	6	5	7				1	1		4	5	2	2		2			1	2	2
CJJ81176_1530	flavodoxin-like fold domain-containing protein [Campylobacter jejuni subsp. jejuni 81-176]	155	6	5	8				6	7	6		1		11	9	10		3		5	3	4	2	3	4		1	1				10	9	7	1	1	4	8	6	8	1	2	3
CJJ81176_0700	potassium-transporting ATPase subunit B [Campylobacter jejuni subsp. jejuni 81-176]	154	2	5	1	3	4	2	3	7	4	4	7	2	3	3	5			1	3	3	3	2	2	4	4	4	5	1	2	1	10	7	9	3	1	3	8	7	6	4	3	3
CJJ81176_1222	putative lipoprotein [Campylobacter jejuni subsp. jejuni 81-176]	153	5	7	5				4	5	3				8	7	6			1	5	6	5	3	3	2	4	4	3		1	1	9	10	10	1	1	3	8	7	9	2	3	2
CJJ81176_0826	M16 family peptidase [Campylobacter jejuni subsp. jejuni 81-176]	153	9	9	8	1		1	5	8	7		2	1	7	8	8	1	1	2	8	9	9	5	3	6	1	4	1			2	3	5	5	1	2		4	3	3	1
CJJ81176_0774	co-chaperone protein GrpE [Campylobacter jejuni subsp. jejuni 81-176]	152	2	2	2	2	1		8	7	11	7	6	7	7	7	5	2	3	4	4	5	3	3	8	6	1	1		1			1	3	3	1	4	3	5	3	4	2	6	2
CJJ81176_0393	30S ribosomal protein S21 [Campylobacter jejuni subsp. jejuni 81-176]	152	9	5	8	2	2	2	6	5	7	2		1	7	7	8	1	1	1	1	1	1				4	6	6	1	2	2	5	5	5	4	3	5	9	7	7	2	1	1
CJJ81176_1272	hypothetical protein CJJ81176_1272 [Campylobacter jejuni subsp. jejuni 81-176]	150	3	5	4		2	2	6	6	5	6	6	4	5	3	5	2	2	2	5	5	3	4	3	3	1	2	3	1			7	6	4	3	1	2	7	6	7	3	3	3
CJJ81176_1588	1-(5-phosphoribosyl)-5-[(5-phosphoribosylamino)methylideneamino] imidazole-4-carboxamide isomerase [Campylobacter jejuni subsp. jejuni 81-176]	150	7	10	7	2		1	5	7	2	1	3	3	9	11	12	1	1	1	4	4	2		2		2	4					3	9	8	1	1	2	6	10	4	1	3	1
CJJ81176_0420	hypothetical protein CJJ81176_0420 [Campylobacter jejuni subsp. jejuni 81-176]	150	9	8	9	1	2	2	7	6	6	1	1	2	8	11	10				4	7	5	1	3	3	3		3			1	3	8	7	3	2	1	4	2	5	1	1
CJJ81176_1430	putative nucleotide-sugar epimerase-dehydratase [Campylobacter jejuni subsp. jejuni 81-176]	149	6	5	3	1	1	2	5	5	4	7	6	7	4	6	4	3	4	4	3	3	4	4	5	3	1	2	2			1	4	2	4	3	4	4	4	5	5	3	4	2
CJJ81176_0188	hypothetical protein CJJ81176_0188 [Campylobacter jejuni subsp. jejuni 81-176]	148	12	8	8	2	2	1	7	8	7	5	5	4	1	5	5		1		3	2	7	3	2	4	3	4	3	2	1		5	3	5	2	2	4	5	1	3	1		2
CJJ81176_0908	4-methyl-5(B-hydroxyethyl)-thiazole monophosphate biosynthesis enzyme [Campylobacter jejuni subsp. jejuni 81-176]	148	2	3	1	2	1	1	5	6	6	8	5	6	7	7	8	2	3	1	4	4	4	4	3	2	2	1	2	1	1	2	4	4	4	4	4	2	5	5	5	3	2	2
CJJ81176_0137	F0F1 ATP synthase subunit B~ [Campylobacter jejuni subsp. jejuni 81-176]	147	5	5	2		1	1	4	6	6	2	1	2	7	5	7	1		1	6	4	7	2	2	4	1	2	3		1	1	8	8	9	1	2	4	5	7	8	3	2	1
CJJ81176_1732	hypothetical protein CJJ81176_1732 [Campylobacter jejuni subsp. jejuni 81-176]	146	6	3	4	1	2	1	6	6	4	1	2	2	5	4	5	3	1	2	4	3	4	5	3	4	5	7	7	3	2	3	3	4	6	3	2	1	4	5	6	2	2
CJJ81176_0600	bifunctional 3,4-dihydroxy-2-butanone 4-phosphate synthase/GTP cyclohydrolase II protein [Campylobacter jejuni subsp. jejuni 81-176]	145	3	3	3	1			9	12	11	8	10	10	3	6	4	7	5	1	3	4	5	2	5	1	2	3					1	2	4	1	1		3	3	3	2	1	3
CJJ81176_1370	hypothetical protein CJJ81176_1370 [Campylobacter jejuni subsp. jejuni 81-176]	145	3	4	5	1		3	4	5	4	4	3	4	2	1	2	1	2	1	6	4	3	3	5	3	3	6	5	3	5	6	5	4	5	2	1	2	5	3	5	6	3	3
CJJ81176_0934	adenine phosphoribosyltransferase [Campylobacter jejuni subsp. jejuni 81-176]	145	5	2	2			1	5	9	8	9	7	5	6	14	7	2	2		1	2	1	4	4	5			1	1	2	3	2	1	3	6	4	6	1	3	3	3	4	1
CJJ81176_0256	ribonucleotide-diphosphate reductase subunit beta [Campylobacter jejuni subsp. jejuni 81-176]	144	6	8	5			2	5	7	6	4	4	6	7	8	6	1		1	5	4	4	3	2	1	3	4	2	1			6	7	9		1	1	4	3	4	3		1
CJJ81176_0727	glycyl-tRNA synthetase subunit alpha [Campylobacter jejuni subsp. jejuni 81-176]	143	2	1	4			1	5	6	5	4	3	4	5	3	3	1	2	1	3	3		2	1	2	4	4	4	4	5	3	7	8	8	3	3	4	4	5	3	5	4	4
CJJ81176_0131	GTPase ObgE [Campylobacter jejuni subsp. jejuni 81-176]	142	2	1	1	1	1		5	7	5	8	5	9	4	5	6	3	6	2	4	3	6	5	5	3	1	2	2	4	3	3	1	2	3	2	3	2	1		1	5	6	4
CJJ81176_1333	flagellin modification protein, PseA [Campylobacter jejuni subsp. jejuni 81-176]	142	8	8	10	1	3	2	7	5	6	3	6	4	3	3	1	1			4	5	4	5	5	6	2	1	1	2	2	1	5	4	5	4	3	2	2	3	2		2	1
CJJ81176_0462	hypothetical protein CJJ81176_0462 [Campylobacter jejuni subsp. jejuni 81-176]	141	4	5	3	2	1	1	3	3	5	7	2	6	7	10	8	2	3	3	6	5	5	5	5	8		1	2	1			3	2	3	1	4	2	6	4	2			1
CJJ81176_0124	putative lipoprotein [Campylobacter jejuni subsp. jejuni 81-176]	141	5	5	5			1	10	8	10	4	4	4	5	4	7	1	2	1	6	6	5	3	3	2		5	2		2	1	7	3	7	1	2	1	3	3	2			1
CJJ81176_0130	50S ribosomal protein L27 [Campylobacter jejuni subsp. jejuni 81-176]	141	7	6	4		1		6	3	4	4	5	3	6	5	6	1		1	3	1	3	3	2	3	5	2	3	2	2	1	8	7	7	3	3	2	5	6	4	1	2	1
CJJ81176_0937	GTP-dependent nucleic acid-binding protein EngD [Campylobacter jejuni subsp. jejuni 81-176]	140	3	3	1	1			10	10	9	5	4	5	8	4	8	1	1	1	7	8	5	6	8	3		3	3	1	1	1	5	2	3				3	3	4
CJJ81176_0583	gamma-glutamyl phosphate reductase [Campylobacter jejuni subsp. jejuni 81-176]	140	2	2	3	3	2	3	7	5	7	5	5	7	3	3	4	2	3	2	4	4	2	4	6	5	1	4	3	2	2	1	3	3	5		3	1	6	4	3	1	3	2
CJJ81176_0300	(3R)-hydroxymyristoyl-ACP dehydratase [Campylobacter jejuni subsp. jejuni 81-176]	139	6	5	4				10	7	8	1	1	1	7	9	7		1	1	7	7	5	2	3	3	3	3	2				5	9	6				7	5	4
CJJ81176_0733	30S ribosomal protein S16 [Campylobacter jejuni subsp. jejuni 81-176]	138	8	7	7	2	2	1	3	4	5	2	1	1	3	2	2	1		1	3	2	2	1	1		6	6	7	3	3	3	6	7	6	3	3	4	5	5	5	1	1	3
CJJ81176_0288	hypothetical protein CJJ81176_0288 [Campylobacter jejuni subsp. jejuni 81-176]	138	4	3	3	2	2	2	5	4	7	4	5	4	1	4	2	4	3	3		1	2		1	1	2	3	3	2	1	4	5	7	4	2	1	4	7	7	6	5	3	5
CJJ81176_1673	hypothetical protein CJJ81176_1673 [Campylobacter jejuni subsp. jejuni 81-176]	138	4	4	3	3	3	3	4	6	6	5	3	4	5	5	3	4	3	4	4	5	4	6	6	9							3	1	5	1	1	3	3	5	4	2	3	1
CJJ81176_0536	penicillin-binding protein 1A [Campylobacter jejuni subsp. jejuni 81-176]	138	6	4	5	1	1		9	9	8	1		1	3	4	7			1	1	3	2	1	1		8	9	5	2			6	11	4				10	5	7	2		1
CJJ81176_0976	bifunctional phosphoribosylaminoimidazolecarboxamide formyltransferase/IMP cyclohydrolase [Campylobacter jejuni subsp. jejuni 81-176]	138	5	5	3				7	6	6	5	5	5	5	7	7	3	1	2	3	2	4	3	3	3	3	4	3	1	1	2	3	6	7	2	1	1	4	3	4	1	1	1
CJJ81176_0873	molybdopterin biosynthesis MoeA protein, putative [Campylobacter jejuni subsp. jejuni 81-176]	137	3	3	2	1		1	4	6	8	3	5	4	3	4	2	1	3	1	5	3	6	5	4	5	3	4	3	6	3	3	2	1	3	1	2	1	4	3	5	5	4	2
CJJ81176_0601	GatB/Yqey family protein [Campylobacter jejuni subsp. jejuni 81-176]	137	2	3	2	2		2	3	3	1	3	4	3	4	4	5	1	2	1	6	6	4	6	5	5	2	2	2	1	4	3	7	6	2	5	3	5	4	3	4	1	3	3
CJJ81176_0475	50S ribosomal protein L28 [Campylobacter jejuni subsp. jejuni 81-176]	137	10	10	7				6	7	5	3	4	2	5	4	5	1	1	2	4	1	4	4	3	4	7	7	3		1	1	4	2	5	1	1		4	4	5
CJJ81176_1265	hypothetical protein CJJ81176_1265 [Campylobacter jejuni subsp. jejuni 81-176]	136	4	5	3	3	1		6	7	5	4	1	7	2	2	2		3	2	1	1	1	1	2		2	4	6	4	4	4	4	5	6	2	5	4	4	4	3	5	2	5
CJJ81176_1032	CcmF/CcyK/CcsA family cytochrome c biogenesis protein [Campylobacter jejuni subsp. jejuni 81-176]	136	6	1	1				12	9	7	7	5	7	3	6	6	1	2	1	4	3	1	4		2	1	2	2	1	3	2	7	4	6	1	2	2	4	1	4	1	2	3
CJJ81176_1693	50S ribosomal protein L24 [Campylobacter jejuni subsp. jejuni 81-176]	135	5	9	9			1	4	6	6				7	6	4	1			1	2	1				6	6	6		1		5	6	5	2	2	3	9	11	8	2	1
CJJ81176_1406	phosphomannomutase/phosphoglucomutase [Campylobacter jejuni subsp. jejuni 81-176]	134	3	3	1	1	2		4	3	4	2	3	3	4	6	2	2	3	3	5	3	3	1	3	2	5	1	2	2	1	5	4	5	6	3	4	3	8	8	3	2	3	3
CJJ81176_0570	porphobilinogen deaminase [Campylobacter jejuni subsp. jejuni 81-176]	133	1					1	8	8	7	5	3	4	8	8	6	3	4	5	9	7	7	8	5	3	1	3	3	1		1	1	1	2		2			2	1	3	1	1
CJJ81176_1407	flagellar basal body-associated protein FliL [Campylobacter jejuni subsp. jejuni 81-176]	133	2	7	6				5	5	6	2	1		5	4	4	3		2	4	3	4		1		3	4	2	1	1	2	5	5	6	3	3	5	6	5	8	2	5	3
CJJ81176_0398	putative nucleotide-binding protein [Campylobacter jejuni subsp. jejuni 81-176]	132	3	3	1		1	1	7	5	4	2	5	4	4	2	4	2	2	2	2	2	4	3	5	6		2	2	2	1	1	4	4	6	4	4	2	7	5	5	3	3	3
CJJ81176_1167	D,D-heptose 1-phosphate adenosyltransferase/7-phosphate kinase [Campylobacter jejuni subsp. jejuni 81-176]	132	3	4	2	1	1	1	3	8	7	3	6	2	4	4	4	2		1	3	3	4	6	6	7	1	3	3	1			5	4	5	3	2	3	5	4	3	2	1	2
CJJ81176_1067	thiamine biosynthesis protein ThiF [Campylobacter jejuni subsp. jejuni 81-176]	131	4	5	6	3	5	3	1	3	4	3	1	3	6	5	5	2			4	3	5	2	5	4	3	1	1	1	1	1	4	4	6	5	4	3	1	1	3	4	3	3
CJJ81176_0374	hypothetical protein CJJ81176_0374 [Campylobacter jejuni subsp. jejuni 81-176]	131	8	10	5	3	1	3	5	4	4	7	6	5	11	9	8	1	1		1	2	3	3	4	3	2	1					3	3	4		3	1	3	1	1	1	1
CJJ81176_1373	putative nucleotide phosphoribosyltransferase [Campylobacter jejuni subsp. jejuni 81-176]	131	2	2	2	2	2	2	8	5	5	3	3	4	6	4	4	1	1	1	1	4	2	3	2	2	3	2	1				7	6	5	5	4	3	4	5	6	5	2	2
CJJ81176_0147	translocation protein TolB [Campylobacter jejuni subsp. jejuni 81-176]	131	1	2	4				12	11	10	1	2	1	6	4	8				2	3	1				2	4	1		1		3	7	9				13	11	10		2
CJJ81176_0409	GTP-binding protein EngA [Campylobacter jejuni subsp. jejuni 81-176]	130	4	1	4	4	4		6	5	6	5	6	4	3	3	3	1		1		1	3	5	3	4	5	5	2	2	2	4	4	2	4	3	1	2	5	4	6		2	1
CJJ81176_0413	TPR domain-containing protein [Campylobacter jejuni subsp. jejuni 81-176]	130	9	10	8	2		1	8	9	8	2	2	2	6	3	3		1		6	4	5	2	2	3	3	2	3		1	2	2	4	5		1		1	5	4			1
CJJ81176_0282	exodeoxyribonuclease III [Campylobacter jejuni subsp. jejuni 81-176]	130	4	3	3		2	1	4	7	3	6	7	5	5	6	3	2	1	1	2	2	2	4	4	5	4	1	2	1	2	3	7	4	4	4	3	2	3	2	2	3	1
CJJ81176_0831	NAD synthetase [Campylobacter jejuni subsp. jejuni 81-176]	130	6	3	6		1	1	2	5	5	8	9	6	5	2	5	4	3	2	2	2	2	7	8	6	1	1	1	1	2		2	2	2	4	1	2	4	1	1	2	2	1
CJJ81176_0369	anthranilate synthase component I [Campylobacter jejuni subsp. jejuni 81-176]	129	4	3	1		1		6	9	9	4	7	6	5	7	6		2	2	2	7	5	5	10	7				1		1		1	4			2	2	4	2	1	2	1
CJJ81176_0788	phosphopantetheine adenylyltransferase [Campylobacter jejuni subsp. jejuni 81-176]	129	5	6	6	1	1		6	7	7	2	2	1	8	5	6		3	2	6	7	7	4	3	4	3	1	2				3	2	1	1	1	3	3	5	4		1
CJJ81176_0336	diaminopimelate decarboxylase [Campylobacter jejuni subsp. jejuni 81-176]	128	5	5	4	2	1	4	5	5	6	7	5	6	4	1	3		1	1	2	1		1	2	1	3	5	4	2	4	2	2	6	4	2	2	2	5	3	3	2	2	3
CJJ81176_0055	single-stranded-DNA-specific exonuclease RecJ [Campylobacter jejuni subsp. jejuni 81-176]	127	6	6	5	1	1		7	6	9	2	4	3	7	2	4	3	2			1		1	3	2	4	2	5	1	1	3	3	4	3		1	2	4	5	4	2	7	1
CJJ81176_0470	acetyl-CoA carboxylase carboxyltransferase subunit alpha [Campylobacter jejuni subsp. jejuni 81-176]	127	2	1	1	1			3	2	5	8	5	4	3	3	2	3	1	1	5	4	4	4	5	4	4	2	2	3	4	2	4	3	5	2	2	1	2	6	5	3	4	2
CJJ81176_0579	hypothetical protein CJJ81176_0579 [Campylobacter jejuni subsp. jejuni 81-176]	127	5	6	6	1			4	8	6	2	2	3	4	5	3	1		1	6	7	3	1	1		4	7	2	1			6	8	4				7	5	6		1	1
CJJ81176_0031	molybdopterin oxidoreductase family protein [Campylobacter jejuni subsp. jejuni 81-176]	127	2	4	3	8	6	5	7	5	6	3	2	3	4	2	5	2	4	4	6	3	3	1	1	1		4	2	1	2	1	2	2	4		2		6	5	5			1
CJJ81176_0882	arylsulfate sulfotransferase, degenerate [Campylobacter jejuni subsp. jejuni 81-176]	126	1	2	2			1	10	7	8	1	1	1	6	9	6	3	4	3	6	4	5	2	2		4	4	4	1	1		6	1	3	2	1		8	5	2
CJJ81176_0125	putative lipoprotein [Campylobacter jejuni subsp. jejuni 81-176]	125	4	2	2	4	4	2	1	2	2	4	3	5	4	4	3	3	1		2	3	1	3	5	4	5	3	4	1	3	5	6	3	4	4	4	2	3	2	3	1	2	2
CJJ81176_1516	diaminopimelate epimerase [Campylobacter jejuni subsp. jejuni 81-176]	124	3	3	4	1	3	1	7	3	3	6	8	7	6	4	4	4	2	4	1	2	2	2	5	2		1	1	1	2	1	4	2	2	3	1	2	2	1	3	6	1	4
CJJ81176_0403	putative sulfite oxidase subunit YedY [Campylobacter jejuni subsp. jejuni 81-176]	124	4	5	6				4	5	6	4	3	3	7	6	4	1	1		2	1	2	4	1	2	1	2	3		1	3	6	3	3	2	2	2	6	6	4	3	2	4
CJJ81176_0337	HAD family hydrolase [Campylobacter jejuni subsp. jejuni 81-176]	124	4	4	6	1	3		7	7	8	8	6	6	6	5	7	3	2		1	1		2	2	4		1		2	1		3	4	2	1	2	3	1	4	2	1	3	1
CJJ81176_0821	hypothetical protein CJJ81176_0821 [Campylobacter jejuni subsp. jejuni 81-176]	123	2	2	3				5	5	8	3	5	3	4	5	3	2	1		3	4	6	3	3	3	3	2	2	3	3	2	6	4	3	3	1	1	4	2	5	1	4	1
CJJ81176_0981	putative inner membrane protein translocase component YidC [Campylobacter jejuni subsp. jejuni 81-176]	122	6	6	6				10	8	9			1	1	2	3				3	5	2		1	1	5	3	5			1	8	5	5		1	3	5	8	9
CJJ81176_1004	hippurate hydrolase [Campylobacter jejuni subsp. jejuni 81-176]	122	5	3	4	2	1	1	4	4	4	4	6	5	3	6	6	2	3	4	2	3	4	5	3	3	2	1	1	2	2	1	2	3	2	2	3	1	4	4	1	1	1	2
CJJ81176_0298	anti-oxidant AhpCTSA family protein [Campylobacter jejuni subsp. jejuni 81-176]	121	3	3	4	1			3	2	3	6	4	4	7	6	8	2	1	3	4	4	6	6	2	4	3	1	1		1		2	4	3	2	4	1	2	2	4	2	1	2
CJJ81176_0892	30S ribosomal protein S15 [Campylobacter jejuni subsp. jejuni 81-176]	121	4	5	6				8	8	6	1	1	1	5	6	6	2	1	1	5	6	5	1	1	1	3	4	5		1	1	3	4	3	2	1		4	4	5			1
CJJ81176_1221	signal recognition particle-docking protein FtsY [Campylobacter jejuni subsp. jejuni 81-176]	121	4	2	3			1	4	4	3	3	6	6	5	4	5	1	3	3	3	3	2	4	4	5		1	5	2	3	1	3	2	2	2	1	1	4	5	3	1	2	5
CJJ81176_0645	phosphate ABC transporter, ATP-binding protein [Campylobacter jejuni subsp. jejuni 81-176]	121	1	2	1	1	1	1	1	2	1	8	8	9	2	1	2	4	4	4	2		1	7	2	3	1	1	1	3	1	3	5	3	4	5	5	2	4	4	2	3	2	4
CJJ81176_1427	GDP-fucose synthetase [Campylobacter jejuni subsp. jejuni 81-176]	120	1	1	1		1		7	5	7	10	11	11	2	1	3	2	2	3	4	3	3	4	6	5	1			1	1		2	1	2	3	1		3	3	1	3	2	3
CJJ81176_1599	peptide chain release factor 1 [Campylobacter jejuni subsp. jejuni 81-176]	120	3	3	1	1	1	1	4	3	5	5	7	5	3	3	3		1	1	2	4	3	2	5	1	4	4	2	2	2	3	5	3	3	2	4	4	3	3	3	1	2	3
CJJ81176_0555	hypothetical protein CJJ81176_0555 [Campylobacter jejuni subsp. jejuni 81-176]	119	4	3	2	5	2	2	6	6	8	5	3	4	4	4	6	3	5	3	3	1	2			1	1	1	2				6	3	3	1	2	2	5	5	3	2		1
CJJ81176_1243	co-chaperone protein DnaJ [Campylobacter jejuni subsp. jejuni 81-176]	119	3	4	2				7	3	4	4	2	1	4	5	7	1			5	4	5	7	7	5	2	1	3	2	2	2	3	1	2	1	1		4	3	5	3	2	2
CJJ81176_1084	nitroreductase family protein [Campylobacter jejuni subsp. jejuni 81-176]	119	5	3	4				2	2	4	4	3	2	4	5	5	2			2	1	1	1	2	1	2	5	2	1	1	2	6	7	8	4	2	3	6	6	6	2	2	1
CJJ81176_1521	UTP-glucose-1-phosphate uridylyltransferase [Campylobacter jejuni subsp. jejuni 81-176]	119	8	8	6	3	1	2	2	3	4		1		9	7	4	2	2	2	3	4	3	5	4	4	2						5	7	5	2	2	1	3	3	2
CJJ81176_1394	MmgE/PrpD family protein [Campylobacter jejuni subsp. jejuni 81-176]	119	2		1			2	7	4	4	6	6	5	7	4	8	1	2	1	8	3	5	9	6	8				2	2		1		1	1	3	1	2				4	3
CJJ81176_0360	DNA polymerase I [Campylobacter jejuni subsp. jejuni 81-176]	119	5	5	2				9	9	10	6	4	4	2	5	3	3	3	3	3	4	4	2	2	4	2	2			2		3	3	1	1	1		2	2	4	1	2	1
CJJ81176_0586	hypothetical protein CJJ81176_0586 [Campylobacter jejuni subsp. jejuni 81-176]	117	4	4	4		1		5	5	5	1		1	5	8	5		1		4	3	4	1	2	1	6	4		1	1		6	8	9	1		2	6	3	5	1
CJJ81176_1359	cytochrome c552 [Campylobacter jejuni subsp. jejuni 81-176]	117	2	3	1				6	4	6				7	7	6				2	3			1	1	1	2	4	1			6	4	4	1	2	2	10	13	11	2	2	3
CJJ81176_0542	phosphoribosylformylglycinamidine synthase I [Campylobacter jejuni subsp. jejuni 81-176]	117	3	3	4				5	5	4	4	3	3	7	6	4		1	1	2	2	3	3	1	2					4	2	5	8	5	1	1	3	2	7	5	2	4	2
CJJ81176_0921	invasion antigen B [Campylobacter jejuni subsp. jejuni 81-176]	116	5	5	7				9	8	13	1	2		7	5	6		2	1	3	2	6	3	1	2	2	1			1		3	5	5	3			4	1	3
CJJ81176_1415	putative sugar-1-phosphate nucleotidyltransferase [Campylobacter jejuni subsp. jejuni 81-176]	116	4	3	4	1	1	2	2	3	2	4	2	3	6	8	6	1	2	4	1	2	4	5	7	7	1	2		1		2	2	2	2	1	2	3	2	1	1	3	3	4
CJJ81176_0466	TenA/Thi-4 family protein [Campylobacter jejuni subsp. jejuni 81-176]	115	5	3	4				5	6	6	1	4	2	4	5	9	1		1			1	1			1	2	3	1	1	2	8	6	5	2	3	3	7	6	4	2		1
CJJ81176_0018	hypothetical protein CJJ81176_0018 [Campylobacter jejuni subsp. jejuni 81-176]	115	3	3	4	1	3		3	3	2	7	4	6	2	1	5		1	3			1	3	1	3	2	2	2	2	2	5	2	4	2	3	1	4	6	4	4	5	4	2
CJJ81176_0350	3-oxoacyl-(acyl carrier protein) synthase III [Campylobacter jejuni subsp. jejuni 81-176]	115	5	2	1				11	5	12	2	1	1	6	8	8	2	1	1	9	7	6	4	2	2		1					3	3	3		1		3	1	4
CJJ81176_0654	hydrogenase expression/formation protein HypD [Campylobacter jejuni subsp. jejuni 81-176]	114	2	2	2	1	2	2	5	5	5	4	5	4	3	3	2	1	2	2	4	4	4	4	5	6	2	1	2	2	1	2	2	3	3		1	2	2	3	4	2	1	2
CJJ81176_0533	DegT/DnrJ/EryC1/StrS aminotransferase family protein [Campylobacter jejuni subsp. jejuni 81-176]	113	1	4	2				10	11	9	1	3	5	4	2	4	1	1	2	4	5	5	2	3	1		1	3		2		3	2	2	1			4	5	5	3	2
CJJ81176_0185	homoserine dehydrogenase [Campylobacter jejuni subsp. jejuni 81-176]	112	1	2	2	1			6	11	10	2	3	3	2	6	5	1		1	2	5	6	1	2	2	2	1	3	1		1	1	3	5	2	2	2	4	4	3	2	1	1
CJJ81176_1603	hemin ABC transporter, ATP-binding protein, putative [Campylobacter jejuni subsp. jejuni 81-176]	112	2	2	5		1	3	5	2	4	5	3	2	2	2	3	3	2		5	3	1	4	2	2	2	1	4	2	3	3	3	3	2	3	5	3	2	2	7	1	1	2
CJJ81176_0166	M24/M37 family peptidase [Campylobacter jejuni subsp. jejuni 81-176]	111	5	4	5		1	1	7	6	8	1			7	5	5				2	4	5				3	3	2	1		2	8	5	6			2	3	2	6	1	1
CJJ81176_1594	bifunctional 2-C-methyl-D-erythritol 4-phosphate cytidylyltransferase/2-C-methyl-D-erythritol 2,4-cyclodiphosphate synthase protein [Campylobacter jejuni subsp. jejuni 81-176]	110	4	1	2			1	4	5	3	3	3	1	1	4	2	1	1	1	6	5	6	4	5	5	4	3	5	1	1		4	4	3	1		2	4	5	3	1	1
CJJ81176_1598	30S ribosomal protein S20 [Campylobacter jejuni subsp. jejuni 81-176]	110	5	1	6				3	4	3	2			2	5	2			1	2	3	2		1		7	9	8				8	5	9		1		7	5	8			1
CJJ81176_0674	rare lipoprotein A [Campylobacter jejuni subsp. jejuni 81-176]	110	4	3	4			1	6	6	5		1		3	6	4				3	2	3	2	1	1	4	3	2	1		1	7	5	5		2	1	5	7	6	2	2	2
CJJ81176_1590	imidazole glycerol phosphate synthase subunit HisF [Campylobacter jejuni subsp. jejuni 81-176]	110	1	3	3	1			2	3	3	4	3	3	3	4	4		1	1	6	4	2	3	3	4	2	2	4				2	4	3	4	2	2	5	4	5	2	6	2
CJJ81176_0823	cysteinyl-tRNA synthetase [Campylobacter jejuni subsp. jejuni 81-176]	109		1	1				5	3	5	2	4	3	4	6	2	4	2	1	3	4	3	4	3	4	3	3	3	1	2	3	3	4	4	1	2	1	2	5	5		1	2
CJJ81176_0391	TetR family transcriptional regulator [Campylobacter jejuni subsp. jejuni 81-176]	109	1	3	2	1	1	3	2	4	4	4	5	3	3	4	3		2	1	2	3	1	2	3	2	2	2	1	1	1	3	3	4	3	4	3	3	4	4	6	2	1	3
CJJ81176_0341	flagellar motor switch protein G [Campylobacter jejuni subsp. jejuni 81-176]	109	6	4	1	3	2	2	3	2	2	2	4	2	4	4	6	2	2	2	3	3	4	2	1	1		4	2	2	4	2	3	7	2	2	1		2	2	1	4	2	2
CJJ81176_1176	copper-translocating P-type ATPase [Campylobacter jejuni subsp. jejuni 81-176]	108	2	3	1	3	2	2	4	5	5	3	3	2	2	2	3	4	1	2	1	1	1	2		1	4	3	4	2	2	2	3	3	5		3	3	2	5	4	3	2	3
CJJ81176_1026	3-dehydroquinate synthase [Campylobacter jejuni subsp. jejuni 81-176]	108	5	5	4	1	1	1	5	3	5	2	4	4	6	7	5	1	2	2	2	2	2	1	2	1	3	3	2	3	2	3	2		3		1		3	2	1	1	3	3
CJJ81176_1455	flagellar basal body P-ring protein [Campylobacter jejuni subsp. jejuni 81-176]	108		3		5	8	5	2	1	1	6	8	3	2	2	1	5	8	4	2	1	1	1	2	1	2			3	2	2		1	2	3	3	3	2	1	4	2	3	3
CJJ81176_0346	ubiquinone/menaquinone biosynthesis methyltransferase [Campylobacter jejuni subsp. jejuni 81-176]	107	4	3	3			1	1	2	2	5	4	8	6	3	3	2		1	1	2	1	2	1	2	3	1	1	2	2	1	5	4	3	4	4	3	3	3	2	2	4	3
CJJ81176_1303	uracil phosphoribosyltransferase [Campylobacter jejuni subsp. jejuni 81-176]	107		4	2				6	4	4	2	2	1	8	7	9	1	1	1	3	3					3	3	4	1		1	5	5	3	1	3	1	6	5	3	2	2	1
CJJ81176_0893	cell division protein FtsK, putative [Campylobacter jejuni subsp. jejuni 81-176]	107	3	4	2	3			5	8	4	4	5	4	2	4	3	2	2	1	2	5	3	5	9	3	2	1	3			2	1	2	1	2	1	1	2	1	1	1	3
CJJ81176_1541	hypothetical protein CJJ81176_1541 [Campylobacter jejuni subsp. jejuni 81-176]	106	3	1	1	1	1	1	3	2	4	6	4	5	3	3	2	3	3	3	1	1	2	2	3	4	2	1	2	1	3		1	1	2	6	4	3	3	3	2	4	4	2
CJJ81176_1211	NAD(P)H-dependent glycerol-3-phosphate dehydrogenase [Campylobacter jejuni subsp. jejuni 81-176]	106	3	3	1		1	1	3	3	6	4	7	8	6	6	7		2	3	4	3	5	5	4	5	1			3					1	2	1		1	2		2	2	1
CJJ81176_1280	hydrogenase maturation protease HydD [Campylobacter jejuni subsp. jejuni 81-176]	105	4	3	2	2	1	2	2	4	3	4	3	1	4	4	3	2	1	1	5	3	1	4	4	3	1			2	1	1	1	2	3	2		3	3	4	3	5	4	4
CJJ81176_0111	iron-sulfur cluster binding protein [Campylobacter jejuni subsp. jejuni 81-176]	105	3	3	2	2	1	2	6	5	4	4	2	1	4	3	2			1	4	1	4	1	2		3	2	3	1	2	4	2	3	3	4	1	1	3	5	6	3	1	1
CJJ81176_0865	hypothetical protein CJJ81176_0865 [Campylobacter jejuni subsp. jejuni 81-176]	105	2	1	4	1			5	2	5	3	3	2	5	2	1	5	3	5	1	4	2	2	4	3	1	3		1		2	4	3	6	1		1	3	3	3	5	2	2
CJJ81176_0784	serine acetyltransferase [Campylobacter jejuni subsp. jejuni 81-176]	104	1	2	3				4	5	2	2	2	3	6	6	5	1	2		1		1		2	1		2	1				6	6	4	4	5	3	8	7	7	1		1
CJJ81176_0519	indole-3-glycerol-phosphate synthase [Campylobacter jejuni subsp. jejuni 81-176]	104	2	2	2	2		1	3	2	2	6	8	6	2	3	4		2	1				2	1	2			1	2			4	5	4	5	3	7	3	3	4	4	3	3
CJJ81176_0338	chorismate mutase/prephenate dehydratase [Campylobacter jejuni subsp. jejuni 81-176]	104	3	3	3				5	5	6	1	1	1	4	6	2	1			4	6	2	2	2	1	4	2	2	1	2	1	6	2	3		1	3	6	4	4	1	1	3
CJJ81176_1435	putative sugar transferase [Campylobacter jejuni subsp. jejuni 81-176]	104	1	2	3				9	11	7	9	7	6	10	5	8	2	4	4	2			2								1	1	3					2	3	2
CJJ81176_0048	fumarylacetoacetate hydrolase family protein [Campylobacter jejuni subsp. jejuni 81-176]	102	1		2	1	1		6	4	1	5	4	4	4	6	3	4	2	6	2	1	1	5	4	3	1	1	1		2	1	2	3	2	2	1		3	4	2	1	3	3
CJJ81176_0709	4-hydroxy-3-methylbut-2-en-1-yl diphosphate synthase [Campylobacter jejuni subsp. jejuni 81-176]	102	4	3	4				7	4	3	7	4	2	2	3	3		1	1	4	3	2	3	2	5	3	2	2		2	2	2	3	4		1	3	1	3	2	2	2	1
CJJ81176_1074	UDP-N-acetylmuramate--L-alanine ligase [Campylobacter jejuni subsp. jejuni 81-176]	101	4	3	4	3		3	4	5	2	5	3	2		1	2	2	2	2	3	3	4	3	7	5		2	2	2	1	4		1	1		2	1	1	1	3	3	3	2
CJJ81176_0573	flagellar capping protein [Campylobacter jejuni subsp. jejuni 81-176]	101	2	4	1			1	3	3	6	1	1	1	2	2	3	2	3	1	7	4	2	2	4	1	4	7	4	2	1	1	2	3	2	2	1		3	6	5		1	1
CJJ81176_0435	GTP-binding protein [Campylobacter jejuni subsp. jejuni 81-176]	101	1	2	1	1		1	3	5	4	4	4	5	2	3	3		1	1	4	3	6	4	2	1	3		2	1	2	2	2	5	3	1			3	8	1	1	3	3
CJJ81176_1569	peptide ABC transporter, periplasmic peptide-binding protein [Campylobacter jejuni subsp. jejuni 81-176]	101	2	2	4	1		1	5	5	7	3	1		3	5	4	1			8	5	6	3	3	3	2	2				2	3	3	1	1		2	4	3	2	2	1	1
CJJ81176_1235	sensor histidine kinase [Campylobacter jejuni subsp. jejuni 81-176]	101	2	4	2	1	1	2	5	2	2	3	2	3	3	3	3	2	2	2	3	4	3	3	5	3	2	1	2	1	1	1	3	4		3	2	2	5	2	1	3	2	1
CJJ81176_1283	quinone-reactive Ni/Fe-hydrogenase, small subunit [Campylobacter jejuni subsp. jejuni 81-176]	101	5	6	6				6	4	6	4	3	5	9	4	7	2	2	2	2	4	1	1		4		2		1			4	3	4					1	1		1	1
CJJ81176_0792	NLPA family lipoprotein [Campylobacter jejuni subsp. jejuni 81-176]	100	2	3	2				6	3	9	2			4	6	5			3	6	5	7		1	1	1	1	3				3	5	2	1		1	6	7	4			1
CJJ81176_0861	glutamylglutaminyl-tRNA synthetase [Campylobacter jejuni subsp. jejuni 81-176]	100	3	1	3	1		1	4	4	6	5	7	3	3	3	3		1	1	4	2	3	5	6	3	1		2	2	1	3	2	2	2	2	1		2	2	2		2	2
CJJ81176_0230	hypothetical protein CJJ81176_0230 [Campylobacter jejuni subsp. jejuni 81-176]	100	2	2	3	1	1	2	3	3	5	2	3	3	4	5	4	2	2	2	1	2	2	2	1	5	3	1	4	1			3	4	3		1	3	3	5	2	1	3	1
CJJ81176_1258	uroporphyrinogen decarboxylase [Campylobacter jejuni subsp. jejuni 81-176]	100	1	2					10	12	4	1	1	2	5	5	6	1			4	4	6	3	3	2	2	2					4	2	2				6	6	4
CJJ81176_0097	flagellar motor switch protein FliY [Campylobacter jejuni subsp. jejuni 81-176]	99	3	2	3	1	2	2	9	7	8	6	3	2	6	5	5	1	1	1	7	4	4	6	3	4	1	1											1		1
CJJ81176_0091	lysine decarboxylase family protein [Campylobacter jejuni subsp. jejuni 81-176]	98	4	4	4				2	4	3				4	4	5		1		2	1	4			1	2	2	3		1	1	5	8	5	2	2	2	8	6	6		1	1
CJJ81176_0980	hypothetical protein CJJ81176_0980 [Campylobacter jejuni subsp. jejuni 81-176]	98	4	2	2			1	4	6	3	1	4	2	5	3	6		1		4	2	2	4	2	5	2	2	4	2	2	3	4	5	1		1		1	2	3	2		1
CJJ81176_0301	UDP-N-acetylglucosamine acyltransferase [Campylobacter jejuni subsp. jejuni 81-176]	97	5	2	2	2			4	6	5	4	5	4	5	7	6	1	2		6	4	5	5	3	3						1	2	2	1	1		1		2				1
CJJ81176_1629	DNA primase [Campylobacter jejuni subsp. jejuni 81-176]	97	3	3	2	1	1	1	3	4	5	2	1	5	6	2	3	3	2	7	4	4	6	3	4	3	1	1	2	1	1		1	2	1	1	1	1	2	2	1	1
CJJ81176_1150	lipopolysaccharide heptosyltransferase I [Campylobacter jejuni subsp. jejuni 81-176]	97	2	3	4	1			4	3	1	2	5	2	2	2	4	3	2	1	2	2	3	4	5	3	2	4	2	1	2	5	2	3		2	1	2	2	2	3	2	1	1
CJJ81176_0447	hypothetical protein CJJ81176_0447 [Campylobacter jejuni subsp. jejuni 81-176]	97	4	2	1		1	1	4	6	3	3	2	2	3	3	4	3	2	3	1		3	2	2	3					1	2	4	5	4	3	3	4	2	2	3	2	3	1
CJJ81176_0014	isopropylmalate isomerase small subunit [Campylobacter jejuni subsp. jejuni 81-176]	97	1	2	1	1	2		3	3	3	5	4	4	3	3	4	1			3	2	3	6	6	7	1					1	4	2	3	3	3	2	3	2	2	2	1	1
CJJ81176_0468	acyl carrier protein [Campylobacter jejuni subsp. jejuni 81-176]	96	2	1	2	1	1	1	3	3	5	5	4	3	5	7	5	2	1	3	6	4	6	6	7	9							1	1	1						1
CJJ81176_1448	peptide chain release factor 2 [Campylobacter jejuni subsp. jejuni 81-176]	95		1	1				1	3	3	2	2	2	4	3	1	1	2	1	1	3	6	4	8	3			1		1	1	2	4	3	2	3	3	5	6	4	4	3	1
CJJ81176_1069	succinyl-diaminopimelate desuccinylase [Campylobacter jejuni subsp. jejuni 81-176]	95	3	3	4				6	5	4	3	2	2	3	2	3	3	3	2	4	6	6	3	1	3			2		1		3	3	3		2	1	3	2	3			1
CJJ81176_0560	2-oxoglutarate-acceptor oxidoreductase subunit OorD [Campylobacter jejuni subsp. jejuni 81-176]	94	2	5	2	2	2	3	3	3	3	2	4	2	2	3	3	1	1	1	3	3	3	4	2	2		2	3	1		2	1	3	3	2	1	4	2	4	2	1	1	1
CJJ81176_1293	lipoprotein releasing system ATP-binding protein LolD [Campylobacter jejuni subsp. jejuni 81-176]	94	2	2	2		1			2	2	3	6	6	3	3	1	1		3	1	3		2	2	3	2	2	2	2	1	1	4	3	3	3	5	3	4	1	3		6	1
CJJ81176_1153	galactosyltransferase [Campylobacter jejuni subsp. jejuni 81-176]	93				3	3	3				4	6	7	1	2		4	2	5			1	2	1	2	2	4	2	1	2	2	2	1	1	5	5	4		1	1	5	4	5
CJJ81176_0377	Ppx/GppA family phosphatase [Campylobacter jejuni subsp. jejuni 81-176]	93	2	3	4	3	2	3	4	4	8	6	5	3	4	3	3	3	4	4		1	1	2	1	1	2				1	1	1	2	1	1	1		1	1		1	2	4
CJJ81176_1159	UDP-N-acetylglucosamine 2-epimerase [Campylobacter jejuni subsp. jejuni 81-176]	93	5	6	1			2	1			1		1	1	1			2	2							3	3	4	3	3	4	6	5	4	3	3	2	7	5	3	4	4	4
CJJ81176_0725	phosphoribosylaminoimidazole carboxylase catalytic subunit [Campylobacter jejuni subsp. jejuni 81-176]	90	5	5	4				7	6	6		1	1	7	4	6		1		2	3	1	1			1	2	1				3	3	3		2		6	4	4	1
CJJ81176_1050	hypothetical protein CJJ81176_1050 [Campylobacter jejuni subsp. jejuni 81-176]	90			1				2	5	5	4	4	6	4	5	5	5	5	2	2	3	2	4	4	3		1	1	1	1	1	2	2	2	1			3	2		1		1
CJJ81176_0931	protein-glutamate methylesterase CheB [Campylobacter jejuni subsp. jejuni 81-176]	90	6	9	4	6	6	6	2	3	4	1	2	1	5	4	6	2	1	1	4	1	3		1					1		1		2	2				3	1	2
CJJ81176_0027	chromosomal replication initiation protein [Campylobacter jejuni subsp. jejuni 81-176]	89	1	1	1				5	7	3	6	5	5	4	3	4	2		2	5	4	6	5	5	4	1	1				1	2		1			2	1	1	1
CJJ81176_0612	DNA polymerase III subunit delta~ [Campylobacter jejuni subsp. jejuni 81-176]	89	3	1		2	1	2	1		2	1		1		1						2				1	4	4	4	2		4	5	9	4	5	3	2	6	5	10	3		1
CJJ81176_1649	FTR1 family iron permease [Campylobacter jejuni subsp. jejuni 81-176]	88	2	2	2	1		1	4		3	4	1	2		1	1				3	2	1		1		3	3	2	2	2	1	3	5	5	1	3	3	4	5	6	2	2	5
CJJ81176_0153	PP-loop family protein [Campylobacter jejuni subsp. jejuni 81-176]	88			1				6	5	6	4	2	4	7	4	4	1	1		3	2	3	5	2	2				2	1	1	4	2	3	2	2	2				1	4	2
CJJ81176_0144	MotA/TolQ/ExbB proton channel family protein [Campylobacter jejuni subsp. jejuni 81-176]	88	4	6	4	1	1	1	2	3	2	1	2	2	4	7	5	1	1	1	2	2	4	1	1	2	2	2	2	1			4	3	5		1		3	3	2
CJJ81176_1429	hypothetical protein CJJ81176_1429 [Campylobacter jejuni subsp. jejuni 81-176]	88	3	3	5				4	3	3	1	2	2	2	2	2	1			2	3	3	1	1	1	4	4	1	1		1	7	3	4	2	3	1	2	1	3	1	4	2
CJJ81176_0187	hypothetical protein CJJ81176_0187 [Campylobacter jejuni subsp. jejuni 81-176]	87	6	5	5			1	2	2	4				3	4	4				4	4	3		1	2	2	1	2	1			5	4	6	1	1	1	2	5	4		1	1
CJJ81176_1410	cytochrome P450 family protein [Campylobacter jejuni subsp. jejuni 81-176]	87	4	4	6	3	3	1	5	5	4	3	3	4	3	3	1	2	1		1	2	2	1	3	3		1	2			3		2	1	1		2	2	1	1	1		3
CJJ81176_0655	hydrogenase expression/formation protein HypE [Campylobacter jejuni subsp. jejuni 81-176]	87							8	4	7	2	3	3	3	6	2		1	3	2	3	2	1	1	1	1	2	1			1	1	5	4	1	1		4	4	6	2	1	1
CJJ81176_1292	cell division protein FtsX, putative [Campylobacter jejuni subsp. jejuni 81-176]	86	1	1					2	4	4	5	6	2	6	7	7				2	2	3	4	3	4	1			1			2	4	6		2	1	2	1	2			1
CJJ81176_1515	dephospho-CoA kinase [Campylobacter jejuni subsp. jejuni 81-176]	86	1	1	2				4	4	4	1	1		1	1	1		4		2	1	1	1	1	1	1	4	1	1	1	2	4	3	5	3	3	3	3	6	6	2	4	2
CJJ81176_0650	hypothetical protein CJJ81176_0650 [Campylobacter jejuni subsp. jejuni 81-176]	85	3	2	1	1	2	1	3	6	5	3	1	2	3	6	5	2			1	5	2	1	1	2	2	2		2		1	1	3	2	2	1	1	3	3	1	2		1
CJJ81176_1166	phosphoheptose isomerase [Campylobacter jejuni subsp. jejuni 81-176]	85	2	3	1				2	4	5	1	2	1	2	3	3	1	1	1	3	3	2	2	2	2	2				1		3	7	7	2		2	3	5	4	1	1	1
CJJ81176_0723	hypothetical protein CJJ81176_0723 [Campylobacter jejuni subsp. jejuni 81-176]	85	3		1				1				1	3	3	5	4	2	2	4	4	3	5	7	11	5	1		1	1	1		1	1	3				3	2	5		1	1
CJJ81176_0626	hypothetical protein CJJ81176_0626 [Campylobacter jejuni subsp. jejuni 81-176]	84			2	1		2	3	3	2	3	1			3	4				4	2	1	3	3	2	3	4	1	1		1	7	4	5	1	4	2	2	4	1	2	1	2
CJJ81176_0795	ABC transporter, ATP-binding protein [Campylobacter jejuni subsp. jejuni 81-176]	84			1				1	3	4	4	4	2	6	3	3	2	1	2	4	3	4	3	4	3	2	1	3	1	2		2	1	4	2			1	1	3	2	1	1
CJJ81176_0359	flagellar motor protein MotA [Campylobacter jejuni subsp. jejuni 81-176]	84	1	2	3			1	3	6	2		1		5	4	6				1		1	1	2	3	1	2	2	2		1	3	3	3	2	2	1	5	3	2	2	3	5
CJJ81176_0068	type II restriction-modification enzyme [Campylobacter jejuni subsp. jejuni 81-176]	84	2	3		1	1	2	3	6	5	2	2	2	1	2	3	2	1	1	5	3	7	2	6	4	1		1			2		1	1	3		2	1	2	2	2
CJJ81176_0429	shikimate 5-dehydrogenase [Campylobacter jejuni subsp. jejuni 81-176]	84	1	1		3	1	3	5	2	4	4	3	5	3	4	3	2	3	4			1		1	1	1	1	2	1	2		3	3	4	3	2	3			1		1	3
CJJ81176_0659	RNB-like protein [Campylobacter jejuni subsp. jejuni 81-176]	83	1	2			1	1	3	2	5				2		1			1	1	1			1		3	5	3	1	2	3	6	3	6	3	4	4	3	3	5	4	1	2
CJJ81176_1535	RloH [Campylobacter jejuni subsp. jejuni 81-176]	83	4	2	2	2	2	4	5	6	5	3	4	9	2	4	4	1	2	2				1	2	5	1		1					2	2	1	2		1					2
CJJ81176_0442	HIT family protein [Campylobacter jejuni subsp. jejuni 81-176]	82	3	4	3				3	5	3	3			3	2	3				4	3	2	3	5	4						1	2	4	3	2	1	1	4	2	3	2	2	2
CJJ81176_0844	tRNA pseudouridine synthase A [Campylobacter jejuni subsp. jejuni 81-176]	82	3	1	3	1		2	3	3	5	2	3		2	1		1		2			1	2	1		3	3	1	2	2	2	4	4	3	3	3	2	2	3	3	3	2	1
CJJ81176_0112	hypothetical protein CJJ81176_0112 [Campylobacter jejuni subsp. jejuni 81-176]	81	3	1	2				1		2	2	2	1	3	4	3				1	1	1		2	1	4	1	4	2	6	6	2	6	6	6	3	2	1				1	1
CJJ81176_1437	arabinose-5-phosphate isomerase [Campylobacter jejuni subsp. jejuni 81-176]	81	5	6	4	1	2	1	3	3	2	4	7	5	4	3	5	2	2	3		1	2		1	1							2	3	1				2	2	1	1	1	1
CJJ81176_0999	aminoacyl-histidine dipeptidase [Campylobacter jejuni subsp. jejuni 81-176]	81	7	6	3				2	3	5	1	2	2	4	3	1	2		2	3	1	1	1	1	1	2		1	1	2	1	3	4	2	1	1	1	3	3	1	1	2	1
CJJ81176_1174	DNA polymerase III subunits gamma and tau [Campylobacter jejuni subsp. jejuni 81-176]	81	2	1	1			1	5	7	4	4	4	3	1	1	2		1	2	6	5	6	5	3	3		2		1			2	1	1			1	1		1	1	2	1
CJJ81176_1642	methionine aminopeptidase [Campylobacter jejuni subsp. jejuni 81-176]	80	1		1				2	2	3	2	2	2	2	3	4		2	1	2	2	3	1	3	3		1	2		2		6	2	3	1	3	2	5	4	3	2	1	2
CJJ81176_0358	flagellar motor protein MotB [Campylobacter jejuni subsp. jejuni 81-176]	79	6	4	2				1	3	4				4	5	4				3	3	1				2	1	2		1	1	5	6	5	1	1		7	3	3			1
CJJ81176_1476	putative lipoprotein [Campylobacter jejuni subsp. jejuni 81-176]	79	2	2	3	1	1		4	5	4	1	1		2	5	6				2	4	3	1	1	1	3	1	2				2	4	4			1	5	4	4
CJJ81176_0017	2-isopropylmalate synthase [Campylobacter jejuni subsp. jejuni 81-176]	78	1		1				2	6	2	2	4	5	2	4	2	2	2	1	2			3	4	1		2		2		1	1	2	2		1	3	4	4	3	2	3	2
CJJ81176_0746	M48 family peptidase [Campylobacter jejuni subsp. jejuni 81-176]	78	3	3	4		1	2							2		3			1		2	1	2	1		2	4	2	4	2	1	2	3	1	3	8	4	3	2	2	3	4	3
CJJ81176_0484	hypothetical protein CJJ81176_0484 [Campylobacter jejuni subsp. jejuni 81-176]	78	2	1	1	1		1	2	2	3	3	1	2	3	4	5				1	3	3	4	2	4	3	2	1	1				2	3	2	1	1	3	3	3	1	1	3
CJJ81176_0739	3-deoxy-7-phosphoheptulonate synthase [Campylobacter jejuni subsp. jejuni 81-176]	76	3	2	2				5	4	6	2	2	1	2	4	2	2	1	2	4	2	3	3	2	2		1	1				3	3	2				2	4	3		1
CJJ81176_0190	tetrapyrrole methylase family protein [Campylobacter jejuni subsp. jejuni 81-176]	76							2	3	4	2		1	3	5	2	2	1	1	3	1	2	4	4	2	1	1				1	3	3	1	1	2	1	4	5	3	4	2	2
CJJ81176_1092	putative lipoprotein [Campylobacter jejuni subsp. jejuni 81-176]	76	5	4	3				3	2	1				5	4	4				3	1	3				2	2	2				7	6	3		1	1	5	4	5
CJJ81176_1665	DNA ligase [Campylobacter jejuni subsp. jejuni 81-176]	75		2	1						1																4	5	4	3	3	5	6	5	5	4	2	3	4	6	7	1	1	3
CJJ81176_1237	hemerythrin family non-heme iron protein [Campylobacter jejuni subsp. jejuni 81-176]	75	1	2	2	1		1	3	3	5	1		1	2	3	3				1	1						1		1			2	4	4	5	3	3	4	3	5	3	3	4
CJJ81176_1191	twin arginine-targeting protein translocase [Campylobacter jejuni subsp. jejuni 81-176]	74	1	1	1				2	2	2				4	5	3						1				2	2		1			6	6	7	2	1	2	10	6	6		1
CJJ81176_1554	NADH-quinone oxidoreductase, K subunit [Campylobacter jejuni subsp. jejuni 81-176]	73	3	3	2		1	1	4	3	4	1	1	1	4			1	1		1	1	2	2	2	1	2	2	1	1	1	1	3	4	3	2	1	3	1	2	2	2	1	2
CJJ81176_0987	hypothetical protein CJJ81176_0987 [Campylobacter jejuni subsp. jejuni 81-176]	73	3	3	3	1			4	4	5		1		4	3	5				4	5	3	1			2	4	1	1		1	2		1		1	1	2	1	5		1	1
CJJ81176_1083	nitroreducatase family protein, authentic frameshift [Campylobacter jejuni subsp. jejuni 81-176]	73	1	1	2				3	6	3	1	1		7	9	7			1	7	6	3		1		1	1					2	2	1	1			3	1	2
CJJ81176_0521	tRNA 2-selenouridine synthase [Campylobacter jejuni subsp. jejuni 81-176]	72		4	2		2	3	2		1			1		2	2	1		1						1	4	4	1	1	1	2	6	2	3	5	2	3	2	4	3	2	2	3
CJJ81176_1252	pyridoxine 5~-phosphate synthase [Campylobacter jejuni subsp. jejuni 81-176]	72	1	3			1		3	1	3	3	1	1	4	2	6		1	2							1	2	3	1	1		2	3	4	1	3	2	2	5	6	1	2	1
CJJ81176_1182	L-lactate dehydrogenase [Campylobacter jejuni subsp. jejuni 81-176]	71	5	3	2				9	5	6	1	2		2	4	5				2	1	3				1	4	2		1	2	1	2	1	3	1			2	1
CJJ81176_1285	N-acetylmuramoyl-L-alanine amidase [Campylobacter jejuni subsp. jejuni 81-176]	71	1	3			1		3	2	3	2	1	1	4	7	2				3	2	1		1	4	3		2	2	1	1	2	3	2	2	2		1	1	5	2		1
CJJ81176_1318	HAD family phosphatase [Campylobacter jejuni subsp. jejuni 81-176]	71	2	2	3				4	1	3	2	5	5		1	3		2	3	1	3	2	3	5	2	1	3		1	2	1		3		1		1	3		2	1
CJJ81176_1424	capsular biosynthesis sugar kinase, putative [Campylobacter jejuni subsp. jejuni 81-176]	71							4	4	3	2	2	5	1	1	1	1	3	3				2	1	1	2	1	2	2	2	2	2	2	3	2	1	1	3	2	4	2	1	3
CJJ81176_1563	NADH dehydrogenase subunit B [Campylobacter jejuni subsp. jejuni 81-176]	71	1	2	2							1	2	1	2	3	2	3	3	2	2	1	2	3	2	1	4		2	1	3	2	1	2	3	2	2	1	4	1	2	2	2	2
CJJ81176_0198	hypothetical protein CJJ81176_0198 [Campylobacter jejuni subsp. jejuni 81-176]	70	1	1	1			1	3	2	2	1	1	1	2	2	2	3	1	1	3	1	3	1	1	2	1	1	2	2	1		2	1	2	2	2	2	2	4	2	3	3	2
CJJ81176_0834	3-deoxy-manno-octulosonate cytidylyltransferase [Campylobacter jejuni subsp. jejuni 81-176]	70	4	1	3		1		3	4	7	5	1	4	4	3	5	1	1	1		2	3	2	3	1					1					1		2	1			2	3	1
CJJ81176_0859	soluble lytic murein transglycosylase, putative [Campylobacter jejuni subsp. jejuni 81-176]	70	4	5	3		1		3	5	5				4	4	4	1		1	1	3	2					1	1			1	3	3	2		2	1	3	2	4			1
CJJ81176_1459	flagellar hook-associated protein FlgK [Campylobacter jejuni subsp. jejuni 81-176]	69	2	1			1		1	3	1	3		2	2	3		3	2	1	2	1	2	4	3	3	2	1	1	1		3	1	1	1	1			3	2	3	3	3	3
CJJ81176_1674	cysQ protein [Campylobacter jejuni subsp. jejuni 81-176]	69	2	1	1	1			1	1		3	1	3	1	2	2	2		1		3	1	5	1	3	2	1	1	2	2	1	3	2	3	3	3	3	3		1	2	1	1
CJJ81176_0740	hypothetical protein CJJ81176_0740 [Campylobacter jejuni subsp. jejuni 81-176]	68	2	1	1	1	1	1	3	4	5	6	3	4	2	4	2	2	3	1	2	1		3	3	3			1	1	1	1	1		1	1	1		1			1
CJJ81176_1635	geranyltranstransferase [Campylobacter jejuni subsp. jejuni 81-176]	68				3	5	3	4	5	3	3	3	3	1	1	3	1	1		2	4	2	3	1	3			1				1	1	1	1			1	2	3	1	1	1
CJJ81176_1489	hypothetical protein CJJ81176_1489 [Campylobacter jejuni subsp. jejuni 81-176]	68	1	1	2				1	2	2	1	1	2		1	1	1	2	2	2	2	2			1	2	2	2	1		1	2	3	5	3	1	1	2	3	3	1	6	3
CJJ81176_1400	triosephosphate isomerase [Campylobacter jejuni subsp. jejuni 81-176]	67	2	2	2				5	3	4		1	1	4	3	4				3	3	2	2	1	2	1						6	3	4	1			3	2	3
CJJ81176_0151	malonyl CoA-acyl carrier protein transacylase [Campylobacter jejuni subsp. jejuni 81-176]	67	3	1					2	4	5	3	2	2	3	3	1	1	1		3		3	4	3	3	2	1	1	1	1		2		2	1	1		3	2		2	1
CJJ81176_1670	hypothetical protein CJJ81176_1670 [Campylobacter jejuni subsp. jejuni 81-176]	67	1	2	1				1	2	3	4	1	3	4	4	3	2	1	2	2	3	1	3	3	2	1			1	1	2	2	1	2	1		1	2	1		1	1	2
CJJ81176_0557	malate dehydrogenase [Campylobacter jejuni subsp. jejuni 81-176]	67	3	4	3				5	6	5	4	4	2	3	2	2	2	1	1		1											3	4	4				2	2	1	1	1	1
CJJ81176_1102	hypothetical protein CJJ81176_1102 [Campylobacter jejuni subsp. jejuni 81-176]	66	1	2	1	1		1	3	3	3	2	1	1	6	3	2	2			2	4	3	5	6	4		1		1		1		1	3		1	1				1
CJJ81176_1380	selenocysteine synthase [Campylobacter jejuni subsp. jejuni 81-176]	66		1	1				6	3	5	2	1	1	5	2	4		2		5	5	2	3	3	3			1		1		2	1	1	1	1		1	2	1
CJJ81176_0207	hypothetical protein CJJ81176_0207 [Campylobacter jejuni subsp. jejuni 81-176]	66				1		1	1		1		1			1					1			1			1	4	1	1	1	2	6	3	5	5	3	2	6	4	5	4	3	2
CJJ81176_1062	hypothetical protein CJJ81176_1062 [Campylobacter jejuni subsp. jejuni 81-176]	66	2	2	2				1	1	3				3	4	4				3	3	4					1	1				6	7	5		1		2	6	5
CJJ81176_0121	uracil-DNA glycosylase [Campylobacter jejuni subsp. jejuni 81-176]	65	1	1					4	5	4	1	3	3	4	6	4	1			4	2	2	1	2	2	1	1	1	1				1	1	2	1		1	2	1	1		1
CJJ81176_1052	AcrB/AcrD/AcrF family protein [Campylobacter jejuni subsp. jejuni 81-176]	65								2	1	4	3	4			1	4	2	4	1			1	3	5	1	4	4	3		2	3	1	2	1	1	1	1	1	2	1	1	1
CJJ81176_1449	hypothetical protein CJJ81176_1449 [Campylobacter jejuni subsp. jejuni 81-176]	65	2	2	3	2			4	3	3	1	1	1	2	2	2	1			2	3	2	1	2	1	2	2	2		1		2	3	2	2	1	2	2	1	2	1
CJJ81176_1638	ABC transporter, ATP-binding protein [Campylobacter jejuni subsp. jejuni 81-176]	65	1	1	1	1			1	2	1		1						1		1		1	2	1		3	4	4	3	3	2	2	4	2	5	5	3	1	2	2	1	3	1
CJJ81176_1420	putative sugar transferase [Campylobacter jejuni subsp. jejuni 81-176]	64	2	2	1	2	1	2					5		4	3	5	1		2	1	1	1	1	3	3		1	1	1	1	1	2	3		1	1	2	1	1	2	2	2	2
CJJ81176_0635	macrolide-specific efflux protein macA [Campylobacter jejuni subsp. jejuni 81-176]	64	1	1					2	1	1	4	2	4	1		1	2		1		3	3	2	4	4	2		2	1		1	2	3	1	1	1	2	2	2	2	1	3	1
CJJ81176_1049	GTP-binding protein LepA [Campylobacter jejuni subsp. jejuni 81-176]	64	2			1		1	2	1	3	4	5	3	2	2	2		5	1	2	2	1	1	3		1						1	3	1		1	1	1	1	3	1	4	3
CJJ81176_1616	serine transporter [Campylobacter jejuni subsp. jejuni 81-176]	64	5	3	6				5	5	6	2	1	1	4	3	5				1			1		1	1	1	1	1			2	3	1	1			1	2	1
CJJ81176_0074	hypothetical protein CJJ81176_0074 [Campylobacter jejuni subsp. jejuni 81-176]	64		1				1		2	1	1	1	1		1					3	3	2	3	4	3	2	1	2	1	3	1	4	3	2	2	1		3	1	4	2	2	3
CJJ81176_0518	putative lipoprotein [Campylobacter jejuni subsp. jejuni 81-176]	64	2	1	3		1		2	3	4				4	2	5				6	7	4		2	1		1			1	1	3	2	4	1	1		1	1			1
CJJ81176_0022	homoserine O-succinyltransferase [Campylobacter jejuni subsp. jejuni 81-176]	64	3	1	2				2	2	2	5	3	2	3	7	4				3	6	3	4	3	2								2	1				1	1			1	1
CJJ81176_1504	formate dehydrogenase [Campylobacter jejuni subsp. jejuni 81-176]	64	4	2	2	1	1		3	3	3	2	2	1	4	2	2		1		1	1	1	2			1	1		2	2			2	2				1	7	6	1		1
CJJ81176_0219	hypothetical protein CJJ81176_0219 [Campylobacter jejuni subsp. jejuni 81-176]	63			1	2			3	2	2	3	3	3	1	1	2	2	2	1		1	2	2	2	4	1	3	2	1			2	4	1		1		3		2	3		1
CJJ81176_0791	NLPA family lipoprotein [Campylobacter jejuni subsp. jejuni 81-176]	63	2	2	1				5	2	2				2	2	3				1	2	4		1		2	2	2				3	4	2	1		1	6	5	4	1		1
CJJ81176_0206	hypothetical protein CJJ81176_0206 [Campylobacter jejuni subsp. jejuni 81-176]	63	1	1	1				1	3	2	1	3	3	4	3	1					3	1	1				1					5	3	3	4	2	2	3	4	2	2	1	2
CJJ81176_0214	transporter, putative [Campylobacter jejuni subsp. jejuni 81-176]	62		1	2		1		3	2	1	2	2	3	2		1	1			1	1	1	2	2	2	2	2	1	4	2	1	1		3	2	2	4	1	1	1	2	1	2
CJJ81176_0471	TonB-dependent receptor, putative, degenerate [Campylobacter jejuni subsp. jejuni 81-176]	61	4	3	5				2	2	3					1	3				1	2	3				1		2				7	2	4	1		2	6	4	3
CJJ81176_0225	GTP cyclohydrolase I [Campylobacter jejuni subsp. jejuni 81-176]	61	3	3	3				2	2	2				3	4	3				3	2	1	1	1		1	2	1				2	4	4	1	1		4	3	4			1
CJJ81176_0670	DNA repair protein RecN [Campylobacter jejuni subsp. jejuni 81-176]	61		1			1			2	1	2	2	1	1	2		2		1	1	1	2	6	3	2		2		1	1	1	2	1	2	4	3				1	4	6	2
CJJ81176_1502	formate dehydrogenase, iron-sulfur subunit [Campylobacter jejuni subsp. jejuni 81-176]	61	2	2	2				2	3	1	1	1	1	2	3	5		1	1	4	1	3	1	1		2	3	1		1		2	2	3		2	1	2	3	1	1
CJJ81176_0106	signal peptide peptidase SppA, 36K type [Campylobacter jejuni subsp. jejuni 81-176]	61	2	3	1	1		1	1	2	1				2	3	2	1		1	1	2	3		1	4	1	2	1	1	2		1	1	5	1	1	2	3	1	2	2		3
CJJ81176_0858	molybdopterin-guanine dinucleotide biosynthesis protein MobB [Campylobacter jejuni subsp. jejuni 81-176]	61	1	2					3	2	2	1	1	2	2	1	2		1			1	1	1	2		1	1	1	2	2	1	2	3	3	2	2	2	4	2	2	2	2	2
CJJ81176_1591	bifunctional phosphoribosyl-AMP cyclohydrolase/phosphoribosyl-ATP pyrophosphatase protein [Campylobacter jejuni subsp. jejuni 81-176]	60	2	2	1			1	3	3	3	2	1	2	3	3	4				3	5	3	1				2					2	4	2		2	1	2				1	2
CJJ81176_1206	methyl-accepting chemotaxis protein [Campylobacter jejuni subsp. jejuni 81-176]	60	1	2	3				3	4	6	1		1	5	5	5			1	2	3		2	1	1							3	5	4		1			1
CJJ81176_1367	serine protease [Campylobacter jejuni subsp. jejuni 81-176]	60	1	1	1				2	2	5		1		2	3	3		2		4	6	5		1		2	2	1			1	2		1	1	2	1	3	1	2		1	1
CJJ81176_1428	hypothetical protein CJJ81176_1428 [Campylobacter jejuni subsp. jejuni 81-176]	60	1		1				4	3	3	2	1	1	6	4	5		1		4	3	4	3	3	2							2						3	1	3
CJJ81176_0422	cvpA family protein [Campylobacter jejuni subsp. jejuni 81-176]	59	2	3	2				2	3	4				2	5	4						1				2	2	2	1	2	1	3	2	4	1	1		3	3	3			1
CJJ81176_1423	phosphoheptose isomerase [Campylobacter jejuni subsp. jejuni 81-176]	59	1	2	1				4	5	3	4	3	1	5	5	5				1	2	3	2	1								1	4	2		1	1	1			1
CJJ81176_0713	hypothetical protein CJJ81176_0713 [Campylobacter jejuni subsp. jejuni 81-176]	59	2	1	2	2		3	1	1		1		2	1	2		1	2		2		2		1	1		1	2		1	2	4	2		1	4	1	1	2	2	6	1	2
CJJ81176_0258	orotate phosphoribosyltransferase [Campylobacter jejuni subsp. jejuni 81-176]	59	2	3	1				7	6	9	1		2	2	4	2				1	2	2	3	3	4													2	1	1		1
CJJ81176_1065	thiamine biosynthesis protein ThiH [Campylobacter jejuni subsp. jejuni 81-176]	58	1	1	1	5	1	2	2	1	1		1	1	2	1	2	2		1	1	1	2	3	4	4		1		2	1	1				2	2	2		2		2	3
CJJ81176_1138	general glycosylation pathway protein [Campylobacter jejuni subsp. jejuni 81-176]	58	1	3	2	1	1	1	2	2	4	1			1	2	3		1	1	2	1	5			1	1	1	1		1	1	2	1	1	1	2	2	2	1		3	1	2
CJJ81176_0152	5~-methylthioadenosine/S-adenosylhomocysteine nucleosidase [Campylobacter jejuni subsp. jejuni 81-176]	58			2	1		1	1	2	1	2	5	3	5	3	3	1	1			1		1	2	1		1		1			4	3	3	1	2		2	1	1		2	1
CJJ81176_1291	M24/M37 family peptidase [Campylobacter jejuni subsp. jejuni 81-176]	56		1			1	2						1		1	1	1	1		1			1	1		1	1	3	3	1		2	2	4	1	2	3	3	5	3	3	3	4
CJJ81176_1284	5-methylaminomethyl-2-thiouridine methyltransferase [Campylobacter jejuni subsp. jejuni 81-176]	56	1	1								1	2	1		2		1		1							3	2	4	3	2	2	2	5	2	1	1	3	2	2	5	1	3	3
CJJ81176_1562	NADH dehydrogenase subunit C [Campylobacter jejuni subsp. jejuni 81-176]	56	2	2	1				2	1	1	3	2	3	1	3	4							2	1	1		2	1	1	1	3	3	2	3		1	1	1	1	2	3	2
CJJ81176_1142	general glycosylation pathway protein [Campylobacter jejuni subsp. jejuni 81-176]	56	3		1	1		2	3	1	3	2	2	1	2	3	2	1	2	1	3	1	1	1	2	1	1		1	1	1	2	1		2	1	1		1	2		1	1	1
CJJ81176_1034	high affinity branched-chain amino acid ABC transporter, ATP-binding protein [Campylobacter jejuni subsp. jejuni 81-176]	56	1	2	2				2	2	2	1	2	2	6	7	8	3	1	1	1		1		2	1	1		1				1	1							1	1	1	2
CJJ81176_1539	type I restriction-modification system, M subunit [Campylobacter jejuni subsp. jejuni 81-176]	55	1	1		1			1	2	2	3	1		2			1	2	1	2	2	2	5	3	2	1	1	1		2		2	1	2	1		1	1	2	3		2	1
CJJ81176_1158	sialic acid synthase [Campylobacter jejuni subsp. jejuni 81-176]	55	1	2	1		2				2	4	1	2				1			3	3	1	3	1	2	1	1		1			5	1	3		1	2	3	1	3	1	2	1
CJJ81176_0154	pyrazinamidase/nicotinamidase, putative [Campylobacter jejuni subsp. jejuni 81-176]	54		1	1			1	2	2	2	3	2	3	2	1	3	2	3	1	2	2	1	2	4	2	1			1			2		1		2	1		3	1
CJJ81176_1390	endoribonuclease L-PSP, putative [Campylobacter jejuni subsp. jejuni 81-176]	54	5	4	2				2	2	3				3	2	2				1	2	3		1		1	2	3				4	2	2					3	2	1	1	1
CJJ81176_1510	molybdopterin converting factor, subunit 2 [Campylobacter jejuni subsp. jejuni 81-176]	54	2	3	3				3	1		1		2	4	4	2				1	2	1			1	1	2	1				3	3	3	1	1	1	3	2	3
CJJ81176_0776	type I restriction-modification system, M subunit [Campylobacter jejuni subsp. jejuni 81-176]	53		2	1				3	1	1	1			3	2	4		1		4	3	2	2	2			3	1	1	1	1	1	2	3		1		1	2	3		1
CJJ81176_1094	pyrroline-5-carboxylate reductase [Campylobacter jejuni subsp. jejuni 81-176]	53	1	1	1	1		1	2		1	2	2	2	3	3	4	1	1	2	2	2	2	2	1	1				1		2	1	1	1	1		1		1	2	1	2	1
CJJ81176_0742	hypothetical protein CJJ81176_0742 [Campylobacter jejuni subsp. jejuni 81-176]	53	2	3					1	1	2	2		1	1	2	3				2	1	2	2	3	3							2	1	2	1	1	2	1	3	3	3	2	1
CJJ81176_1620	biopolymer transport exbD protein [Campylobacter jejuni subsp. jejuni 81-176]	53	1	2					1													1					3	2	3	3	2	2	3	6	3	2	1	3	3	2	5	1	2	2
CJJ81176_0133	methionyl-tRNA formyltransferase [Campylobacter jejuni subsp. jejuni 81-176]	52				1				1		1	1	1	4	5	4		1		5	4	3	6	7	2					1	1					1	1	1					1
CJJ81176_1414	adenylylsulfate kinase [Campylobacter jejuni subsp. jejuni 81-176]	52		1	1	1			1	3	2	4	1	1	2	1	2				1	1		3	2				3	1	1	1	1	4	2	3	2	1	2	1	2	1
CJJ81176_0253	protein-L-isoaspartate O-methyltransferase [Campylobacter jejuni subsp. jejuni 81-176]	52		1					2	2	2	2	2	2	3	3	2	2	2	1	2	1	1	3	1	3							1	3	1			1	2	2	2	1	1	1
CJJ81176_1672	UDP-N-acetylenolpyruvoylglucosamine reductase [Campylobacter jejuni subsp. jejuni 81-176]	52	1	2	2	2	1		2	1	2	2			1	2	3	2		1	2	1	1	2	2	1	2	1		1		1			1	3	3	1	1	2		1	1	1
CJJ81176_0696	RNA polymerase factor sigma-54 [Campylobacter jejuni subsp. jejuni 81-176]	51	1	2	1				3	1		1	2	2		1		2	2	2							1				1		2	3	5		2	2	2	4	3	2	1	3
CJJ81176_0228	dihydrodipicolinate reductase [Campylobacter jejuni subsp. jejuni 81-176]	51	1		2				1	2	1	2	1	1	4	4	4	1	1	1			1				1	1					6	2	4	1			2	3	2	1	1
CJJ81176_1677	biotin synthase [Campylobacter jejuni subsp. jejuni 81-176]	51			2		1		2	1	2	2	4	4	1	2	1								1	1	1	1	1	1			3		2	1	1		4	1	3	4	2	2
CJJ81176_1335	motility accessory factor [Campylobacter jejuni subsp. jejuni 81-176]	51	3	1	1				1	1	1		1		2		1	1						1	1		2		1	1	3	2	5	5	3	1	1	1	1	4	3		2	1
CJJ81176_1488	hypothetical protein CJJ81176_1488 [Campylobacter jejuni subsp. jejuni 81-176]	51			1	1	1		1	1				1	2	3	2		1	1	2	3	2	1		3	2		1				1	2	1				5	4	8			1
CJJ81176_0035	glutamate synthase subunit beta [Campylobacter jejuni subsp. jejuni 81-176]	51	2	1	2				3	2	2	1	2		1	1	4		1	1	1	4	3	2		1		3	1	2	1		1		3	1			2	1	1		1
CJJ81176_1039	cytochrome c family protein [Campylobacter jejuni subsp. jejuni 81-176]	51	4	4	4			1	3	2	4				2	3	6				3	3	3				1				1			3	1				1					2
CJJ81176_1432	galactosyltransferase [Campylobacter jejuni subsp. jejuni 81-176]	50	2	1	1				1	2	2	5	6	4	4	3	3	2						1	1	1		1		1	1	1		1	2				1	1			1	1
CJJ81176_1195	ABC transporter, ATP-binding protein [Campylobacter jejuni subsp. jejuni 81-176]	50	1	1	1		1			1	2	1	1	2	5	4	3	1	1	1	2		3	6	5	5				1										1		1
CJJ81176_1228	M24/M37 family peptidase [Campylobacter jejuni subsp. jejuni 81-176]	50	3	2	2				1	3	2	1			3	4	3				2	2	5	1	1	1			1		1		1	2	4				1	1	3
CJJ81176_1302	hypothetical protein CJJ81176_1302 [Campylobacter jejuni subsp. jejuni 81-176]	49		1	4	1			2			2	1	3	1	2		1			1			1	1					2			1	3	3	1	3	1	1	3	2	3	4	1
CJJ81176_1029	hypothetical protein CJJ81176_1029 [Campylobacter jejuni subsp. jejuni 81-176]	49	1	1	1	1			3	2	3	2	2	3	3	2	3				2	2	2	2	2	1	1		1				3		2			1			2			1
CJJ81176_1179	hypothetical protein CJJ81176_1179 [Campylobacter jejuni subsp. jejuni 81-176]	49	1	1	2				4	4	3	2	2	2	2	2	1	2	2	2	2	3	3	1	1	1											1		2	2	1
CJJ81176_1023	cell division protein FtsH, putative [Campylobacter jejuni subsp. jejuni 81-176]	48	1		2		1		1		2	3	2	4	2	1	1	3	2	2	2		2	2	1	2	1	1	1				3		1			3			1	1
CJJ81176_1127	leucyl/phenylalanyl-tRNA--protein transferase [Campylobacter jejuni subsp. jejuni 81-176]	48				1	2	1	3	4	2	5	5	3	2	1	2	5	5	5																	1		1
CJJ81176_0975	membrane protein, putative, degenerate [Campylobacter jejuni subsp. jejuni 81-176]	48				1			3	2	3		2	1			1	3	1	1	1	2		1	1	1	1	1			1		2	1	3			1	4	1	2	5		2
CJJ81176_0634	carboxypeptidase [Campylobacter jejuni subsp. jejuni 81-176]	48	2	2	2		1		3	1	3	2	2	1	1	2	3	2	2		2	2	2	2	1	2		2			1			1	1					2		1
CJJ81176_0971	carbon-nitrogen family hydrolase [Campylobacter jejuni subsp. jejuni 81-176]	47	3		3				5	2	1	1		1	3	5	6				1	4	3					1							2					3	1			2
CJJ81176_0550	penicillin-binding protein [Campylobacter jejuni subsp. jejuni 81-176]	47	1	2	1				1	2	1				3	2	1				3	2	2	2	3			3	1	1	1			2			1	1	1	4	4		2
CJJ81176_0145	TonB system transport protein ExbD, putative [Campylobacter jejuni subsp. jejuni 81-176]	47	3	2					1	3	2	1	1	1	2	3	3				3	3	3	2	1	2			2				1	1	2		1		2	1	1
CJJ81176_1311	aminotransferase [Campylobacter jejuni subsp. jejuni 81-176]	47							3	4	2	6	6	4	1	2			2		2	2		2	1	3		1		1		1		1			1						2
CJJ81176_1447	putative tRNA modifying protein [Campylobacter jejuni subsp. jejuni 81-176]	47				1			4	2		2	2	3	3	2	3	1		1	1			2	1	3				1		1	2	1	2			1	1	2	5
CJJ81176_1534	type I restriction-modification enzyme, R subunit [Campylobacter jejuni subsp. jejuni 81-176]	46	1	1	1			1	1	3	1	2	1	4		1	1	2		1		1	3	2		1		1	2		1		1	2	4	1		1	1	3		1
CJJ81176_0694	hypothetical protein CJJ81176_0694 [Campylobacter jejuni subsp. jejuni 81-176]	46	2	2	2				3	2	3			2	3	4	3	1		1							1	1	1	1	1	1	1	2	1	2	1	1	1	2	1
CJJ81176_1112	preprotein translocase subunit YajC [Campylobacter jejuni subsp. jejuni 81-176]	45	3	4	3	1	1	1	3	2	1				2	3	3				1	1	2				2	1	1			1	1	1	1	1			1	1	3
CJJ81176_0810	polyA polymerase family protein [Campylobacter jejuni subsp. jejuni 81-176]	45				3	2	1				1	3	2				3	1	1	1		1	2				2		1		2	2	1	1	2	2	2	2	3	2	1		1
CJJ81176_1003	hypothetical protein CJJ81176_1003 [Campylobacter jejuni subsp. jejuni 81-176]	45							2	2	1	3	4	4	2	1	2		1		3			3	2	1							1		4	2	1	2				1	2	1
CJJ81176_0220	hypothetical protein CJJ81176_0220 [Campylobacter jejuni subsp. jejuni 81-176]	44	2	1	2		1	1	1	1	1	1	2	2	1	1	3				2	4	2	2	3	1			1		1	1		1		1		1		1	1	1	1
CJJ81176_0863	phosphatidylserine decarboxylase [Campylobacter jejuni subsp. jejuni 81-176]	44	1						2	3					3	2	3		1		2	1	2				3	2	1			1	3	3	3			1	2	3	2
CJJ81176_1099	thiamine-phosphate pyrophosphorylase [Campylobacter jejuni subsp. jejuni 81-176]	44					1	1	1	1	3	1	3	4	4	1	2		2		1	2	2	1	2	5	2			1	1	1				1								1
CJJ81176_0777	type I restriction modification DNA specificity domain-containing protein [Campylobacter jejuni subsp. jejuni 81-176]	44	2	2	3	1	2	1	2	1	2	2	1	1		1		3	2	2								3	1	1		1		1	2	1	1				5
CJJ81176_0436	GTP-binding protein [Campylobacter jejuni subsp. jejuni 81-176]	44			1	1			2	5	5				1	2	3				1		1	7	4	3				1	1			1	1	2					1	1
CJJ81176_1103	transcription-repair coupling factor [Campylobacter jejuni subsp. jejuni 81-176]	44		1					1		2	2	1		1	4	1			1			1	1	1	2	3	3	2	1			1	3	1			1	2	1	5		1	1
CJJ81176_0479	hypothetical protein CJJ81176_0479 [Campylobacter jejuni subsp. jejuni 81-176]	44	1					1		1	1	1			1		2		2	1			1		2		2	2		1	1		4	3	2	1		1	5	3	4	1
CJJ81176_0745	HemK family modification methylase [Campylobacter jejuni subsp. jejuni 81-176]	44	2	3	2	1	1	2	3					1		2			1		3	1	3	1	1	3			1	1	1	1	1	2	2						3	1	1
CJJ81176_1458	hypothetical protein CJJ81176_1458 [Campylobacter jejuni subsp. jejuni 81-176]	43								2	2	3	2	2	1	1	1	2	1		3	2	5	3	2	4						1							1	2		1	1	1
CJJ81176_0326	biotin biosynthesis protein BioC [Campylobacter jejuni subsp. jejuni 81-176]	43	1		2		1		2		3			1				1		1	1			2			2	1	3	1		1	3	2		1	1	1	2	3	1	1	4	1
CJJ81176_0872	signal peptidase I [Campylobacter jejuni subsp. jejuni 81-176]	43	2	1	2		1		4	5	3				4	2	3			1			1				1						3		3				3	2	1		1
CJJ81176_0983	ribonuclease P protein component [Campylobacter jejuni subsp. jejuni 81-176]	43	1	1	1				1	1	1	1	2	2	2	1	1		2	1	3	1	1	1	2	2	1		1				2	2	2			2	2	1	1		1
CJJ81176_0279	molybdenum cofactor biosynthesis protein C [Campylobacter jejuni subsp. jejuni 81-176]	43	4	2	1				2		2	1	1	1	2	3	3	1		1		2	3	1				1					3		3	2		1		1		1		1
CJJ81176_0571	3-octaprenyl-4-hydroxybenzoate carboxy-lyase, putative [Campylobacter jejuni subsp. jejuni 81-176]	42							3	4	2										1	1		3	3	1	1	1	1	1			2	5	2			1	2		4			4
CJJ81176_0146	TonB domain-containing protein [Campylobacter jejuni subsp. jejuni 81-176]	42	1		1		1		2	4	2					1						1					2	2	2				3	3	3	1			4	4	5
CJJ81176_0779	hypothetical protein CJJ81176_0779 [Campylobacter jejuni subsp. jejuni 81-176]	42			1			1		2	1		2	2	2	1		1	4		1	2	3	6	5	3												1		1	1	1		1
CJJ81176_1497	hypothetical protein CJJ81176_1497 [Campylobacter jejuni subsp. jejuni 81-176]	41	2	2	2				3	3	5				3	4	5	1		1		3	1		3	1							1								1
CJJ81176_1361	polyphosphate kinase [Campylobacter jejuni subsp. jejuni 81-176]	41	2	1	1	1			1	1	5	2	3	2	1		1	4	1	1	1			2	3	2			1			1		1			1		2
CJJ81176_1643	glutamate racemase [Campylobacter jejuni subsp. jejuni 81-176]	41		1				1	1	3	2	3	2	3	2	2	1	2	1	1				1	2			1		1			1	1		1	1			3	1		1	2
CJJ81176_0728	hypothetical protein CJJ81176_0728 [Campylobacter jejuni subsp. jejuni 81-176]	41			1				1	1	3		2	3	2	1	2			1	1	2		1		2	1		2	1	1	1		4	2				1	1	3		1
CJJ81176_0724	U32 family peptidase [Campylobacter jejuni subsp. jejuni 81-176]	41	1	1	1				2	1	3	2	4	5	4	1	2		2							1					1		1			1			2	1		2	2	1
CJJ81176_1278	sensor histidine kinase [Campylobacter jejuni subsp. jejuni 81-176]	40	2						4	2	1		1				1	1			3				1		5	1	1	1	1	1		1	3		1	1	1	3	1	1	2
CJJ81176_1657	hypothetical protein CJJ81176_1657 [Campylobacter jejuni subsp. jejuni 81-176]	40			1					2	1	1			3	3	3	1	1	1	1	1	1				2	1	1				1	1	1		1		3	5	4
CJJ81176_0613	dihydropteroate synthase [Campylobacter jejuni subsp. jejuni 81-176]	40	1			1	2	3	1	3	1	1	4	2	1	1				1				1			1	1		1	2	1	2	1	3					1	1	1	1	1
CJJ81176_1224	DedA family protein [Campylobacter jejuni subsp. jejuni 81-176]	40	2		1				2	2	2	1	1	2	4	4	2										1	1	1		1	2		1	1	1	1	1	1	1	2		2
CJJ81176_0405	transcription antitermination protein NusB [Campylobacter jejuni subsp. jejuni 81-176]	39	2	2				1	3	2	2		2	1	2	1	1				1	1		1	1		1	1	1			1	1	1	1		2	1	2	2	2
CJJ81176_0105	chlorohydrolase [Campylobacter jejuni subsp. jejuni 81-176]	39	1	1	1				5	2	2	2		4	1	1	1		1	1	1	3	2	1	4	1							1					1	1	1
CJJ81176_0787	thymidylate kinase [Campylobacter jejuni subsp. jejuni 81-176]	39		1					1	1	1		1		2	3	1				1	1	1	3	3	5				1		1			2	1		1	2		1	3	2
CJJ81176_1375	toluene tolerance protein, putative [Campylobacter jejuni subsp. jejuni 81-176]	39	1	1	1	1			3	1	3	1	1	1	2	2	1				1	1	2					3	1				3		2				1	4	1	1
CJJ81176_0904	3-phosphoshikimate 1-carboxyvinyltransferase [Campylobacter jejuni subsp. jejuni 81-176]	39	1	2	1				2	2	1				2	3	3	1	2	1	2		3	3	2	2				1			1						1				2	1
CJJ81176_0191	50S ribosomal protein L31 [Campylobacter jejuni subsp. jejuni 81-176]	38	4	3	3	1			2	3	3	1	2	1	2	2	2	1	1	1			2	1	1	2
CJJ81176_0715	hypothetical protein CJJ81176_0715 [Campylobacter jejuni subsp. jejuni 81-176]	38			2	2	2	1		1		1	1	3	1			3		1				2	2	1		1		1			1	1		2	1	1				1	3	3
CJJ81176_0930	chemotaxis protein methyltransferase CheR [Campylobacter jejuni subsp. jejuni 81-176]	38	3	1					1	1	2	1			4	3	3		1		1	2	1	2	4	2	1						1	2	2
CJJ81176_1470	HAD-superfamily hydrolase, subfamily IA, variant 1 family protein [Campylobacter jejuni subsp. jejuni 81-176]	38							2	2	2	4	4	6	1	3	1	1	1		2	1	1	3	2	2
CJJ81176_1626	ribonuclease III [Campylobacter jejuni subsp. jejuni 81-176]	38	1	1	1				3						1	1	1				1		1				5	2	1		1	1	2	2	1	1			3	3	3	1	1
CJJ81176_0587	replicative DNA helicase [Campylobacter jejuni subsp. jejuni 81-176]	38	2	1	1				1	1	1	2	2	3	2	1	1			1		1	1	2	1	3		1			1			1	1			1	1	1		4
CJJ81176_0979	tRNA modification GTPase TrmE [Campylobacter jejuni subsp. jejuni 81-176]	37	1	1	1	1	1	1	2	1	2	3	3	2	1	1	1			1	1	1			2	3						1	1					2					2	1
CJJ81176_1604	hemin ABC transporter, periplasmic hemin-binding protein, putative [Campylobacter jejuni subsp. jejuni 81-176]	37		1	1		1	1	3	2	2		1	2	3	3	2		1	1	1	1											1	2	1		1		3	2			1
CJJ81176_0567	glutamyl-tRNA reductase [Campylobacter jejuni subsp. jejuni 81-176]	37		1	1	1	1	1	3	3	2	5	3	5				1		2				1	1	2				2	1										1
CJJ81176_1301	potassium uptake protein TrkA, putative [Campylobacter jejuni subsp. jejuni 81-176]	37				1			1	1			2		1	2	3			1	2	1	1	2	2	2		1					3		1				2	2	3	1	1	1
CJJ81176_0165	prephenate dehydrogenase [Campylobacter jejuni subsp. jejuni 81-176]	37							1	1	1	3	3	2	1	3	2		1	1	2	2	1	2	2	3		1					1	1		1			2
CJJ81176_1433	putative sugar transferase [Campylobacter jejuni subsp. jejuni 81-176]	37	1			1	1					4	7	5					1											1		1	2	3	3			2		2	1			2
CJJ81176_0120	aspartate racemase, putative [Campylobacter jejuni subsp. jejuni 81-176]	36	1	1	2	1			1	2	2	2	2	3	1	3	1			1		1	1	1	4	2			1										2		1
CJJ81176_0889	hypothetical protein CJJ81176_0889 [Campylobacter jejuni subsp. jejuni 81-176]	36	1	1	2			1	2	1	1						1				2	2	3	2	1	2	2	2	2				1	2		1			2	1		1
CJJ81176_1294	tRNA (guanine-N(7)-)-methyltransferase [Campylobacter jejuni subsp. jejuni 81-176]	36	2	2	3			1	1			2	1	2		1		1	1			1		4	2	3							1	1	3						2	1		1
CJJ81176_1442	hypothetical protein CJJ81176_1442 [Campylobacter jejuni subsp. jejuni 81-176]	36	2	2	2			1	4	2	1	1	1		1	2	3		1		1	1	2	1		1		1				1	1			1	1		1					1
CJJ81176_1595	DNA-binding response regulator, putative [Campylobacter jejuni subsp. jejuni 81-176]	36										3	4	3	2	3	2			1	2	2	1	3	1	4			1			1					1			1			1
CJJ81176_1691	30S ribosomal protein S14 [Campylobacter jejuni subsp. jejuni 81-176]	35		4	2		1	1	1	1	3	2	1	1	2	1	1										2	1	2				1	1	1	1			2	2	1
CJJ81176_1215	NLPA family lipoprotein [Campylobacter jejuni subsp. jejuni 81-176]	35					1		2	2	1			1	1	1	2				1	2	1			1		1		1				2	2		2		3	4	2	1	1
CJJ81176_1601	TonB-dependent heme receptor [Campylobacter jejuni subsp. jejuni 81-176]	35		1					4	3	5				1	1			1		2	3	1	1	2	2							1	1		2	1		1	1		1
CJJ81176_0547	hypothetical protein CJJ81176_0547 [Campylobacter jejuni subsp. jejuni 81-176]	35	1	1	2	1			2		1	1			2	2	3				2	2	1	3	3	2	1		1		1			1					1	1
CJJ81176_1317	hypothetical protein CJJ81176_1317 [Campylobacter jejuni subsp. jejuni 81-176]	35	1	1	3				3	2	1									1	4	1		3		1	1		1	1		1	1	1	1		2	1	1	2	1
CJJ81176_1319	3-oxoacyl-(acyl carrier protein) synthase III [Campylobacter jejuni subsp. jejuni 81-176]	35	1	2	1	1		1	1	2	1		1		1	1	3				1	2	1	2	2	1							2	2					1	2	1		1	1
CJJ81176_1622	hypothetical protein CJJ81176_1622 [Campylobacter jejuni subsp. jejuni 81-176]	35		2	1				1			1			2	2	1					2	3	1	2	2	1		1	1			2	2		1	1	2		2		1	1
CJJ81176_0926	amino acid ABC transporter, permease protein PEB1 [Campylobacter jejuni subsp. jejuni 81-176]	35	1	2					2	2	2	3	2	2	3	2	5				2	2	3		1								1
CJJ81176_0750	ABC transporter, periplasmic substrate-binding protein [Campylobacter jejuni subsp. jejuni 81-176]	34			2				5	3	2	3	2	2	1	1	1		2	2	1		2			1		1					1	1					1
CJJ81176_0342	flagellar assembly protein H [Campylobacter jejuni subsp. jejuni 81-176]	34		1					2	3	2		1	1	2	2	2				3		4	4	3	2													1				1
CJJ81176_0226	flagellum-specific ATP synthase [Campylobacter jejuni subsp. jejuni 81-176]	34					1		1			2	1	1	1			1			1			1	2	3	1	1	1	1		1		1	3	1	1	2		1	1	2	1	1
CJJ81176_1161	CMP-Neu5Ac synthetase [Campylobacter jejuni subsp. jejuni 81-176]	34												1		1	1											1		1		1	2	2	3	1	2	3	2	5	4	1	2	1
CJJ81176_0483	tRNA-i(6)A37 thiotransferase enzyme MiaB [Campylobacter jejuni subsp. jejuni 81-176]	34	5	1				2	3					1	1	1	1	1	1				1				2	1	1				1				2	1	2	2		1	2	1
CJJ81176_0421	aspartyl/glutamyl-tRNA amidotransferase subunit C [Campylobacter jejuni subsp. jejuni 81-176]	33				1	2	1	2	2	3	2	3	2		1	1						1	2	2				1	1		1							1	1	1	1		1
CJJ81176_1381	selenocysteine-specific elongation factor [Campylobacter jejuni subsp. jejuni 81-176]	33		1					2	3	1	2	2	2					1		2	3	1	1	2	2					1		2				1		1			1		2
CJJ81176_0221	Mg chelatase-related protein [Campylobacter jejuni subsp. jejuni 81-176]	33		1					1	1	1	2	3	2				1		1	1	2	2	3	3	2							1				1	1				1	2	1
CJJ81176_0020	7-cyano-7-deazaguanine reductase [Campylobacter jejuni subsp. jejuni 81-176]	33		1	2				1	2	2	1	1	2	2	2	1	1			1						1							2	2			1	2	2	3	1
CJJ81176_1247	HAD-superfamily hydrolase, subfamily IA, variant 1 family protein [Campylobacter jejuni subsp. jejuni 81-176]	33								1		3	2	1	1		1	1		2				1		1		1					1	1	2	1	1	3	2	2		2	1	2
CJJ81176_1566	peptide ABC transporter, ATP-binding protein [Campylobacter jejuni subsp. jejuni 81-176]	33						1	2	3	3	1	1	1	2	1	1										2	1				1	2		1		3	1	1	1	1	1	2
CJJ81176_1236	DNA-binding response regulator [Campylobacter jejuni subsp. jejuni 81-176]	33				1			1			2	1	2		2					2	1				2	1	1	2				1	3	1	1			2	2	2		1	2
CJJ81176_0319	aspartate alpha-decarboxylase [Campylobacter jejuni subsp. jejuni 81-176]	33	1	4	4				1	4					1	1	4	1		1	2	1	3				1		1					1	1							1
CJJ81176_0848	tRNA (uracil-5-)-methyltransferase [Campylobacter jejuni subsp. jejuni 81-176]	33	1	2	1				1			1	2			1								2	1	1	2	2	1	1			2	2	1	1		1	3	2	1			1
CJJ81176_1276	co-chaperone protein DnaJ [Campylobacter jejuni subsp. jejuni 81-176]	32			1						4	2	1	2			2				2	1	1	1	3	2					1		1	1	1	1			1		1	2	1
CJJ81176_0480	hypothetical protein CJJ81176_0480 [Campylobacter jejuni subsp. jejuni 81-176]	32		1	1				1	2	1				3	2	4				1	1								1	2			3	2	1		1	3	1	1
CJJ81176_1348	fibronectin/fibrinogen binding protein, putative [Campylobacter jejuni subsp. jejuni 81-176]	32	1		1	4	5	3	1		1						1		1					2	1	1						1				2	1		1			1	2	2
CJJ81176_1336	PseD [Campylobacter jejuni subsp. jejuni 81-176]	32	1	1	1		1		2												2		1	1	2	1	1	2		1			2	1	2	3	2	1	2	1	1
CJJ81176_1147	ABC transporter, permease/ATP-binding protein [Campylobacter jejuni subsp. jejuni 81-176]	32	3					1			1																3	2	3		1	1	2	3	2			1	1	3	2	2	1
CJJ81176_1137	general glycosylation pathway protein [Campylobacter jejuni subsp. jejuni 81-176]	32	1	2		1	1	1	1		1	3	3	1	1	1	1						2	1	3	1		1	1	1	1	1			2
CJJ81176_0798	putative ATP-dependent DNA helicase [Campylobacter jejuni subsp. jejuni 81-176]	32	1			3	1	3				1	2	3					1		1			2		2	1			1	2	2		1	1			1	1	1			1
CJJ81176_0969	hypothetical protein CJJ81176_0969 [Campylobacter jejuni subsp. jejuni 81-176]	31	1				1		2					1	1		1		1		2	5	2	2		1	1	2	1		1		2						1		2			1
CJJ81176_1499	molybdate transport repressor [Campylobacter jejuni subsp. jejuni 81-176]	31	1		1	1	1			3	2			3	2	2	1	1			1	1					1		1		1		3	2						1	1			1
CJJ81176_0113	L-lactate permease [Campylobacter jejuni subsp. jejuni 81-176]	31	1	1	1			1	2	3	3	2	1	2	3	3	1	1	2	2				2
CJJ81176_1328	acylneuraminate cytidylyltransferase [Campylobacter jejuni subsp. jejuni 81-176]	31	1	3	1	1	1	1	1	2	1				1	2	1				1	1	1	2	2	1							2	2	1	1				1
CJJ81176_0676	hypothetical protein CJJ81176_0676 [Campylobacter jejuni subsp. jejuni 81-176]	31		2	1	1		1	2	2	2				2	2	2	1	1	1	2	1	1			1	1												2	1	2
CJJ81176_0357	flagellar biosynthesis protein FlhB [Campylobacter jejuni subsp. jejuni 81-176]	31																									2	2	2	1	1	2	2	2	2	3	3	1	2	3	1	1	1
CJJ81176_1027	TrkA domain-containing protein [Campylobacter jejuni subsp. jejuni 81-176]	30		2						1			1		1	1					1		1	2	2	3	1	1		1			1	1	1	2	1	1	1	1	1		1	1
CJJ81176_0675	YrbI family phosphatase [Campylobacter jejuni subsp. jejuni 81-176]	30	1		2	1			1	1	2	1	1		2	1	2				1	3	1	1		1		1		1			1	1	2			1	1
CJJ81176_0851	ankyrin repeat-containing protein [Campylobacter jejuni subsp. jejuni 81-176]	30	1	2	2				1	2	1					3	2				3	1	1				1		2		1			1	1			1	1	1	1		1
CJJ81176_0254	hexapaptide repeat-containing transferase [Campylobacter jejuni subsp. jejuni 81-176]	30							1	1	2	1	2	2	1	1	2			1				1	1	1					1	1			1	2	1	1	2	1	1	1		1
CJJ81176_1639	ABC transporter, periplasmic substrate-binding protein, putative [Campylobacter jejuni subsp. jejuni 81-176]	30							1		1	2	4	3	2	2	2		2	1	1	2	1	2	1	1															1			1
CJJ81176_0322	molybdenum ABC transporter, ATP-binding protein [Campylobacter jejuni subsp. jejuni 81-176]	30				1	2	2	2		2				1	1		1							2		1	1	1				2	1	1	3			1	1	1	1	1	1
CJJ81176_0909	hypothetical protein CJJ81176_0909 [Campylobacter jejuni subsp. jejuni 81-176]	30	1	1	3	1	2	2	2	2	2					1	1				1						1			1	1	1	1	2	1		1	1		1
CJJ81176_1475	hypothetical protein CJJ81176_1475 [Campylobacter jejuni subsp. jejuni 81-176]	30	2	1	1				1		2	1			1		1				1	2	2				3		1				1	4	2						2	1		1
CJJ81176_0343	1-deoxy-D-xylulose-5-phosphate synthase [Campylobacter jejuni subsp. jejuni 81-176]	30							2	3	2			1	2	2	3	1		1	2	1	2	1		1		1				1			1	2		1
CJJ81176_0016	3-isopropylmalate dehydrogenase [Campylobacter jejuni subsp. jejuni 81-176]	30	1						3	2	1	3	4	5	2	2	2			1								1	1										2
CJJ81176_0314	ipid-A-disaccharide synthase [Campylobacter jejuni subsp. jejuni 81-176]	29									2										1	3	1	1	2		1	2		1			1	3	2	1			2	2	3		1
CJJ81176_0222	peptide deformylase [Campylobacter jejuni subsp. jejuni 81-176]	29		1					1			2			1	2	1		1		1					1				2			5	1	4	1	1	2	1		1
CJJ81176_0755	ABC transporter, ATP-binding protein [Campylobacter jejuni subsp. jejuni 81-176]	29				1	1										1				3	2	5	3	3	3						2						1		2		1		1
CJJ81176_1484	sensory box sensor histidine kinase, putative [Campylobacter jejuni subsp. jejuni 81-176]	29									2	1	2	2	2		1		1	1	4				1	2	1	1					1	1	3								2	1
CJJ81176_0695	ABC transporter, ATP-binding protein [Campylobacter jejuni subsp. jejuni 81-176]	29							2	1	1	2	2	2	2	2					1	1	1	2	3	1							1	1		1			1		1		1
CJJ81176_1404	hypothetical protein CJJ81176_1404 [Campylobacter jejuni subsp. jejuni 81-176]	29	1	3	2			1	1	3	2	1	1		1	1	2							3	1	4		1													1
CJJ81176_0082	hypothetical protein CJJ81176_0082 [Campylobacter jejuni subsp. jejuni 81-176]	29		1						1			2			1	1	1	1	1		1	1		1		1	1			1		1	1	2	1		1		1	5	1	1
CJJ81176_0240	D12 class N6 adenine-specific DNA methyltransferase [Campylobacter jejuni subsp. jejuni 81-176]	29			2		1			2	1			1									1					1	1	2			4		2	1		2	1	1	4	1	1
CJJ81176_1133	phosphatidylserine decarboxylase-related protein [Campylobacter jejuni subsp. jejuni 81-176]	29	1	2	1	1	1		1		2	1	2	1		1			2			1	2	1			1			1	1		1	1	1					1		1	1
CJJ81176_1653	ABC transporter, permease protein [Campylobacter jejuni subsp. jejuni 81-176]	29	1		1			1	1	2	1			1														1	2	1	1		3	2		1		1	2	2	2	1	1	1
CJJ81176_1460	hypothetical protein CJJ81176_1460 [Campylobacter jejuni subsp. jejuni 81-176]	29	1			1		1	1	1	2	2	2	2	2	2			1	1	1			1	1		1	1					1						1			1	1	1
CJJ81176_1654	ABC transporter, ATP-binding protein [Campylobacter jejuni subsp. jejuni 81-176]	28								1	1	1	1	2	1	2	1			1				3	1	2				1				1	1		1	2					2	3
CJJ81176_0894	flagellin family protein [Campylobacter jejuni subsp. jejuni 81-176]	28					2	1					1										1		1		1	1		1	1		1		1	2	1		2	1	2	1	3	4
CJJ81176_1483	DNA-binding response regulator [Campylobacter jejuni subsp. jejuni 81-176]	28	1		1		2						1								1						1		2		2		1		1	1	2	1	2	1	2	3	1	2
CJJ81176_1398	hydrogenase, (NiFe)/(NiFeSe) small subunit family [Campylobacter jejuni subsp. jejuni 81-176]	28		1											2	1	1					2					1	1	2	1	1		2	5	1			1	2	1	1	1		1
CJJ81176_0735	16S rRNA processing protein RimM [Campylobacter jejuni subsp. jejuni 81-176]	28					1	1	1	1	2			1				1		1	1				1			1	1	3			2	1	2	1			1	1	1	2	1
CJJ81176_0318	thiF family protein [Campylobacter jejuni subsp. jejuni 81-176]	28	1						1	1		1		2	2	4	1				2	1							2			1	2	2	1		1			1	1			1
CJJ81176_0688	GTP-binding protein Era [Campylobacter jejuni subsp. jejuni 81-176]	28								2	2	1	2	3		1	2	1					1	1		1	1	1		1	1		1	1			1			2	1	1
CJJ81176_0995	methyltransferase, putative [Campylobacter jejuni subsp. jejuni 81-176]	28	1								1	2	2	1		1					1	2	2	1	2												2	1	3	2	2	1		1
CJJ81176_0897	ABC transporter, ATP-binding protein [Campylobacter jejuni subsp. jejuni 81-176]	28		1	1							1		2	1	1	1					1	2	1	3			1	1			1	1			1	2	1	3	1				1
CJJ81176_1453	hypothetical protein CJJ81176_1453 [Campylobacter jejuni subsp. jejuni 81-176]	28	2	2					1			2	2	2			1					1					1						1	3	4	1		1	1	3
CJJ81176_0489	ATP-dependent DNA helicase RecG [Campylobacter jejuni subsp. jejuni 81-176]	27	1	1				1	1	2	1	1		1	1		1					2	1	1			1	1				1		2			1		2		1	1	1	1
CJJ81176_1517	mannosyl-glycoprotein endo-beta-N-acetylglucosamidase domain-containing protein [Campylobacter jejuni subsp. jejuni 81-176]	27	2	2	1				2	3	2													1			1		1				3		2				1	4	1		1
CJJ81176_1220	DNA repair protein RadA [Campylobacter jejuni subsp. jejuni 81-176]	27		1		1			2	2	2	2	3	1	1	2		1		1			1	2	1							1		2					1
CJJ81176_0970	putative lipoprotein [Campylobacter jejuni subsp. jejuni 81-176]	27	1		1				3	3	5				1	1	1				2		1				1	1						3	1				1	1
CJJ81176_1100	phosphomethylpyrimidine kinase [Campylobacter jejuni subsp. jejuni 81-176]	27	3	3	1				2		1	1		1	1	1							1		1		1	1	1				1	1	2	1		1	1				1
CJJ81176_0543	hypothetical protein CJJ81176_0543 [Campylobacter jejuni subsp. jejuni 81-176]	27		1	1	1			2	1	2				1							3	2				1	1	1	1		1	1				1					2	2	2
CJJ81176_0661	hypothetical protein CJJ81176_0661 [Campylobacter jejuni subsp. jejuni 81-176]	27	1		1	1	2	1	3	1	2	1	1		1	1	1		1			1					1	2	1					1	1				1	1
CJJ81176_0627	chemotaxis protein MotB, putative [Campylobacter jejuni subsp. jejuni 81-176]	27	1		1				1	2	2	1			1	1	2				1		1	1		2	1	1					1		2				2	1	1		1
CJJ81176_0566	polyprenyl synthetase family protein [Campylobacter jejuni subsp. jejuni 81-176]	26		1		1			2	3	2		1	3		1	1						1		1				1					1		1		1	1	1	1			2
CJJ81176_0878	para-aminobenzoate synthase glutamine amidotransferase, component I [Campylobacter jejuni subsp. jejuni 81-176]	26					2	1	2	1	2		1	1				1							1		1	1	1	1	1	1	1	1			1				2	1		2
CJJ81176_1388	ankyrin repeat-containing protein [Campylobacter jejuni subsp. jejuni 81-176]	26							2	1	2			1	2	1	2				1		1					1					1		1	2	2		1	2		1	1	1
CJJ81176_1334	N-acetylneuraminic acid synthetase [Campylobacter jejuni subsp. jejuni 81-176]	26						1	1	2	1	1	1			1	1			1	2		1	1	1	2		1	1		1						2	2		1		1
CJJ81176_1320	acyl carrier protein, putative [Campylobacter jejuni subsp. jejuni 81-176]	26		1					1	1	2	2	3	3	1	1	2		1			1					1			1							1		2	1	1
CJJ81176_0178	cation ABC transporter, ATP-binding protein [Campylobacter jejuni subsp. jejuni 81-176]	26		1						1	2	1	1		1	3	2	1			1	1	3	3	1	1				1						1						1
CJJ81176_0218	phosphoribosylglycinamide formyltransferase [Campylobacter jejuni subsp. jejuni 81-176]	26							1	2		2	2	3		1			1		1		1		1					1				1	1	1	2		1			1	1	2
CJJ81176_0277	major facilitator superfamily protein [Campylobacter jejuni subsp. jejuni 81-176]	26	3	2	5																						3	3	1				2	1	1				1	2	2
CJJ81176_1071	NAD-dependent deacetylase [Campylobacter jejuni subsp. jejuni 81-176]	26	1	2		1	1		1	1	2	3	2	2	1	1	1																1		2	1						1	1	1
CJJ81176_0232	hypothetical protein CJJ81176_0232 [Campylobacter jejuni subsp. jejuni 81-176]	26	1	1			1			1					1		1	1				1				1	1	1			2	1	1	2	1	2		2		1	1		1	1
CJJ81176_1231	riboflavin synthase subunit alpha [Campylobacter jejuni subsp. jejuni 81-176]	26	1	3	2				1	1				1	3		2	1			1	2	1									1	1		1				1	1	1	1
CJJ81176_1149	polysaccharide biosynthesis protein [Campylobacter jejuni subsp. jejuni 81-176]	26			2				3	4	3				1		1						1	1	1								1	1	1				2	1	2		1
CJJ81176_0658	DNA polymerase III subunit delta [Campylobacter jejuni subsp. jejuni 81-176]	25				1				2		1	2							2				1		1		2			1		2			1		3	2			1	2	1
CJJ81176_1477	hypothetical protein CJJ81176_1477 [Campylobacter jejuni subsp. jejuni 81-176]	25							2	2	1				2	5	2				2	2	2					1					2	1	1
CJJ81176_1389	hypothetical protein CJJ81176_1389 [Campylobacter jejuni subsp. jejuni 81-176]	25						1								1												1	1	1	1	2	2	1	1	1	1	2		1		2	3	3
CJJ81176_1020	phosphohistidine phosphatase SixA [Campylobacter jejuni subsp. jejuni 81-176]	25								1		2	1	1	1			1	1	1	1	1		1	1	2											1	1	2	1	2		3
CJJ81176_1145	general glycosylation pathway protein [Campylobacter jejuni subsp. jejuni 81-176]	25						1	1						1	1	1					1					3		2			1	2	2	1	1			2	2	1	1	1
CJJ81176_1327	hypothetical protein CJJ81176_1327 [Campylobacter jejuni subsp. jejuni 81-176]	25		1					2	2	2	1	2		1	1	1				3	1	1	2	2			1				1								1
CJJ81176_0678	ribosome biogenesis GTP-binding protein YsxC [Campylobacter jejuni subsp. jejuni 81-176]	25	1		1		1		1		1		1		1	4						1	2	2	2	4							1	1		1
CJJ81176_0251	acetylglutamate kinase [Campylobacter jejuni subsp. jejuni 81-176]	25		1										1		2	1	1		1		2		3	3	2			1			1	2	2	1		1
CJJ81176_0184	hypothetical protein CJJ81176_0184 [Campylobacter jejuni subsp. jejuni 81-176]	25							2	1					1		1				1	2	1	1			1	2	1	1	1		1	1		2	1		1	1		1		1
CJJ81176_0463	succinate dehydrogenase, flavoprotein subunit [Campylobacter jejuni subsp. jejuni 81-176]	25		1	1								1		1	1	2				1	1		1						1	2		1	3	2	1			1	1	2		1
CJJ81176_0824	ABC transporter, ATP-binding protein/permease MsbA, putative [Campylobacter jejuni subsp. jejuni 81-176]	25		2					1														1			1	1		3		3	1		3	1				1	3	4
CJJ81176_1207	C4-dicarboxylate transport protein [Campylobacter jejuni subsp. jejuni 81-176]	25																									2	3	1		1	1	2	2	1	1	1	1	3	2	3			1
CJJ81176_0401	ATPase, AAA family protein [Campylobacter jejuni subsp. jejuni 81-176]	25							1	1		1	1	2	2	1	1	2		2	2	1	3			1			1											1		1		1
CJJ81176_1538	MloB [Campylobacter jejuni subsp. jejuni 81-176]	25	1	1					1	1	1		1	2	1		1				1			2	1	1							1		1	1					2	2	2	1
CJJ81176_0076	hypothetical protein CJJ81176_0076 [Campylobacter jejuni subsp. jejuni 81-176]	25		1			1	1	4		3	1	2	1		1		1		1	1	1		1	1	2									1				1
CJJ81176_0623	endonuclease III [Campylobacter jejuni subsp. jejuni 81-176]	25							1	1	1	1	2	2			1			1	1				1		1	1					1		2		1		1	2	1		1	2
CJJ81176_1371	serine protease [Campylobacter jejuni subsp. jejuni 81-176]	24					1		2	1		1	1				1					1	1		1				2	1	1					1	2		3	1		2	1
CJJ81176_0544	1-acyl-sn-glycerol-3-phosphate acyltransferase, putative [Campylobacter jejuni subsp. jejuni 81-176]	24	1		1	1	1	1		1		1	1				1		1		2			2		2	1						2		1			1	1	1	1
CJJ81176_1108	putative lipoprotein [Campylobacter jejuni subsp. jejuni 81-176]	24	2	4	2										3	4	2				2	2	2										1
CJJ81176_1374	VacJ family lipoprotein [Campylobacter jejuni subsp. jejuni 81-176]	24	1	1	1				2	2	2				3	2	2				1	2	1											1	1						2
CJJ81176_0835	hypothetical protein CJJ81176_0835 [Campylobacter jejuni subsp. jejuni 81-176]	24		1	2	2	2						2				1	1	1	1	1		1				1			1	1		1	1			1					2		1
CJJ81176_1696	50S ribosomal protein L29 [Campylobacter jejuni subsp. jejuni 81-176]	24	1	1	1				2	2	2					2	1										2	1	2				1	1			1			2	2
CJJ81176_1337	PseE [Campylobacter jejuni subsp. jejuni 81-176]	24	1						1			2	2	4	1				1		1	3		1									2		1				2				2
CJJ81176_0741	DNA polymerase III subunit alpha [Campylobacter jejuni subsp. jejuni 81-176]	24						1	1	1					1	1				1				3		2				1			2	3	1					4	1	1
CJJ81176_0653	hydrogenase assembly chaperone HypC/HupF [Campylobacter jejuni subsp. jejuni 81-176]	24	1				1			1		2	1		2	2	2				2	1	1	1	2	2	1										1		1
CJJ81176_1340	motility accessory factor [Campylobacter jejuni subsp. jejuni 81-176]	24	1		2	1			2	2	1				1	1		1				1		1	1		1								2				1		1	1	1	2
CJJ81176_1288	RelA/SpoT family protein [Campylobacter jejuni subsp. jejuni 81-176]	23	1	1							1	3	5	1	1		1			1						1					1					1	1		1	1		1		1
CJJ81176_0911	amino acid ABC transporter, ATP-binding protein [Campylobacter jejuni subsp. jejuni 81-176]	23							2			2	1	3														1	1	1	2		2			1	1	1	2	1	1	1
CJJ81176_0043	exsB protein [Campylobacter jejuni subsp. jejuni 81-176]	23							1	1	1	2		2	1	2				1	2		1	1	3	1										1		1	1			1
CJJ81176_1650	hypothetical protein CJJ81176_1650 [Campylobacter jejuni subsp. jejuni 81-176]	23	2	3				1																			3	3	3	2			1						2	2	1
CJJ81176_0115	cytolethal distending toxin, subunit B [Campylobacter jejuni subsp. jejuni 81-176]	23							3	1	1		1		1	3	1	1			1	1						1	1				2	1	1				1	1	1
CJJ81176_0042	hypothetical protein CJJ81176_0042 [Campylobacter jejuni subsp. jejuni 81-176]	23	1		1				1		1	2	3	3	1	1	2		1																1		1		1	2				1
CJJ81176_0812	aminotransferase, putative [Campylobacter jejuni subsp. jejuni 81-176]	23							1	2		1	1	2				1					1		2		1		1				1	1	1	1		1	1	2	1			1
CJJ81176_0317	stationary phase survival protein SurE [Campylobacter jejuni subsp. jejuni 81-176]	23							1		1	1	4			2	2	1			1			1	2		1		1		1	2				1				1
CJJ81176_0922	thioesterase family protein [Campylobacter jejuni subsp. jejuni 81-176]	23	3	2	1				1			1	1	1		2												1	1				2	3	1			1	1		1
CJJ81176_0215	Ser/Thr protein phosphatase family protein [Campylobacter jejuni subsp. jejuni 81-176]	23		1	2	1						1										2	1		1	1	3	1		1		1	1			1	1		1			1		2
CJJ81176_1625	chorismate synthase [Campylobacter jejuni subsp. jejuni 81-176]	22				1		1	2	1	2		2	2	1	2	1	1												1			1			1	1						1	1
CJJ81176_1123	SsrA-binding protein [Campylobacter jejuni subsp. jejuni 81-176]	22								1			1	2								1					1	3		1		1	3	2		1	2		2	1
CJJ81176_0672	TatD family hydrolase [Campylobacter jejuni subsp. jejuni 81-176]	22			1				3	3	3			1						1		1	2	1	2					1					1	1			1
CJJ81176_0552	flagellar basal body rod protein FlgC [Campylobacter jejuni subsp. jejuni 81-176]	22								1	2							1									1	1	1				1	1	2				1	2	2		2	4
CJJ81176_1520	glucose-6-phosphate isomerase [Campylobacter jejuni subsp. jejuni 81-176]	22							3	1	2	4	3	1														2					1	1							1	1		2
CJJ81176_0651	[NiFe] hydrogenase maturation protein HypF [Campylobacter jejuni subsp. jejuni 81-176]	22				1				1			2	1					1	1		1				2			1	1	1				2				2	2		2	1
CJJ81176_0376	hypothetical protein CJJ81176_0376 [Campylobacter jejuni subsp. jejuni 81-176]	22		1	1					1						2	2			1								2	2	1			1	1	1		2			1	1		1	1
CJJ81176_0891	RrF2 family protein, putative [Campylobacter jejuni subsp. jejuni 81-176]	21	1	2	3				1						2	2	2			1		1	1	1	1								1		1									1
CJJ81176_1341	hypothetical protein CJJ81176_1341 [Campylobacter jejuni subsp. jejuni 81-176]	21							1	2	1	1		1																		1	3		4	1	1		1		1	2	1
CJJ81176_1364	Holliday junction DNA helicase RuvB [Campylobacter jejuni subsp. jejuni 81-176]	21	1		1				1	1	1	2	1	2	1	1	1				1	2	1			1		1												1			1
CJJ81176_0285	hypothetical protein CJJ81176_0285 [Campylobacter jejuni subsp. jejuni 81-176]	21	2	1	2																							1	1	1		1	2	1	1	2	1	1	2			1	1
CJJ81176_0381	putative glycerol-3-phosphate acyltransferase PlsY [Campylobacter jejuni subsp. jejuni 81-176]	21		2			1								1	1	1										1	1	1	2	1	1	2	1	2		1		1	1
CJJ81176_0879	phage integrase family site specific recombinase [Campylobacter jejuni subsp. jejuni 81-176]	21			1				2	3	1					1					1	2	2	2	2	2			1			1
CJJ81176_1259	radical SAM domain-containing protein [Campylobacter jejuni subsp. jejuni 81-176]	21							2			1	1					1	1					1		2	1			1			1	2					1	2	1	1	1	1
CJJ81176_0809	hypothetical protein CJJ81176_0809 [Campylobacter jejuni subsp. jejuni 81-176]	21	1		1				1	1		1	1	2			1				1	1	1	4	1	3				1
CJJ81176_0170	hypothetical protein CJJ81176_0170 [Campylobacter jejuni subsp. jejuni 81-176]	21							1	1	3	1				1		1	1		2	2	1	1		1		1	1	1	1													1
CJJ81176_1385	hypothetical protein CJJ81176_1385 [Campylobacter jejuni subsp. jejuni 81-176]	21	1									2	1	2		2	1	1						1	2					1		1					1	1			1	2		1
CJJ81176_0235	citrate transporter, authentic frameshift [Campylobacter jejuni subsp. jejuni 81-176]	20			1				1	1		1		1	2	1	1	1			1		1	3	2	2									1
CJJ81176_0244	hypothetical protein CJJ81176_0244 [Campylobacter jejuni subsp. jejuni 81-176]	20			1						1	1				1		1	1		1	2		1	1					1	1		2						1	1	1	1		1
CJJ81176_0010	lipopolysaccharide core biosynthesis protien, putative [Campylobacter jejuni subsp. jejuni 81-176]	20									3			1	2																		3	3	3			1			3		1
CJJ81176_0015	isopropylmalate isomerase large subunit [Campylobacter jejuni subsp. jejuni 81-176]	20							1		1	4	1	3		3	3		1	1					1																			1
CJJ81176_1281	quinone-reactive Ni/Fe hydrogenase, cytochrome b subunit [Campylobacter jejuni subsp. jejuni 81-176]	20	1								1				2	1	2				1		1				1	1					1	1	1		1	1	1	2	1
CJJ81176_0820	Holliday junction DNA helicase RuvA [Campylobacter jejuni subsp. jejuni 81-176]	20								2	1	4	4	4						1																	2			1				1
CJJ81176_1249	M24/M37 family peptidase [Campylobacter jejuni subsp. jejuni 81-176]	20						1		1	2				1	1	1				2	2	1		1		1							1			1			2	1			1
CJJ81176_0071	putative integral membrane protein [Campylobacter jejuni subsp. jejuni 81-176]	20								3	1				1		1												1				2		1	1			2	2		2	2	1
CJJ81176_0716	S-adenosyl-methyltransferase MraW [Campylobacter jejuni subsp. jejuni 81-176]	20			1				1	1	3			1		1	1				2	2		2	2	2													1
CJJ81176_0255	nicotinate phosphoribosyltransferase [Campylobacter jejuni subsp. jejuni 81-176]	19					1	1							1		2	2	1			1			1	1								1	3						2	1	1
CJJ81176_0910	His/Glu/Gln/Arg/opine amino acid ABC transporter permease [Campylobacter jejuni subsp. jejuni 81-176]	19		1					1	1	1	2	1		1										1								1	1		1	1	1		1	1	2	1
CJJ81176_0242	hypothetical protein CJJ81176_0242 [Campylobacter jejuni subsp. jejuni 81-176]	19		2	2				1	1	3				1	1												1	1				2		3						1
CJJ81176_0472	NUDIX domain-containing protein [Campylobacter jejuni subsp. jejuni 81-176]	19							1	2	1		1	1	1	1	2	1		1	1	1	1		1	2											1
CJJ81176_0605	S-adenosylmethionine:tRNA ribosyltransferase-isomerase [Campylobacter jejuni subsp. jejuni 81-176]	19	1	1	1				1	1	1	1	2		1		1	1	1			1		2		1							1	1
CJJ81176_1107	hypothetical protein CJJ81176_1107 [Campylobacter jejuni subsp. jejuni 81-176]	19						2			1	1			1		1					1		1	1		1	1					1		1		1		2			2	1
CJJ81176_0789	3-octaprenyl-4-hydroxybenzoate carboxy-lyase [Campylobacter jejuni subsp. jejuni 81-176]	19				1			1		1			1	1	1	1				2		1	1	1	1												1	2	1	1			1
CJJ81176_1121	carbon storage regulator [Campylobacter jejuni subsp. jejuni 81-176]	19							2	1	3		2		1		2	2		1	1			1					1	1									1
CJJ81176_1314	hypothetical protein CJJ81176_1314 [Campylobacter jejuni subsp. jejuni 81-176]	19			1		1			1	1																			1	1		1	1		1	1	1		3	2		2	1
CJJ81176_0286	dihydroorotase [Campylobacter jejuni subsp. jejuni 81-176]	19							2	1	1				1		1				1	1									1	1		2		1		1	1	2	2
CJJ81176_1506	hypothetical protein CJJ81176_1506 [Campylobacter jejuni subsp. jejuni 81-176]	19	1	1	1								1	1									1								1		3	4	1		1	1		1	1
CJJ81176_1165	LPS glycosyltransferase subfamily protein [Campylobacter jejuni subsp. jejuni 81-176]	19																1	1	1									1	1	2	1	1			1	2	2	1				3	1
CJJ81176_1261	excinuclease ABC subunit C [Campylobacter jejuni subsp. jejuni 81-176]	19				1	1		1		1	1	1	1				1		1	1	1		1	1	1	1	1				1								1		1
CJJ81176_0532	Gfo/Idh/MocA family oxidoreductase [Campylobacter jejuni subsp. jejuni 81-176]	18	1	1	2			1						1	2	1							2	1			2						1			1				1	1
CJJ81176_1564	NADH dehydrogenase subunit A [Campylobacter jejuni subsp. jejuni 81-176]	18			2				1	1					1						2	1	1	2	2	3							1		1
CJJ81176_1436	putative glycosyl transferase [Campylobacter jejuni subsp. jejuni 81-176]	18	1	1						1					1	1					1				1		2		1			1			1		1	1		1	1		1	1
CJJ81176_1260	hypothetical protein CJJ81176_1260 [Campylobacter jejuni subsp. jejuni 81-176]	18				1		1			3	2	1	1		1						1		1		1	1							1				1	1					1
CJJ81176_1135	ribosomal protein L11 methyltransferase [Campylobacter jejuni subsp. jejuni 81-176]	18	1	1				1	2	2	3	1			2		1		2	1					1
CJJ81176_0841	undecaprenyl diphosphate synthase [Campylobacter jejuni subsp. jejuni 81-176]	18		1		2	1		1	1			1														2	1		2	1				1				1			2	1
CJJ81176_1345	1-deoxy-D-xylulose 5-phosphate reductoisomerase [Campylobacter jejuni subsp. jejuni 81-176]	18				1	2		1	2		1		1	1				1		1	2	1	1	1								1			1
CJJ81176_0616	hemolysin A [Campylobacter jejuni subsp. jejuni 81-176]	18							2							1	1				1		1			1							1	1	3		1		1	1	1	1		1
CJJ81176_0003	RNA pseudouridine synthase family protein [Campylobacter jejuni subsp. jejuni 81-176]	18				1						2	3	2				1														1			1	1					2	1	1	2
CJJ81176_0181	hypothetical protein CJJ81176_0181 [Campylobacter jejuni subsp. jejuni 81-176]	18											1								2		1		2			1		2	1		1	1	1	1	1				3
CJJ81176_1289	DNA-directed RNA polymerase subunit omega [Campylobacter jejuni subsp. jejuni 81-176]	18							1	1	1		1	2	1																1		1	1	2	1		1	3		1
CJJ81176_1144	general glycosylation pathway protein [Campylobacter jejuni subsp. jejuni 81-176]	18							1	1	2	2		1	1	1				1						1	1			1		1		1					1			2
CJJ81176_0535	Maf-like protein [Campylobacter jejuni subsp. jejuni 81-176]	18				1			1	1	1	2	2	1					1	1					1	1								1	1		1			2
CJJ81176_0778	hypothetical protein CJJ81176_0778 [Campylobacter jejuni subsp. jejuni 81-176]	18	1	1									1		1								3							1			1	2	1	2		1	1	1				1
CJJ81176_0037	competence protein ComEA [Campylobacter jejuni subsp. jejuni 81-176]	18	1	1	1				1																			2	1		1	1	2		1				1	2	3
CJJ81176_0932	ribose 5-phosphate isomerase B [Campylobacter jejuni subsp. jejuni 81-176]	18			1				2	1		1	2	2	1	1						1	2	1		1													1		1
CJJ81176_1431	putative sugar transferase [Campylobacter jejuni subsp. jejuni 81-176]	18								1	1	2	1	1		1					1	1	1	2	1	2			1		1	1
CJJ81176_0306	hypothetical protein CJJ81176_0306 [Campylobacter jejuni subsp. jejuni 81-176]	18							1	2					1		2	1					1	1	1	1								1		2	2				1	1
CJJ81176_0819	D-alanyl-alanine synthetase A [Campylobacter jejuni subsp. jejuni 81-176]	17			1			1					1		1	1	2	2		1	1			2	2	2
CJJ81176_1630	NifU family protein [Campylobacter jejuni subsp. jejuni 81-176]	17	1	2						1	1	2				1							1				1	2	2					1	1				1
CJJ81176_0898	sensor histidine kinase [Campylobacter jejuni subsp. jejuni 81-176]	17							1	1	1		1		2	1									1		1		1	1			1	3							2
CJJ81176_1257	hypothetical protein CJJ81176_1257 [Campylobacter jejuni subsp. jejuni 81-176]	17									1	3	2	1	1	1	1														1					1		1				1	2	1
CJJ81176_1450	tRNA pseudouridine synthase D [Campylobacter jejuni subsp. jejuni 81-176]	17		1							1		1	1	2	1	2				1	1	1		2	1						1										1
CJJ81176_1379	iron-sulfur cluster-binding domain-containing protein [Campylobacter jejuni subsp. jejuni 81-176]	17			1				1				1		1	1	1		1	1		1		1										1	1	1			1		2		1
CJJ81176_0347	exodeoxyribonuclease VII large subunit [Campylobacter jejuni subsp. jejuni 81-176]	17								1			2		1	1					1			1	1	1	1		1			1						1		1		2		1
CJJ81176_0648	MATE efflux family protein [Campylobacter jejuni subsp. jejuni 81-176]	17	1	1						1	2			1			1	2		1	1	1					2						1		1				1
CJJ81176_0216	PhnA domain-containing protein [Campylobacter jejuni subsp. jejuni 81-176]	17	1				1	1	1													1			2		1	1				1		2	1	1			1		1	1
CJJ81176_1605	hypothetical protein CJJ81176_1605 [Campylobacter jejuni subsp. jejuni 81-176]	17														1								1						1	2	1		2	1	2			2	1	1		2
CJJ81176_0608	coproporphyrinogen III oxidase [Campylobacter jejuni subsp. jejuni 81-176]	17	1	1						1			1														1	1	2	1		1	2	2	1					1				1
CJJ81176_0680	penicillin-binding protein 2 [Campylobacter jejuni subsp. jejuni 81-176]	17	1	2	2				1	1	2										1	1	1						2	1				1					1
CJJ81176_0845	threonine dehydratase [Campylobacter jejuni subsp. jejuni 81-176]	17			1					1	1	4	2	5																									2	1
CJJ81176_0622	DNA/RNA non-specific endonuclease [Campylobacter jejuni subsp. jejuni 81-176]	16									1				1					1	1	1						1	1		1	1	2		1				1	2	1
CJJ81176_0353	hypothetical protein CJJ81176_0353 [Campylobacter jejuni subsp. jejuni 81-176]	16	2	1						1	2	1	1		2	2	2																1			1
CJJ81176_0079	hypothetical protein CJJ81176_0079 [Campylobacter jejuni subsp. jejuni 81-176]	16				1	1	3			1							1	3				1							1		1							2				1
CJJ81176_0066	cytochrome c biogenesis protein [Campylobacter jejuni subsp. jejuni 81-176]	16			1			1			2		1	3	2	1		1	1			1												1				1
CJJ81176_1192	guanylate kinase [Campylobacter jejuni subsp. jejuni 81-176]	16		1	1							1			2	1	2							1	1	1			1					2					1	1
CJJ81176_0361	major facilitator family transporter [Campylobacter jejuni subsp. jejuni 81-176]	16				1	1														1		2	1	1	1	1		1	1	1		1	1					1	1
CJJ81176_0449	hypothetical protein CJJ81176_0449 [Campylobacter jejuni subsp. jejuni 81-176]	16	1						1	1		1	1		2	1						2								1			1								1		2	1
CJJ81176_0638	hypothetical protein CJJ81176_0638 [Campylobacter jejuni subsp. jejuni 81-176]	16	1	1	1					1	2	1					2				1													1		1			3	1
CJJ81176_0173	hypothetical protein CJJ81176_0173 [Campylobacter jejuni subsp. jejuni 81-176]	16		1					1	2			1	1	1	2				1	1	1	1	2	1
CJJ81176_1451	thiamine monophosphate kinase [Campylobacter jejuni subsp. jejuni 81-176]	16				1	1	1																				1			1			1			3	2		1		1	2	1
CJJ81176_0049	RNA pseudouridine synthase family protein [Campylobacter jejuni subsp. jejuni 81-176]	16																															4	1	3		1		1	2	3	1
CJJ81176_1331	imidazole glycerol phosphate synthase subunit HisF [Campylobacter jejuni subsp. jejuni 81-176]	16		2	1					1					1	1	1							1						1		1	1				2	1					1	1
CJJ81176_1457	hypothetical protein CJJ81176_1457 [Campylobacter jejuni subsp. jejuni 81-176]	16																									1	1	1		1					2	1	1		2	1	1	2	2
CJJ81176_1244	MerR family transcriptional regulator [Campylobacter jejuni subsp. jejuni 81-176]	16	1	1	1	1	2			1		1	2		1			1						1	1										1							1
CJJ81176_1296	ribosomal large subunit pseudouridine synthase A [Campylobacter jejuni subsp. jejuni 81-176]	15	1					1					1							1					1			1	1		1			1	1		1	1	1			1	1
CJJ81176_0673	membrane-bound lytic murein transglycosylase D, putative [Campylobacter jejuni subsp. jejuni 81-176]	15						1																					2	2					1	2		1	1	1	1	1	1	1
CJJ81176_1548	methyl-accepting chemotaxis protein [Campylobacter jejuni subsp. jejuni 81-176]	15	2						1		1		1		2	1	2				1	3						1
CJJ81176_1076	carbon-nitrogen family hydrolase [Campylobacter jejuni subsp. jejuni 81-176]	15		1		1	1					4	3	2										2	1
CJJ81176_0099	flagellar biosynthesis sigma factor [Campylobacter jejuni subsp. jejuni 81-176]	15						1	1						1		1								1	1		1				1		1	2		2			1				1
CJJ81176_1413	capsule polysaccharide export protein KpsC [Campylobacter jejuni subsp. jejuni 81-176]	15											1												1			1	1					1	2							3	3	2
CJJ81176_0477	DNA polymerase III subunit epsilon [Campylobacter jejuni subsp. jejuni 81-176]	15								1	1	2	3	1	1	1		1						1		1										1						1
CJJ81176_1553	NADH dehydrogenase subunit L [Campylobacter jejuni subsp. jejuni 81-176]	15							1					1		1		1	1		1			3	1	1		1							1	1					1
CJJ81176_1169	hydrolase, putative [Campylobacter jejuni subsp. jejuni 81-176]	15								1												1					2	1			2		1		2			1	1		1	1		1
CJJ81176_1240	sensor histidine kinase [Campylobacter jejuni subsp. jejuni 81-176]	15							1	2	1													2		2				1			1	1	1	1						1	1
CJJ81176_0862	Ser/Thr protein phosphatase family protein [Campylobacter jejuni subsp. jejuni 81-176]	15						1								1					1	1	1	2	1	4														1		1		1
CJJ81176_0636	macrolide-specific efflux protein macB [Campylobacter jejuni subsp. jejuni 81-176]	15						1	2			1			1			1	1						2				1	2						1				1		1
CJJ81176_0541	phosphoribosylformylglycinamidine synthase, purS protein [Campylobacter jejuni subsp. jejuni 81-176]	15		1	1				2	2	1					1	1							1											1				1	1	1			1
CJJ81176_0345	hypothetical protein CJJ81176_0345 [Campylobacter jejuni subsp. jejuni 81-176]	15										1			1	1									1		2	1		2	1		2			1			1				1
CJJ81176_1637	ABC transporter, permease protein, putative [Campylobacter jejuni subsp. jejuni 81-176]	15						1	1	2	2																		1	1			1	1	2			1	1		1
CJJ81176_1268	organic solvent tolerance protein, putative [Campylobacter jejuni subsp. jejuni 81-176]	14							1	2					1	2	1				2	1	1	1										1					1
CJJ81176_0637	outer membrane efflux protein [Campylobacter jejuni subsp. jejuni 81-176]	14				2		1	1					1			1							3	2	2		1
CJJ81176_1536	hypothetical protein CJJ81176_1536 [Campylobacter jejuni subsp. jejuni 81-176]	14	2	1	2	2		2	1	2	2
CJJ81176_1565	peptide ABC transporter, ATP-binding protein [Campylobacter jejuni subsp. jejuni 81-176]	14				1			1	1												1	1	1			1	1	1								1		2	1	1
CJJ81176_0643	phosphate ABC transporter, permease protein PstC, putative [Campylobacter jejuni subsp. jejuni 81-176]	14	1				1			2	2																1			1		1						1	1		2			1
CJJ81176_0231	hypothetical protein CJJ81176_0231 [Campylobacter jejuni subsp. jejuni 81-176]	14		1						1					2	2	1					2	1	1					1										1	1
CJJ81176_1082	acetyltransferase [Campylobacter jejuni subsp. jejuni 81-176]	14		1					2	2	1		1	2	1	1	2	1
CJJ81176_0967	outer-membrane lipoprotein carrier protein [Campylobacter jejuni subsp. jejuni 81-176]	14							1						1	2	1					1																	1	3	4
CJJ81176_0274	hypothetical protein CJJ81176_0274 [Campylobacter jejuni subsp. jejuni 81-176]	14				1																						1	1	1	1				1	1		2	1		1	2	1
CJJ81176_1652	ABC transporter, permease protein [Campylobacter jejuni subsp. jejuni 81-176]	14				1	1			1													1								2		1			2	1	2	1		1
CJJ81176_1118	hypothetical protein CJJ81176_1118 [Campylobacter jejuni subsp. jejuni 81-176]	14	2							1					1		1										1						1			1					2	2	1	1
CJJ81176_0617	bifunctional riboflavin kinase/FMN adenylyltransferase [Campylobacter jejuni subsp. jejuni 81-176]	14		1		1			1		1																	1	1	1	1					1			1		2		1	1
CJJ81176_0349	endoribonuclease L-PSP family protein [Campylobacter jejuni subsp. jejuni 81-176]	14	2	3	1			1									1											1	1					2					1	1
CJJ81176_1377	RdgB/HAM1 family non-canonical purine NTP pyrophosphatase [Campylobacter jejuni subsp. jejuni 81-176]	14										1								1			1		3		1	1	1				1				1	1	1			1
CJJ81176_0817	hypothetical protein CJJ81176_0817 [Campylobacter jejuni subsp. jejuni 81-176]	13		1	1	1		1			1		2			1	1		1		1				1	1
CJJ81176_0007	radical SAM protein [Campylobacter jejuni subsp. jejuni 81-176]	13											1	1	1		1					2			1	1				2	1								1		1
CJJ81176_1081	competence/damage-inducible domain-containing protein [Campylobacter jejuni subsp. jejuni 81-176]	13	2	1	1				2	2	1										1		1																1	1
CJJ81176_1618	hypothetical protein CJJ81176_1618 [Campylobacter jejuni subsp. jejuni 81-176]	13									1	1	1		1		1																	2		1	1	1				1	1	1
CJJ81176_1315	hypothetical protein CJJ81176_1315 [Campylobacter jejuni subsp. jejuni 81-176]	13							1			1	1	1	1	1	1	1			1											1	2		1
CJJ81176_1329	flagellar protein, putative [Campylobacter jejuni subsp. jejuni 81-176]	13										1	2	2		2			1	1										1	1				1					1
CJJ81176_0687	hypothetical protein CJJ81176_0687 [Campylobacter jejuni subsp. jejuni 81-176]	13	1	1					1							2							1							1		1			1		1			1	1	1
CJJ81176_0174	McrBC restriction endonuclease system, McrB subunit, putative [Campylobacter jejuni subsp. jejuni 81-176]	13		1							1		1	1										1			2	1					1	1	1	1							1
CJJ81176_1119	ATP-dependent DNA helicase UvrD [Campylobacter jejuni subsp. jejuni 81-176]	13	1					1			2		1									1	1	1				1					1	1							1			1
CJJ81176_0036	ribonuclease HII [Campylobacter jejuni subsp. jejuni 81-176]	13								1		1	1	1	2	1	2	2				1																		1
CJJ81176_0330	dethiobiotin synthetase [Campylobacter jejuni subsp. jejuni 81-176]	13										1					2				1	1	1						2			1			2				1	1
CJJ81176_0917	hypothetical protein CJJ81176_0917 [Campylobacter jejuni subsp. jejuni 81-176]	13									1						1				1	1					1	1	1				1		2				2	1
CJJ81176_1547	MerR family transcriptional regulator [Campylobacter jejuni subsp. jejuni 81-176]	13											1		1				1		1		1						1					1	1	2			1	1				1
CJJ81176_1512	hypothetical protein CJJ81176_1512 [Campylobacter jejuni subsp. jejuni 81-176]	13					1		1					1		1						1					1	2	1				2			1							1
CJJ81176_0551	flagellar hook-basal body protein FliE [Campylobacter jejuni subsp. jejuni 81-176]	13	1	1							1			1				1										2	1	1				1		1							1	1
CJJ81176_1409	hypothetical protein CJJ81176_1409 [Campylobacter jejuni subsp. jejuni 81-176]	13							1	3		1							1		2			1									1			1		1			1
CJJ81176_1106	folC bifunctional protein [Campylobacter jejuni subsp. jejuni 81-176]	12							2			1			1		1				2			1												1	1				1			1
CJJ81176_0708	invasion phenotype protein [Campylobacter jejuni subsp. jejuni 81-176]	12							1	1		2							2					2	3	1
CJJ81176_0585	MATE efflux family protein, authentic frameshift [Campylobacter jejuni subsp. jejuni 81-176]	12															1									1		1	1				1	1	1	1				2		1		1
CJJ81176_0620	hypothetical protein CJJ81176_0620 [Campylobacter jejuni subsp. jejuni 81-176]	12	1																								1	1					3	1					2	1	2
CJJ81176_0197	molybdenum cofactor biosynthesis protein A [Campylobacter jejuni subsp. jejuni 81-176]	12					1		1		1	1									1	1			1	1				1	1	1	1
CJJ81176_1072	recombination and DNA strand exchange inhibitor protein [Campylobacter jejuni subsp. jejuni 81-176]	12	1		1	1																	1									1		1				2		2			2
CJJ81176_1014	GTP cyclohydrolase II [Campylobacter jejuni subsp. jejuni 81-176]	12												1											1	1					1	1			1				1	1	3			1
CJJ81176_1151	lipid A biosynthesis lauroyl acyltransferase [Campylobacter jejuni subsp. jejuni 81-176]	12														1	2			1	1					1	1		1		1					1							1	1
CJJ81176_1104	hypothetical protein CJJ81176_1104 [Campylobacter jejuni subsp. jejuni 81-176]	12							1	1					1	1	1												1				1	1			2			1		1
CJJ81176_0832	tetraacyldisaccharide 4~-kinase [Campylobacter jejuni subsp. jejuni 81-176]	12	1	2					1	1	1		1		1		1						1								1										1
CJJ81176_0607	sec-independent translocase [Campylobacter jejuni subsp. jejuni 81-176]	12		1						1												1					1	1					1	2				1		1	2
CJJ81176_0192	16S ribosomal RNA methyltransferase RsmE [Campylobacter jejuni subsp. jejuni 81-176]	12											1											1	1			1	1	1			1	2							2	1
CJJ81176_1041	hypothetical protein CJJ81176_1041 [Campylobacter jejuni subsp. jejuni 81-176]	12		1	1				2	2	1			1	1	1	1										1
CJJ81176_0491	putative transcriptional regulator [Campylobacter jejuni subsp. jejuni 81-176]	12		1					1	1	1				2		1				1	1		1		1									1
CJJ81176_0953	hypothetical protein CJJ81176_0953 [Campylobacter jejuni subsp. jejuni 81-176]	12													1													1		1			1	1					3	1	1	1	1
CJJ81176_1111	preprotein translocase subunit SecD [Campylobacter jejuni subsp. jejuni 81-176]	12										1	1	1			1		2		1													1					2	1	1
CJJ81176_0554	hypothetical protein CJJ81176_0554 [Campylobacter jejuni subsp. jejuni 81-176]	12							1	2	1				2	1	1	1					1			1														1
CJJ81176_0013	acetyltransferase [Campylobacter jejuni subsp. jejuni 81-176]	12				1						2		2		1																1				1		1	1	1				1
CJJ81176_1446	tRNA(Ile)-lysidine synthetase [Campylobacter jejuni subsp. jejuni 81-176]	12							1				2					1	1	2			2	1		1											1
CJJ81176_1513	hypothetical protein CJJ81176_1513 [Campylobacter jejuni subsp. jejuni 81-176]	12					1			1			1			1	1		2			1				1									1	1		1
CJJ81176_1256	transporter, putative [Campylobacter jejuni subsp. jejuni 81-176]	12																															1		3	1	2	1		1	1		1	1
CJJ81176_0702	truncated KdpD protein [Campylobacter jejuni subsp. jejuni 81-176]	12				1				1	1														1		1	1			1			1	2							1	1
CJJ81176_0890	flagellar biosynthesis protein FlhA [Campylobacter jejuni subsp. jejuni 81-176]	12								1		1	1	1	1	2	1									1									1							1		1
CJJ81176_0064	cytochrome c family protein [Campylobacter jejuni subsp. jejuni 81-176]	11						1				1									1		1	1	1		1			1					1		1		1
CJJ81176_0195	6-pyruvoyl tetrahydrobiopterin synthase-like protein [Campylobacter jejuni subsp. jejuni 81-176]	11						1				1	1	2						1			1												1				2	1
CJJ81176_1024	MiaB-like tRNA modifying enzyme [Campylobacter jejuni subsp. jejuni 81-176]	11							1	1											1					1		1	2		1		1	1		1
CJJ81176_0419	putative lipoprotein [Campylobacter jejuni subsp. jejuni 81-176]	11							2	2	1				1	2					1														1						1
CJJ81176_0811	formyltetrahydrofolate deformylase [Campylobacter jejuni subsp. jejuni 81-176]	11	2	1													2				1	2													1				1		1
CJJ81176_0427	hypothetical protein CJJ81176_0427 [Campylobacter jejuni subsp. jejuni 81-176]	11		1												1	1							3	2												2				1
CJJ81176_1332	imidazole glycerol phosphate synthase subunit HisH [Campylobacter jejuni subsp. jejuni 81-176]	11					1				1	2		1	1	1												1							1		1			1
CJJ81176_0759	hypothetical protein CJJ81176_0759 [Campylobacter jejuni subsp. jejuni 81-176]	11		1		1				2		1									1							1				1				1	2
CJJ81176_0201	tRNA delta(2)-isopentenylpyrophosphate transferase [Campylobacter jejuni subsp. jejuni 81-176]	11		1	1	1			1		1	1			1																				2		1		1
CJJ81176_0494	amino acid ABC transporter, ATP-binding protein [Campylobacter jejuni subsp. jejuni 81-176]	11								1	1											1					1	1					1		1	1								3
CJJ81176_0618	methyltransferase, putative [Campylobacter jejuni subsp. jejuni 81-176]	11															1								1								1	1	2	1		1		1	1			1
CJJ81176_1058	undecaprenyldiphospho-muramoylpentapeptide beta-N- acetylglucosaminyltransferase [Campylobacter jejuni subsp. jejuni 81-176]	11								1									1					1	1			1		1		1	1		2									1
CJJ81176_0965	permease, putative [Campylobacter jejuni subsp. jejuni 81-176]	11		1							1		3									1		1					1			1											1	1
CJJ81176_0092	hypothetical protein CJJ81176_0092 [Campylobacter jejuni subsp. jejuni 81-176]	11								1	1				1	1							1										1		1					1	1		2
CJJ81176_0996	hypothetical protein CJJ81176_0996 [Campylobacter jejuni subsp. jejuni 81-176]	11							1	1		1	2		1	1	2	1		1
CJJ81176_0802	quinol dehydrogenase periplasmic component [Campylobacter jejuni subsp. jejuni 81-176]	11							1						1						1												1	1		1	1	1		1	2
CJJ81176_1492	putative inner membrane protein [Campylobacter jejuni subsp. jejuni 81-176]	11	1						2	1	2				2	1												1												1
CJJ81176_0985	acetyltransferase [Campylobacter jejuni subsp. jejuni 81-176]	11		1		1			1				2									1									1		1		1			1			1
CJJ81176_0580	hypothetical protein CJJ81176_0580 [Campylobacter jejuni subsp. jejuni 81-176]	11																			1	1		1	1	2		1				1		1	1						1
CJJ81176_0069	hypothetical protein CJJ81176_0069 [Campylobacter jejuni subsp. jejuni 81-176]	11							2	1	3						1							1					1					1					1
CJJ81176_1008	hypothetical protein CJJ81176_1008 [Campylobacter jejuni subsp. jejuni 81-176]	11			1					2	2												1		1	1			1							1					1
CJJ81176_1676	sodium/hydrogen exchanger family protein [Campylobacter jejuni subsp. jejuni 81-176]	10																									1	1								1		2	1	1	1		1	1
CJJ81176_1589	HrgA protein [Campylobacter jejuni subsp. jejuni 81-176]	10		1												1	1							1		2	1								1					1		1
CJJ81176_0632	hypothetical protein CJJ81176_0632 [Campylobacter jejuni subsp. jejuni 81-176]	10	1		1															1								1	1	1				1					1	1		1
CJJ81176_0998	thermonuclease family protein [Campylobacter jejuni subsp. jejuni 81-176]	10					1	1			1																						1		1	1	1	1					2
CJJ81176_0633	polyphosphate kinase 2 [Campylobacter jejuni subsp. jejuni 81-176]	10																									1	1		1	1		2	1								1	1	1
CJJ81176_0814	sensor histidine kinase [Campylobacter jejuni subsp. jejuni 81-176]	10								1						1									1	1									1			2			1	1	1
CJJ81176_0500	50S ribosomal protein L33 [Campylobacter jejuni subsp. jejuni 81-176]	10							1		1	1			1	2					1						1	1													1
CJJ81176_0947	hypothetical protein CJJ81176_0947 [Campylobacter jejuni subsp. jejuni 81-176]	10																			2	2	1	1	1	1		1													1
CJJ81176_1325	formyl transferase domain-containing protein [Campylobacter jejuni subsp. jejuni 81-176]	10	1						3		2	1	1	1																										1
CJJ81176_0871	folD bifunctional protein [Campylobacter jejuni subsp. jejuni 81-176]	10				1				1		2	1			1					1													1			1	1
CJJ81176_1680	dipeptidyl-peptidase [Campylobacter jejuni subsp. jejuni 81-176]	10	1						1	2					1		1																	1							1		1	1
CJJ81176_0730	3-deoxy-D-manno-octulosonic-acid transferase [Campylobacter jejuni subsp. jejuni 81-176]	10																1					1		1		1	1		1				1						2	1
CJJ81176_1160	beta-1,4-N-acetylgalactosaminyltransferase [Campylobacter jejuni subsp. jejuni 81-176]	10										1	1												1	1						1			1	1		1				1		1
CJJ81176_0924	carbon starvation protein A [Campylobacter jejuni subsp. jejuni 81-176]	10								2	1								1	1													1	1	1				1		1
CJJ81176_0229	recombination factor protein RarA [Campylobacter jejuni subsp. jejuni 81-176]	10			1							1															1			1		1				1				1	1		1	1
CJJ81176_1146	general glycosylation pathway protein [Campylobacter jejuni subsp. jejuni 81-176]	10	1							1					1		1		1													1	1	1					2
CJJ81176_0669	inorganic polyphosphate/ATP-NAD kinase [Campylobacter jejuni subsp. jejuni 81-176]	10		1	1																						1						2	1	1	1	1			1
CJJ81176_0328	8-amino-7-oxononanoate synthase [Campylobacter jejuni subsp. jejuni 81-176]	10	1												1		1	1								2				1						1			1				1
CJJ81176_0118	cytochrome d ubiquinol oxidase, subunit I [Campylobacter jejuni subsp. jejuni 81-176]	9											1						1											2		1		1			1					1		1
CJJ81176_1422	capsular biosynthesis nucleotidyltransferase, putative [Campylobacter jejuni subsp. jejuni 81-176]	9										1	1	2	1																			1		1		1			1
CJJ81176_0743	flagellin subunit protein FlaC [Campylobacter jejuni subsp. jejuni 81-176]	9		1													1	1			1		1						1										1	1	1
CJJ81176_1130	methionine sulfoxide reductase B [Campylobacter jejuni subsp. jejuni 81-176]	9							1			2			1						1			1		1												1			1
CJJ81176_1011	hypothetical protein CJJ81176_1011 [Campylobacter jejuni subsp. jejuni 81-176]	9												1								1		1		1						1	2							1				1
CJJ81176_1613	riboflavin biosynthesis protein RibD [Campylobacter jejuni subsp. jejuni 81-176]	9	2	2	2		1				1						1
CJJ81176_0703	excinuclease ABC subunit B [Campylobacter jejuni subsp. jejuni 81-176]	9											1			1					1		1		1					1			1										1	1
CJJ81176_0597	transcriptional regulator, putative [Campylobacter jejuni subsp. jejuni 81-176]	9				1														1							1	1						1	1	2	1
CJJ81176_0705	hypothetical protein CJJ81176_0705 [Campylobacter jejuni subsp. jejuni 81-176]	9													1				1									2					1	1					1	1		1
CJJ81176_0707	primosome assembly protein PriA [Campylobacter jejuni subsp. jejuni 81-176]	9					1	1		1	1			1			1					2	1
CJJ81176_0764	putative outer-membrane protein [Campylobacter jejuni subsp. jejuni 81-176]	9				1			1	2	1											1			2															1
CJJ81176_1416	class I glutamine amidotransferase, putative [Campylobacter jejuni subsp. jejuni 81-176]	9											2	1		1	1	1			1	1	1
CJJ81176_1544	hypothetical protein CJJ81176_1544 [Campylobacter jejuni subsp. jejuni 81-176]	9	1	2	1				1	2		1																													1
CJJ81176_0352	50S ribosomal protein L32 [Campylobacter jejuni subsp. jejuni 81-176]	9																										1	1				1	2						1	2			1
CJJ81176_0968	hypothetical protein CJJ81176_0968 [Campylobacter jejuni subsp. jejuni 81-176]	9						1		1																	1	1		1					1	1				1	1
CJJ81176_0772	hypothetical protein CJJ81176_0772 [Campylobacter jejuni subsp. jejuni 81-176]	9				1			1		3										1						2							1
CJJ81176_0329	adenosylmethionine--8-amino-7-oxononanoate transaminase [Campylobacter jejuni subsp. jejuni 81-176]	9																1	1	1	1			1		1						1									1	1
CJJ81176_0262	carbonic anhydrase [Campylobacter jejuni subsp. jejuni 81-176]	9					1	1							1	1	1						1					1					1		1
CJJ81176_0572	flagellar protein FlaG [Campylobacter jejuni subsp. jejuni 81-176]	9																															1		1	1	1		2	2	1
CJJ81176_0849	Na+/H+ antiporter family protein [Campylobacter jejuni subsp. jejuni 81-176]	9							1	1						1	2	1															1							1	1
CJJ81176_1574	flavohemoprotein, truncation [Campylobacter jejuni subsp. jejuni 81-176]	9													1						1	1	1			1							1						1			2
CJJ81176_0639	hypothetical protein CJJ81176_0639 [Campylobacter jejuni subsp. jejuni 81-176]	8							2		1																					1				2			1				1
CJJ81176_0030	hypothetical protein CJJ81176_0030 [Campylobacter jejuni subsp. jejuni 81-176]	8				1	1															1							1								1		1		2
CJJ81176_0646	hypothetical protein CJJ81176_0646 [Campylobacter jejuni subsp. jejuni 81-176]	8										1	1	2													1									1	1				1
CJJ81176_0280	hypothetical protein CJJ81176_0280 [Campylobacter jejuni subsp. jejuni 81-176]	8									1				1		1											1	1		1							1	1
CJJ81176_0731	RNA pseudouridine synthase family protein [Campylobacter jejuni subsp. jejuni 81-176]	8			1		1		1			1		1	1			1	1
CJJ81176_0984	50S ribosomal protein L34 [Campylobacter jejuni subsp. jejuni 81-176]	8	1	1				1																				1					1					1	1		1
CJJ81176_0913	RNA methyltransferase [Campylobacter jejuni subsp. jejuni 81-176]	8													1	1	2				1	1	1					1
CJJ81176_0019	hypothetical protein CJJ81176_0019 [Campylobacter jejuni subsp. jejuni 81-176]	8																			1		1				1	1		1		1	1		1
CJJ81176_0160	dnaK suppressor protein, putative [Campylobacter jejuni subsp. jejuni 81-176]	8	1					1																			1	1							1		1		1		1
CJJ81176_0351	putative glycerol-3-phosphate acyltransferase PlsX [Campylobacter jejuni subsp. jejuni 81-176]	8																				1	2		1		1										1			1	1
CJJ81176_0269	50S ribosomal protein L35 [Campylobacter jejuni subsp. jejuni 81-176]	8										1				1	1					1							1										1	1	1
CJJ81176_1035	high affinity branched-chain amino acid ABC transporter, permease protein [Campylobacter jejuni subsp. jejuni 81-176]	8													1	1	1		1			1				1	1												1
CJJ81176_1496	selenide, water dikinase [Campylobacter jejuni subsp. jejuni 81-176]	8		1											1				1		1								1		1	1		1
CJJ81176_1274	low molecular weight phosphotyrosine protein phosphatase family protein [Campylobacter jejuni subsp. jejuni 81-176]	8										1	1													1								1			1						2	1
CJJ81176_1230	hypothetical protein CJJ81176_1230 [Campylobacter jejuni subsp. jejuni 81-176]	8		1		1		1											1												1								2		1
CJJ81176_1527	hypothetical protein CJJ81176_1527 [Campylobacter jejuni subsp. jejuni 81-176]	8									1			1	2		1									1													1		1
CJJ81176_0839	bifunctional phosphopantothenoylcysteine decarboxylase/phosphopantothenate synthase [Campylobacter jejuni subsp. jejuni 81-176]	8								1														1	1	1													1	1				2
CJJ81176_0392	iron-sulfur cluster-binding domain-containing protein [Campylobacter jejuni subsp. jejuni 81-176]	8											1	1			2					1													1		1				1
CJJ81176_1266	phosphoribosylamine--glycine ligase [Campylobacter jejuni subsp. jejuni 81-176]	8		1		1							1																				1		1			1	1	1
CJJ81176_1316	hypothetical protein CJJ81176_1316 [Campylobacter jejuni subsp. jejuni 81-176]	8	1								1				2	1	1																	1	1
CJJ81176_0502	preprotein translocase subunit SecE [Campylobacter jejuni subsp. jejuni 81-176]	8																											1	2	1		1	1	1					1
CJJ81176_0387	hypothetical protein CJJ81176_0387 [Campylobacter jejuni subsp. jejuni 81-176]	8		1					1	1					1												1		1										1	1
CJJ81176_1131	hypothetical protein CJJ81176_1131 [Campylobacter jejuni subsp. jejuni 81-176]	8	1				1		1												1							1		1						1							1
CJJ81176_0914	alanine racemase [Campylobacter jejuni subsp. jejuni 81-176]	8							1	2											1			1									2						1
CJJ81176_0699	potassium-transporting ATPase, A subunit, degenerate [Campylobacter jejuni subsp. jejuni 81-176]	8													1						1		1	2	1	2
CJJ81176_1349	putative molybdopterin-guanine dinucleotide biosynthesis protein [Campylobacter jejuni subsp. jejuni 81-176]	8							1			1				1	1																				1		2	1
CJJ81176_0299	hypothetical protein CJJ81176_0299 [Campylobacter jejuni subsp. jejuni 81-176]	8												1				1				1	1		1					1							1		1
CJJ81176_0418	tram-like protein [Campylobacter jejuni subsp. jejuni 81-176]	8	1																	1				1	1										2					2
CJJ81176_1054	arginyl-tRNA-protein transferase [Campylobacter jejuni subsp. jejuni 81-176]	8			1							1	1	1																						1	1					2
CJJ81176_0686	hypothetical protein CJJ81176_0686 [Campylobacter jejuni subsp. jejuni 81-176]	8						1										1	1	3										1			1
CJJ81176_0880	thiol:disulfide interchange protein DsbA [Campylobacter jejuni subsp. jejuni 81-176]	8							1													1						2					1			1			1		1
CJJ81176_1152	lipooligosaccharide biosynthesis glycosyltransferase, putative [Campylobacter jejuni subsp. jejuni 81-176]	8									1				1						1	2	1			1								1
CJJ81176_0168	hypothetical protein CJJ81176_0168 [Campylobacter jejuni subsp. jejuni 81-176]	7																													1			1	2				1	1	1
CJJ81176_0476	ribulose-phosphate 3-epimerase [Campylobacter jejuni subsp. jejuni 81-176]	7										2	2									1	1						1
CJJ81176_0747	hypothetical protein CJJ81176_0747 [Campylobacter jejuni subsp. jejuni 81-176]	7	1							1	1																					2						1		1
CJJ81176_1376	hypothetical protein CJJ81176_1376 [Campylobacter jejuni subsp. jejuni 81-176]	7																							1											1			1			1	2	1
CJJ81176_0445	hypothetical protein CJJ81176_0445 [Campylobacter jejuni subsp. jejuni 81-176]	7												1	1	2	2														1
CJJ81176_1464	general secretory pathway protein E [Campylobacter jejuni subsp. jejuni 81-176]	7		2		2	1		1																			1
CJJ81176_0493	His/Glu/Gln/Arg/opine ABC transporter permease [Campylobacter jejuni subsp. jejuni 81-176]	7			1															1	1	1					1	1																1
CJJ81176_1621	TonB-dependent receptor, putative, authentic frameshift [Campylobacter jejuni subsp. jejuni 81-176]	7																1						1						1							1	1		1		1
CJJ81176_1614	hypothetical protein CJJ81176_1614 [Campylobacter jejuni subsp. jejuni 81-176]	7												1				1		1													1	1								2
CJJ81176_0417	pantothenate kinase [Campylobacter jejuni subsp. jejuni 81-176]	7													1		1																1		1	1	1			1
CJJ81176_1217	5,10-methylenetetrahydrofolate reductase [Campylobacter jejuni subsp. jejuni 81-176]	7							1	1					1	1							1				1								1
CJJ81176_1025	mechanosensitive ion channel family protein [Campylobacter jejuni subsp. jejuni 81-176]	7	1									1		1			1	1						1															1
CJJ81176_0901	hypothetical protein CJJ81176_0901 [Campylobacter jejuni subsp. jejuni 81-176]	7								2																							1	2					1		1
CJJ81176_1343	putative DNA-binding/iron metalloprotein/AP endonuclease [Campylobacter jejuni subsp. jejuni 81-176]	7			1					1	1	1		1											2
CJJ81176_0344	FUR family transcriptional regulator [Campylobacter jejuni subsp. jejuni 81-176]	7											1					1	1	2				1	1
CJJ81176_0065	hypothetical protein CJJ81176_0065 [Campylobacter jejuni subsp. jejuni 81-176]	7											1	2	1							1				1									1
CJJ81176_0935	DedA family protein [Campylobacter jejuni subsp. jejuni 81-176]	7	1					1																			1						1		1					1	1
CJJ81176_0593	hypothetical protein CJJ81176_0593 [Campylobacter jejuni subsp. jejuni 81-176]	7		1									1							1					1											2								1
CJJ81176_1007	hypothetical protein CJJ81176_1007 [Campylobacter jejuni subsp. jejuni 81-176]	7				1	1													1			1					1		1											1
CJJ81176_0756	HAD family hydrolase [Campylobacter jejuni subsp. jejuni 81-176]	7									1		1	1		1	1																	1										1
CJJ81176_1666	hypothetical protein CJJ81176_1666 [Campylobacter jejuni subsp. jejuni 81-176]	7	2		1					1												1											1	1
CJJ81176_0334	peptidyl-tRNA hydrolase [Campylobacter jejuni subsp. jejuni 81-176]	7			1							2		1	1																						1	1
CJJ81176_0763	hypothetical protein CJJ81176_0763 [Campylobacter jejuni subsp. jejuni 81-176]	7							1							2	1	1	1					1
CJJ81176_0386	coproporphyrinogen III oxidase [Campylobacter jejuni subsp. jejuni 81-176]	7							1													2		1	1														1					1
CJJ81176_1575	multidrug transporter membrane component/ATP-binding component [Campylobacter jejuni subsp. jejuni 81-176]	7					1				1								1							1	1												1					1
CJJ81176_0773	heat-inducible transcription repressor [Campylobacter jejuni subsp. jejuni 81-176]	7								1																							1	1	1				1	2
CJJ81176_0431	prolipoprotein diacylglyceryl transferase [Campylobacter jejuni subsp. jejuni 81-176]	7		1	2	1																											1	1						1
CJJ81176_1122	4-diphosphocytidyl-2-C-methyl-D-erythritol kinase [Campylobacter jejuni subsp. jejuni 81-176]	7													1												1	1						1	1	1				1
CJJ81176_1172	heavy metal translocating P-type ATPase [Campylobacter jejuni subsp. jejuni 81-176]	7											2					1			1			1	1										1
CJJ81176_0592	hypothetical protein CJJ81176_0592 [Campylobacter jejuni subsp. jejuni 81-176]	7							2	1				1		1	1						1
CJJ81176_0161	hypothetical protein CJJ81176_0161 [Campylobacter jejuni subsp. jejuni 81-176]	7				1															1	1											1	1							1		1
CJJ81176_1273	multidrug resistance efflux transporter, authentic frameshift [Campylobacter jejuni subsp. jejuni 81-176]	7																									2	1					1	1	1					1
CJJ81176_0486	transporter, putative [Campylobacter jejuni subsp. jejuni 81-176]	7													1				1	1																1		1				1		1
CJJ81176_0293	hypothetical protein CJJ81176_0293 [Campylobacter jejuni subsp. jejuni 81-176]	7							1			1														1							2	1						1
CJJ81176_1163	lipooligosaccharide biosynthesis glycosyltransferase [Campylobacter jejuni subsp. jejuni 81-176]	7													1																			1							1	1	1	2
CJJ81176_0117	hypothetical protein CJJ81176_0117 [Campylobacter jejuni subsp. jejuni 81-176]	7											1		1					1								1												1	1		1
CJJ81176_0451	hypothetical protein CJJ81176_0451 [Campylobacter jejuni subsp. jejuni 81-176]	6																										1				1				1	1	1				1
CJJ81176_1411	hypothetical protein CJJ81176_1411 [Campylobacter jejuni subsp. jejuni 81-176]	6											1														1	2					1	1
CJJ81176_1214	2OG-Fe(II) oxygenase family oxidoreductase [Campylobacter jejuni subsp. jejuni 81-176]	6							1		1		1																	1			1			1
CJJ81176_0846	CoA-binding domain-containing protein [Campylobacter jejuni subsp. jejuni 81-176]	6	1											1										1				1						1						1
CJJ81176_0887	putative periplasmic protein [Campylobacter jejuni subsp. jejuni 81-176]	6	2			1	1			1																													1
CJJ81176_0973	peptidyl-arginine deiminase family protein [Campylobacter jejuni subsp. jejuni 81-176]	6																								1		1		2										1		1
CJJ81176_0157	hypothetical protein CJJ81176_0157 [Campylobacter jejuni subsp. jejuni 81-176]	6					1																								1						2	1						1
CJJ81176_0335	hypothetical protein CJJ81176_0335 [Campylobacter jejuni subsp. jejuni 81-176]	6										1						1		1											1							1					1
CJJ81176_1120	tRNA pseudouridine synthase B [Campylobacter jejuni subsp. jejuni 81-176]	6				2													1		1					1								1
CJJ81176_1685	preprotein translocase subunit SecY [Campylobacter jejuni subsp. jejuni 81-176]	6								1	1			1																						1			1				1
CJJ81176_0005	dimethyladenosine transferase [Campylobacter jejuni subsp. jejuni 81-176]	6	1		1																									1	1										1	1
CJJ81176_0629	sodium-dependent transporter, putative [Campylobacter jejuni subsp. jejuni 81-176]	6								1				1											1						1										1			1
CJJ81176_0693	S4 domain-containing protein [Campylobacter jejuni subsp. jejuni 81-176]	6									1	1			1														1		1							1
CJJ81176_0063	hypothetical protein CJJ81176_0063 [Campylobacter jejuni subsp. jejuni 81-176]	6							1						2		1																		1						1
CJJ81176_1507	carboxynorspermidine decarboxylase [Campylobacter jejuni subsp. jejuni 81-176]	6														1														2					1		1				1
CJJ81176_0474	hypothetical protein CJJ81176_0474 [Campylobacter jejuni subsp. jejuni 81-176]	6	1																														1						1	1	2
CJJ81176_1577	hypothetical protein CJJ81176_1577 [Campylobacter jejuni subsp. jejuni 81-176]	6															1	1	1						1		2
CJJ81176_0574	flagellar protein FliS [Campylobacter jejuni subsp. jejuni 81-176]	6	1	1																								1									1				1		1
CJJ81176_0380	FolB domain-containing protein [Campylobacter jejuni subsp. jejuni 81-176]	6									2				1										1								1									1
CJJ81176_1009	iron-sulfur cluster-binding domain-containing protein [Campylobacter jejuni subsp. jejuni 81-176]	6							1															1		1	1											1	1
CJJ81176_1518	hypothetical protein CJJ81176_1518 [Campylobacter jejuni subsp. jejuni 81-176]	6		1								2		1							1				1
CJJ81176_0818	prevent-host-death family protein [Campylobacter jejuni subsp. jejuni 81-176]	6			1											1											1							1						1			1
CJJ81176_0816	Mur ligase family protein [Campylobacter jejuni subsp. jejuni 81-176]	6	1				1			1																							1	1									1
CJJ81176_0196	radical SAM domain-containing protein [Campylobacter jejuni subsp. jejuni 81-176]	6				1	1	2																													1				1
CJJ81176_0649	hypothetical protein CJJ81176_0649 [Campylobacter jejuni subsp. jejuni 81-176]	6													1			1										1								1			1					1
CJJ81176_0899	DNA-binding response regulator [Campylobacter jejuni subsp. jejuni 81-176]	6										2	1	1								1	1
CJJ81176_0441	hypothetical protein CJJ81176_0441 [Campylobacter jejuni subsp. jejuni 81-176]	6								1	1																		1					2							1
CJJ81176_1570	anaerobic dimethyl sulfoxide reductase chain A [Campylobacter jejuni subsp. jejuni 81-176]	6										1																1									1			1	1	1
CJJ81176_0943	F0F1 ATP synthase subunit C [Campylobacter jejuni subsp. jejuni 81-176]	6															2					1	1		1	1
CJJ81176_0465	succinate dehydrogenase, C subunit [Campylobacter jejuni subsp. jejuni 81-176]	6							1		1				2									1																1
CJJ81176_1405	hypothetical protein CJJ81176_1405 [Campylobacter jejuni subsp. jejuni 81-176]	6							1	1					1	1	1																1
CJJ81176_1064	thiamine-phosphate pyrophosphorylase, putative [Campylobacter jejuni subsp. jejuni 81-176]	6																															1	1	2					1	1
CJJ81176_1068	thiamine biosynthesis protein ThiS [Campylobacter jejuni subsp. jejuni 81-176]	6								1					1							1		1	1			1
CJJ81176_0189	RNA methyltransferase [Campylobacter jejuni subsp. jejuni 81-176]	6							1		1	1		1	1									1
CJJ81176_1640	putative lipoprotein [Campylobacter jejuni subsp. jejuni 81-176]	6																									1			1		1			1		1							1
CJJ81176_0790	flagellar basal body P-ring biosynthesis protein FlgA [Campylobacter jejuni subsp. jejuni 81-176]	6															1												1				1						1	1				1
CJJ81176_0663	Holliday junction resolvase-like protein [Campylobacter jejuni subsp. jejuni 81-176]	5							1			1	1	1										1
CJJ81176_0261	hypothetical protein CJJ81176_0261 [Campylobacter jejuni subsp. jejuni 81-176]	5																																	1				1	1	2
CJJ81176_0450	hypothetical protein CJJ81176_0450 [Campylobacter jejuni subsp. jejuni 81-176]	5												1			1				1											1									1
CJJ81176_0751	hypothetical protein CJJ81176_0751 [Campylobacter jejuni subsp. jejuni 81-176]	5													1		1					1	1																				1
CJJ81176_0982	hypothetical protein CJJ81176_0982 [Campylobacter jejuni subsp. jejuni 81-176]	5		1								1																								1						1	1
CJJ81176_1386	hypothetical protein CJJ81176_1386 [Campylobacter jejuni subsp. jejuni 81-176]	5	1																									1			1				1					1
CJJ81176_1408	4~-phosphopantetheinyl transferase [Campylobacter jejuni subsp. jejuni 81-176]	5																														1					1	1				1	1
CJJ81176_0590	hypothetical protein CJJ81176_0590 [Campylobacter jejuni subsp. jejuni 81-176]	5						1							1		1									1			1
CJJ81176_0609	dinucleoside polyphosphate hydrolase [Campylobacter jejuni subsp. jejuni 81-176]	5																											1						1				1	1	1
CJJ81176_0888	hypothetical protein CJJ81176_0888 [Campylobacter jejuni subsp. jejuni 81-176]	5												1				1	1	1	1
CJJ81176_1552	NADH-quinone oxidoreductase, M subunit [Campylobacter jejuni subsp. jejuni 81-176]	5										2	2	1
CJJ81176_0250	acetyltransferase [Campylobacter jejuni subsp. jejuni 81-176]	5							2																			1					1			1
CJJ81176_0103	2-amino-4-hydroxy-6-hydroxymethyldihydropteridine pyrophosphokinase [Campylobacter jejuni subsp. jejuni 81-176]	5					1									1						1			1																			1
CJJ81176_1440	capsular polysaccharide ABC transporter, ATP-binding protein [Campylobacter jejuni subsp. jejuni 81-176]	5						1			1																									1				1		1
CJJ81176_0782	hypothetical protein CJJ81176_0782 [Campylobacter jejuni subsp. jejuni 81-176]	5	1													1	1			1						1
CJJ81176_1532	putative homolog of BLC protein [Campylobacter jejuni subsp. jejuni 81-176]	5				1	1																								1	1			1
CJJ81176_0903	4-hydroxy-3-methylbut-2-enyl diphosphate reductase [Campylobacter jejuni subsp. jejuni 81-176]	5																			1						1		1														1	1
CJJ81176_0665	methionine sulfoxide reductase A [Campylobacter jejuni subsp. jejuni 81-176]	5	1																																				1		2	1
CJJ81176_0458	UDP-N-acetylmuramoyl-L-alanyl-D-glutamate synthetase [Campylobacter jejuni subsp. jejuni 81-176]	5				1						1														1	1	1
CJJ81176_1031	hypothetical protein CJJ81176_1031 [Campylobacter jejuni subsp. jejuni 81-176]	5														1													1	1			1							1
CJJ81176_0132	gamma-glutamyl kinase [Campylobacter jejuni subsp. jejuni 81-176]	5	1	1	1																											1		1
CJJ81176_1542	transcriptional regulator [Campylobacter jejuni subsp. jejuni 81-176]	5																							1		1	1					1						1
CJJ81176_0414	hypothetical protein CJJ81176_0414 [Campylobacter jejuni subsp. jejuni 81-176]	5																			1		1			1										1					1
CJJ81176_0080	flagellar basal body rod modification protein [Campylobacter jejuni subsp. jejuni 81-176]	5								1					1						1	2
CJJ81176_0881	putative disulfide oxidoreductase [Campylobacter jejuni subsp. jejuni 81-176]	5							1	1						1	1				1
CJJ81176_1628	hypothetical protein CJJ81176_1628 [Campylobacter jejuni subsp. jejuni 81-176]	5										1									1															1				1	1
CJJ81176_0304	rod shape-determining protein MreC [Campylobacter jejuni subsp. jejuni 81-176]	5	1													2	1																	1
CJJ81176_0548	hypothetical protein CJJ81176_0548 [Campylobacter jejuni subsp. jejuni 81-176]	5									1																			1	1	1					1
CJJ81176_0736	tRNA (guanine-N(1)-)-methyltransferase [Campylobacter jejuni subsp. jejuni 81-176]	5	1	1																					1	1								1
CJJ81176_0988	thioesterase family protein [Campylobacter jejuni subsp. jejuni 81-176]	5		1		1																								1										1				1
CJJ81176_1607	A/G-specific adenine glycosylase [Campylobacter jejuni subsp. jejuni 81-176]	5		1																													1			1			1	1
CJJ81176_0806	napD protein [Campylobacter jejuni subsp. jejuni 81-176]	5							1	1							1		1						1
CJJ81176_0630	MOSC domain-containing protein [Campylobacter jejuni subsp. jejuni 81-176]	4			1			1																																		1		1
CJJ81176_0682	di-/tripeptide transporter [Campylobacter jejuni subsp. jejuni 81-176]	4																								1									2							1
CJJ81176_1022	hypothetical protein CJJ81176_1022 [Campylobacter jejuni subsp. jejuni 81-176]	4																																	1			2				1
CJJ81176_1253	4-hydroxythreonine-4-phosphate dehydrogenase [Campylobacter jejuni subsp. jejuni 81-176]	4										1										1					1								1
CJJ81176_0837	flagellar biosynthesis protein FliP [Campylobacter jejuni subsp. jejuni 81-176]	4								1												1												1						1
CJJ81176_1463	general secretory pathway protein F [Campylobacter jejuni subsp. jejuni 81-176]	4								1									1	1																		1
CJJ81176_0530	putative outer-membrane protein [Campylobacter jejuni subsp. jejuni 81-176]	4						1						1																		1					1
CJJ81176_1523	tungsten ABC transporter, ATP-binding protein, putative [Campylobacter jejuni subsp. jejuni 81-176]	4														1																		1				1			1
CJJ81176_0870	hypothetical protein CJJ81176_0870 [Campylobacter jejuni subsp. jejuni 81-176]	4							1		1						1					1
CJJ81176_1743	putative periplasmic protein [Campylobacter jejuni subsp. jejuni 81-176]	4	1								1																								1	1
CJJ81176_1157	alpha-2,3-sialyltransferase [Campylobacter jejuni subsp. jejuni 81-176]	4																1		1		1				1
CJJ81176_1200	ubiquinol--cytochrome c reductase, cytochrome b subunit [Campylobacter jejuni subsp. jejuni 81-176]	4								1					1			1		1
CJJ81176_1251	Ppx/GppA family phosphatase [Campylobacter jejuni subsp. jejuni 81-176]	4				1		1																										1					1
CJJ81176_0710	flagellar basal body L-ring protein [Campylobacter jejuni subsp. jejuni 81-176]	4			1																					1		1												1
CJJ81176_0531	ferrochelatase [Campylobacter jejuni subsp. jejuni 81-176]	4		1												1			1							1
CJJ81176_1262	hypothetical protein CJJ81176_1262 [Campylobacter jejuni subsp. jejuni 81-176]	4							1		1															1															1
CJJ81176_0006	hypothetical protein CJJ81176_0006 [Campylobacter jejuni subsp. jejuni 81-176]	4															1		1		1	1
CJJ81176_0977	DnaJ domain-containing protein [Campylobacter jejuni subsp. jejuni 81-176]	4	1												1																		1	1
CJJ81176_0761	hypothetical protein CJJ81176_0761 [Campylobacter jejuni subsp. jejuni 81-176]	4					1							1				1																							1
CJJ81176_1075	putative integral membrane protein [Campylobacter jejuni subsp. jejuni 81-176]	4							1									1								1														1
CJJ81176_0664	NOL1/NOP2/sun family protein [Campylobacter jejuni subsp. jejuni 81-176]	4													1															1							1				1
CJJ81176_0308	phosphoserine phosphatase SerB [Campylobacter jejuni subsp. jejuni 81-176]	4																																					1	1	2
CJJ81176_1597	phosphatidylglycerophosphatase A [Campylobacter jejuni subsp. jejuni 81-176]	4																			1		1	1		1
CJJ81176_1383	putative lipoprotein [Campylobacter jejuni subsp. jejuni 81-176]	4												1														1											1		1
CJJ81176_0169	homoserine kinase [Campylobacter jejuni subsp. jejuni 81-176]	4							1								1											1												1
CJJ81176_1624	hypothetical protein CJJ81176_1624 [Campylobacter jejuni subsp. jejuni 81-176]	4										1																					1			2
CJJ81176_0553	flagellar basal body rod protein FlgB [Campylobacter jejuni subsp. jejuni 81-176]	4											1	1																1			1
CJJ81176_0853	methylated-DNA--protein-cysteine S-methyltransferase [Campylobacter jejuni subsp. jejuni 81-176]	4					1																						2			1
CJJ81176_1571	dimethylsulfoxide reductase, chain B [Campylobacter jejuni subsp. jejuni 81-176]	4																																							1		2	1
CJJ81176_1617	hypothetical protein CJJ81176_1617 [Campylobacter jejuni subsp. jejuni 81-176]	4			1														1																	1				1
CJJ81176_0252	acetylornithine aminotransferase [Campylobacter jejuni subsp. jejuni 81-176]	4												1	2		1
CJJ81176_1358	hypothetical protein CJJ81176_1358 [Campylobacter jejuni subsp. jejuni 81-176]	4																						1																1	1		1
CJJ81176_0918	hypothetical protein CJJ81176_0918 [Campylobacter jejuni subsp. jejuni 81-176]	4								1	1						1				1
CJJ81176_0657	prophage Lp2 protein 6 [Campylobacter jejuni subsp. jejuni 81-176]	4													1							1	1																					1
CJJ81176_0459	phospho-N-acetylmuramoyl-pentapeptide-transferase [Campylobacter jejuni subsp. jejuni 81-176]	4																			2			1										1
CJJ81176_1073	hypothetical protein CJJ81176_1073 [Campylobacter jejuni subsp. jejuni 81-176]	4			1											1																		1							1
CJJ81176_1465	transformation system protein [Campylobacter jejuni subsp. jejuni 81-176]	3																			1						1												1
CJJ81176_1443	hypothetical protein CJJ81176_1443 [Campylobacter jejuni subsp. jejuni 81-176]	3																							1			1						1
CJJ81176_0611	hypothetical protein CJJ81176_0611 [Campylobacter jejuni subsp. jejuni 81-176]	3																																		1	2
CJJ81176_1143	general glycosylation pathway protein [Campylobacter jejuni subsp. jejuni 81-176]	3																									1					1							1
CJJ81176_0081	flagellar hook protein [Campylobacter jejuni subsp. jejuni 81-176]	3				1																												1	1
CJJ81176_0444	hypothetical protein CJJ81176_0444 [Campylobacter jejuni subsp. jejuni 81-176]	3																										1									1		1
CJJ81176_0172	ribosome-binding factor A [Campylobacter jejuni subsp. jejuni 81-176]	3																				1				1						1
CJJ81176_1047	transformation system protein [Campylobacter jejuni subsp. jejuni 81-176]	3																						1				1						1
CJJ81176_1141	general glycosylation pathway protein [Campylobacter jejuni subsp. jejuni 81-176]	3								1																										1							1
CJJ81176_0706	hypothetical protein CJJ81176_0706 [Campylobacter jejuni subsp. jejuni 81-176]	3																																	1					1	1
CJJ81176_0582	hypothetical protein CJJ81176_0582 [Campylobacter jejuni subsp. jejuni 81-176]	3								1	1				1
CJJ81176_1101	endonuclease III, putative [Campylobacter jejuni subsp. jejuni 81-176]	3																										1					1				1
CJJ81176_0644	phosphate ABC transporter, permease protein PstA, putative [Campylobacter jejuni subsp. jejuni 81-176]	3								1		1		1
CJJ81176_0464	succinate dehydrogenase, iron-sulfur protein subunit [Campylobacter jejuni subsp. jejuni 81-176]	3			1					1								1
CJJ81176_0448	hypothetical protein CJJ81176_0448 [Campylobacter jejuni subsp. jejuni 81-176]	3																						1		1											1
CJJ81176_1602	hemin ABC transporter, permease protein, putative [Campylobacter jejuni subsp. jejuni 81-176]	3																																					1				1	1
CJJ81176_1202	arsenical pump membrane protein [Campylobacter jejuni subsp. jejuni 81-176]	3						1										1																							1
CJJ81176_0822	integral membrane protein MviN [Campylobacter jejuni subsp. jejuni 81-176]	3																								1	1					1
CJJ81176_1546	arsenical resistance operon repressor [Campylobacter jejuni subsp. jejuni 81-176]	3									1			1																			1
CJJ81176_0026	Holliday junction resolvase [Campylobacter jejuni subsp. jejuni 81-176]	3													1																		1						1
CJJ81176_0123	anaerobic C4-dicarboxylate transporter [Campylobacter jejuni subsp. jejuni 81-176]	3																															2									1
CJJ81176_0200	prenyltransferase [Campylobacter jejuni subsp. jejuni 81-176]	3						1																										1		1
CJJ81176_1015	methyltransferase GidB [Campylobacter jejuni subsp. jejuni 81-176]	3				1		1																																	1
CJJ81176_0155	putative recombination protein RecO [Campylobacter jejuni subsp. jejuni 81-176]	3																													1	1											1
CJJ81176_0720	flagellar basal-body rod protein [Campylobacter jejuni subsp. jejuni 81-176]	3																															2			1
CJJ81176_0167	UDP-3-O-[3-hydroxymyristoyl] N-acetylglucosamine deacetylase [Campylobacter jejuni subsp. jejuni 81-176]	3																					1										1				1
CJJ81176_0807	hypothetical protein CJJ81176_0807 [Campylobacter jejuni subsp. jejuni 81-176]	3							1	1													1
CJJ81176_0749	magnesium and cobalt transport protein CorA [Campylobacter jejuni subsp. jejuni 81-176]	3															1																1											1
CJJ81176_0946	hypothetical protein CJJ81176_0946 [Campylobacter jejuni subsp. jejuni 81-176]	3																					1					1										1
CJJ81176_0954	hypothetical protein CJJ81176_0954 [Campylobacter jejuni subsp. jejuni 81-176]	3										1																											1		1
CJJ81176_0912	amino acid carrier protein [Campylobacter jejuni subsp. jejuni 81-176]	3										1						1			1
CJJ81176_1355	hypothetical protein CJJ81176_1355 [Campylobacter jejuni subsp. jejuni 81-176]	3				1		2
CJJ81176_1077	exodeoxyribonuclease VII, small subunit, putative [Campylobacter jejuni subsp. jejuni 81-176]	3																												1			1					1
CJJ81176_1560	hypothetical protein CJJ81176_1560 [Campylobacter jejuni subsp. jejuni 81-176]	3							2												1
CJJ81176_0085	anion transporter [Campylobacter jejuni subsp. jejuni 81-176]	3																												1	1							1
CJJ81176_0754	ABC transporter, permease protein [Campylobacter jejuni subsp. jejuni 81-176]	3																										1							1				1
CJJ81176_1396	ferrous iron transport protein B, authentic frameshift [Campylobacter jejuni subsp. jejuni 81-176]	3									1														1	1
CJJ81176_0402	hypothetical protein CJJ81176_0402 [Campylobacter jejuni subsp. jejuni 81-176]	3														1						1										1
CJJ81176_1113	apolipoprotein N-acyltransferase [Campylobacter jejuni subsp. jejuni 81-176]	3			1																						1														1
CJJ81176_0575	hypothetical protein CJJ81176_0575 [Campylobacter jejuni subsp. jejuni 81-176]	3																																1					1				1
CJJ81176_1467	general secretory pathway protein D [Campylobacter jejuni subsp. jejuni 81-176]	3											1															1							1
CJJ81176_1279	recombination protein RecR [Campylobacter jejuni subsp. jejuni 81-176]	3																						1	1	1
CJJ81176_1005	hypothetical protein CJJ81176_1005 [Campylobacter jejuni subsp. jejuni 81-176]	2																									1										1
CJJ81176_0385	hypothetical protein CJJ81176_0385 [Campylobacter jejuni subsp. jejuni 81-176]	2									1			1
CJJ81176_1040	porin domain-containing protein [Campylobacter jejuni subsp. jejuni 81-176]	2					1																				1
CJJ81176_0656	hydrogenase nickel insertion protein HypA [Campylobacter jejuni subsp. jejuni 81-176]	2																															1	1
CJJ81176_0923	hypothetical protein CJJ81176_0923 [Campylobacter jejuni subsp. jejuni 81-176]	2																														1												1
CJJ81176_1086	membrane-associated zinc metalloprotease, putative [Campylobacter jejuni subsp. jejuni 81-176]	2		1																					1
CJJ81176_1347	hypothetical protein CJJ81176_1347 [Campylobacter jejuni subsp. jejuni 81-176]	2																				1																				1
CJJ81176_0685	di-/tripeptide transporter [Campylobacter jejuni subsp. jejuni 81-176]	2																										1														1
CJJ81176_1493	hypothetical protein CJJ81176_1493 [Campylobacter jejuni subsp. jejuni 81-176]	2																																						1	1
CJJ81176_1509	thiS family protein [Campylobacter jejuni subsp. jejuni 81-176]	2							1		1
CJJ81176_1154	beta-1,4-N-acetylgalactosaminyltransferase [Campylobacter jejuni subsp. jejuni 81-176]	2																															1										1
CJJ81176_1679	major facilitator superfamily protein [Campylobacter jejuni subsp. jejuni 81-176]	2																																1							1
CJJ81176_0596	hypothetical protein CJJ81176_0596 [Campylobacter jejuni subsp. jejuni 81-176]	2																															1							1
CJJ81176_0952	hypothetical protein CJJ81176_0952 [Campylobacter jejuni subsp. jejuni 81-176]	2	1						1
CJJ81176_1350	phospholipase A [Campylobacter jejuni subsp. jejuni 81-176]	2										1																	1
CJJ81176_0287	hypothetical protein CJJ81176_0287 [Campylobacter jejuni subsp. jejuni 81-176]	2																																1					1
CJJ81176_1425	HrEpiB [Campylobacter jejuni subsp. jejuni 81-176]	2																								1													1
CJJ81176_0384	lipoprotein signal peptidase [Campylobacter jejuni subsp. jejuni 81-176]	2																											1														1
CJJ81176_1125	hypothetical protein CJJ81176_1125 [Campylobacter jejuni subsp. jejuni 81-176]	2							1				1
CJJ81176_0972	cation efflux family protein [Campylobacter jejuni subsp. jejuni 81-176]	2						1																						1
CJJ81176_0158	tRNA-dihydrouridine synthase B [Campylobacter jejuni subsp. jejuni 81-176]	2					1																												1
CJJ81176_1445	hypothetical protein CJJ81176_1445 [Campylobacter jejuni subsp. jejuni 81-176]	2		1		1
CJJ81176_0052	sodium/dicarboxylate symporter [Campylobacter jejuni subsp. jejuni 81-176]	2	1															1
CJJ81176_0267	hypothetical protein CJJ81176_0267 [Campylobacter jejuni subsp. jejuni 81-176]	2																		1									1
CJJ81176_0527	putative periplasmic protein [Campylobacter jejuni subsp. jejuni 81-176]	2							1																												1
CJJ81176_0986	hypothetical protein CJJ81176_0986 [Campylobacter jejuni subsp. jejuni 81-176]	2							1														1
CJJ81176_1164	ADP-heptose--LPS heptosyltransferase II [Campylobacter jejuni subsp. jejuni 81-176]	2							1	1
CJJ81176_1184	hypothetical protein CJJ81176_1184 [Campylobacter jejuni subsp. jejuni 81-176]	2											1																												1
CJJ81176_1631	hypothetical protein CJJ81176_1631 [Campylobacter jejuni subsp. jejuni 81-176]	2																1										1
CJJ81176_0482	hypothetical protein CJJ81176_0482 [Campylobacter jejuni subsp. jejuni 81-176]	2																								1							1
CJJ81176_1466	transformation system protein [Campylobacter jejuni subsp. jejuni 81-176]	2	1	1
CJJ81176_1494	sodium/proline permease [Campylobacter jejuni subsp. jejuni 81-176]	2								1	1
CJJ81176_0956	hypothetical protein CJJ81176_0956 [Campylobacter jejuni subsp. jejuni 81-176]	2																						1	1
CJJ81176_1555	NADH dehydrogenase subunit J [Campylobacter jejuni subsp. jejuni 81-176]	2																							1																			1
CJJ81176_1254	hypothetical protein CJJ81176_1254 [Campylobacter jejuni subsp. jejuni 81-176]	2							1																				1
CJJ81176_1633	hypothetical protein CJJ81176_1633 [Campylobacter jejuni subsp. jejuni 81-176]	2																														1									1
CJJ81176_0368	hypothetical protein CJJ81176_0368 [Campylobacter jejuni subsp. jejuni 81-176]	2																					1					1
CJJ81176_1313	hypothetical protein CJJ81176_1313 [Campylobacter jejuni subsp. jejuni 81-176]	2												1	1
CJJ81176_0919	SCO1/SenC family protein [Campylobacter jejuni subsp. jejuni 81-176]	2	1																																1
CJJ81176_0260	preprotein translocase subunit SecG [Campylobacter jejuni subsp. jejuni 81-176]	2													1		1
CJJ81176_0677	OstA family protein [Campylobacter jejuni subsp. jejuni 81-176]	2									1		1
CJJ81176_0243	hypothetical protein CJJ81176_0243 [Campylobacter jejuni subsp. jejuni 81-176]	2																					1	1
CJJ81176_1238	hypothetical protein CJJ81176_1238 [Campylobacter jejuni subsp. jejuni 81-176]	2																			1	1
CJJ81176_0100	hypothetical protein CJJ81176_0100 [Campylobacter jejuni subsp. jejuni 81-176]	2					1	1
CJJ81176_0758	hypothetical protein CJJ81176_0758 [Campylobacter jejuni subsp. jejuni 81-176]	2									1																															1
CJJ81176_1578	translation initiation factor IF-1 [Campylobacter jejuni subsp. jejuni 81-176]	2					1	1
CJJ81176_1651	hypothetical protein CJJ81176_1651 [Campylobacter jejuni subsp. jejuni 81-176]	2					1																			1
CJJ81176_0199	hypothetical protein CJJ81176_0199 [Campylobacter jejuni subsp. jejuni 81-176]	2											1				1
CJJ81176_0520	Hit family protein [Campylobacter jejuni subsp. jejuni 81-176]	2																						1													1
CJJ81176_0564	hypothetical protein CJJ81176_0564 [Campylobacter jejuni subsp. jejuni 81-176]	2						1											1
CJJ81176_1742	hypothetical protein CJJ81176_1742 [Campylobacter jejuni subsp. jejuni 81-176]	2											1											1
CJJ81176_0116	cytolethal distending toxin, subunit A [Campylobacter jejuni subsp. jejuni 81-176]	2														1																		1
CJJ81176_1105	M24/M37 family peptidase [Campylobacter jejuni subsp. jejuni 81-176]	2																					1																1
CJJ81176_1140	general glycosylation pathway protein [Campylobacter jejuni subsp. jejuni 81-176]	2																				1																1
CJJ81176_0594	hypothetical protein CJJ81176_0594 [Campylobacter jejuni subsp. jejuni 81-176]	2																																				1			1
CJJ81176_0949	hypothetical protein CJJ81176_0949 [Campylobacter jejuni subsp. jejuni 81-176]	2																							1														1
CJJ81176_0781	hypothetical protein CJJ81176_0781 [Campylobacter jejuni subsp. jejuni 81-176]	2																																	1					1
CJJ81176_1115	serine/threonine transporter SstT [Campylobacter jejuni subsp. jejuni 81-176]	2																			1												1
CJJ81176_0805	napL protein [Campylobacter jejuni subsp. jejuni 81-176]	1																																		1
CJJ81176_0324	TOBE domain-containing protein [Campylobacter jejuni subsp. jejuni 81-176]	1																																	1
CJJ81176_0704	hypothetical protein CJJ81176_0704 [Campylobacter jejuni subsp. jejuni 81-176]	1																										1
CJJ81176_1129	MarC family integral membrane protein [Campylobacter jejuni subsp. jejuni 81-176]	1																																				1
CJJ81176_0927	amino acid ABC transporter, permease protein PEB1 [Campylobacter jejuni subsp. jejuni 81-176]	1										1
CJJ81176_0525	putative periplasmic protein [Campylobacter jejuni subsp. jejuni 81-176]	1										1
CJJ81176_1567	peptide ABC transporter, permease protein [Campylobacter jejuni subsp. jejuni 81-176]	1																																										1
CJJ81176_1627	ribonuclease H [Campylobacter jejuni subsp. jejuni 81-176]	1																																		1
CJJ81176_1097	hypothetical protein CJJ81176_1097 [Campylobacter jejuni subsp. jejuni 81-176]	1																																									1
CJJ81176_0955	2-acyl-glycerophospho-ethanolamine acyltransferase [Campylobacter jejuni subsp. jejuni 81-176]	1								1
CJJ81176_0432	fumarate reductase cytochrome b-556 subunit [Campylobacter jejuni subsp. jejuni 81-176]	1																											1
CJJ81176_0266	hypothetical protein CJJ81176_0266 [Campylobacter jejuni subsp. jejuni 81-176]	1																															1
CJJ81176_1326	acyl carrier protein, putative [Campylobacter jejuni subsp. jejuni 81-176]	1																							1
CJJ81176_1061	putative transmembrane transport protein [Campylobacter jejuni subsp. jejuni 81-176]	1											1
CJJ81176_0041	membrane protein, putative, degenerate [Campylobacter jejuni subsp. jejuni 81-176]	1																															1
CJJ81176_0294	hypothetical protein CJJ81176_0294 [Campylobacter jejuni subsp. jejuni 81-176]	1																																								1
CJJ81176_0095	peptidase family protein [Campylobacter jejuni subsp. jejuni 81-176]	1									1
CJJ81176_1229	hypothetical protein CJJ81176_1229 [Campylobacter jejuni subsp. jejuni 81-176]	1																																								1
CJJ81176_1505	Tat pathway signal sequence domain-containing protein [Campylobacter jejuni subsp. jejuni 81-176]	1																																					1
CJJ81176_1456	hypothetical protein CJJ81176_1456 [Campylobacter jejuni subsp. jejuni 81-176]	1																																	1
CJJ81176_0794	ABC transporter, permease protein [Campylobacter jejuni subsp. jejuni 81-176]	1																		1
CJJ81176_0093	hypothetical protein CJJ81176_0093 [Campylobacter jejuni subsp. jejuni 81-176]	1																		1
CJJ81176_0276	hypothetical protein CJJ81176_0276 [Campylobacter jejuni subsp. jejuni 81-176]	1																	1
CJJ81176_0877	para-aminobenzoate synthase glutamine amidotransferase, component II [Campylobacter jejuni subsp. jejuni 81-176]	1																		1
CJJ81176_0524	putative periplasmic protein [Campylobacter jejuni subsp. jejuni 81-176]	1									1
CJJ81176_1300	TrkH family potassium uptake protein [Campylobacter jejuni subsp. jejuni 81-176]	1																				1
CJJ81176_0886	hypothetical protein CJJ81176_0886 [Campylobacter jejuni subsp. jejuni 81-176]	1																	1
CJJ81176_0950	hypothetical protein CJJ81176_0950 [Campylobacter jejuni subsp. jejuni 81-176]	1																																					1
CJJ81176_1646	Na+/H+ antiporter NhaA [Campylobacter jejuni subsp. jejuni 81-176]	1																											1
CJJ81176_1330	acetyltransferase [Campylobacter jejuni subsp. jejuni 81-176]	1																						1
CJJ81176_1219	F0F1 ATP synthase subunit A [Campylobacter jejuni subsp. jejuni 81-176]	1													1
CJJ81176_0364	inosine-uridine preferring nucleoside hydrolase family protein [Campylobacter jejuni subsp. jejuni 81-176]	1				1
CJJ81176_1171	cytochrome oxidase maturation protein, cbb3-type, putative [Campylobacter jejuni subsp. jejuni 81-176]	1																1
CJJ81176_0647	hypothetical protein CJJ81176_0647 [Campylobacter jejuni subsp. jejuni 81-176]	1																1
CJJ81176_0410	shikimate kinase [Campylobacter jejuni subsp. jejuni 81-176]	1																							1
CJJ81176_0194	cytochrome c family protein [Campylobacter jejuni subsp. jejuni 81-176]	1																					1
CJJ81176_0866	major facilitator family protein [Campylobacter jejuni subsp. jejuni 81-176]	1																										1
CJJ81176_0803	quinol dehydrogenase membrane component [Campylobacter jejuni subsp. jejuni 81-176]	1																																					1
CJJ81176_0367	hypothetical protein CJJ81176_0367 [Campylobacter jejuni subsp. jejuni 81-176]	1																										1
CJJ81176_1378	multidrug resistance efflux transporter, putative [Campylobacter jejuni subsp. jejuni 81-176]	1																																						1
CJJ81176_0516	hypothetical protein CJJ81176_0516 [Campylobacter jejuni subsp. jejuni 81-176]	1																																						1
CJJ81176_1454	site-specific DNA methyltransferase, putative [Campylobacter jejuni subsp. jejuni 81-176]	1																											1
CJJ81176_1461	hypothetical protein CJJ81176_1461 [Campylobacter jejuni subsp. jejuni 81-176]	1																							1
CJJ81176_1063	AraC family transcriptional regulator [Campylobacter jejuni subsp. jejuni 81-176]	1																																							1
CJJ81176_1412	capsule polysaccharide export protein KpsS [Campylobacter jejuni subsp. jejuni 81-176]	1				1
CJJ81176_1087	hypothetical protein CJJ81176_1087 [Campylobacter jejuni subsp. jejuni 81-176]	1																												1
CJJ81176_0916	hypothetical protein CJJ81176_0916 [Campylobacter jejuni subsp. jejuni 81-176]	1								1
CJJ81176_1270	hypothetical protein CJJ81176_1270 [Campylobacter jejuni subsp. jejuni 81-176]	1																							1
CJJ81176_1353	enterochelin ABC transporter, ATP-binding protein [Campylobacter jejuni subsp. jejuni 81-176]	1																																			1
CJJ81176_1036	high affinity branched-chain amino acid ABC transporter, permease protein [Campylobacter jejuni subsp. jejuni 81-176]	1																																									1
CJJ81176_0399	putative lipoprotein [Campylobacter jejuni subsp. jejuni 81-176]	1																			1
CJJ81176_0272	MCP-domain-containing signal transduction protein [Campylobacter jejuni subsp. jejuni 81-176]	1																																1
CJJ81176_1537	hypothetical protein CJJ81176_1537 [Campylobacter jejuni subsp. jejuni 81-176]	1													1
CJJ81176_0073	Bcr/CflA subfamily drug resistance transporter [Campylobacter jejuni subsp. jejuni 81-176]	1																	1
CJJ81176_1183	DedA family protein [Campylobacter jejuni subsp. jejuni 81-176]	1					1
CJJ81176_1245	sodium/hydrogen exchanger family protein [Campylobacter jejuni subsp. jejuni 81-176]	1																														1
CJJ81176_0631	thiol:disulfide interchange protein DsbD [Campylobacter jejuni subsp. jejuni 81-176]	1																																							1
CJJ81176_1747	hypothetical protein CJJ81176_1747 [Campylobacter jejuni subsp. jejuni 81-176]	1																										1
CJJ81176_0885	cytochrome C [Campylobacter jejuni subsp. jejuni 81-176]	1										1
CJJ81176_0176	hypothetical protein CJJ81176_0176 [Campylobacter jejuni subsp. jejuni 81-176]	1																																					1
CJJ81176_0156	putative metalloprotease [Campylobacter jejuni subsp. jejuni 81-176]	1														1
CJJ81176_1403	nicotinate (nicotinamide) nucleotide adenylyltransferase [Campylobacter jejuni subsp. jejuni 81-176]	1																																			1
CJJ81176_0163	inositol monophosphatase family protein [Campylobacter jejuni subsp. jejuni 81-176]	1																															1
CJJ81176_0114	cytolethal distending toxin, subunit C [Campylobacter jejuni subsp. jejuni 81-176]	1									1
CJJ81176_0813	hypothetical protein CJJ81176_0813 [Campylobacter jejuni subsp. jejuni 81-176]	1																									1
CJJ81176_1372	xanthine/uracil permease family protein [Campylobacter jejuni subsp. jejuni 81-176]	1																																	1
CJJ81176_0312	hypothetical protein CJJ81176_0312 [Campylobacter jejuni subsp. jejuni 81-176]	1																								1
CJJ81176_1098	uroporphyrinogen-III synthase [Campylobacter jejuni subsp. jejuni 81-176]	1															1
CJJ81176_1085	CDP-diacylglycerol--glycerol-3-phosphate 3-phosphatidyltransferase [Campylobacter jejuni subsp. jejuni 81-176]	1					1
CJJ81176_0760	hemagglutination domain-containing protein [Campylobacter jejuni subsp. jejuni 81-176]	1																										1
CJJ81176_1397	ferrous iron transport protein B [Campylobacter jejuni subsp. jejuni 81-176]	1																										1
CJJ81176_0245	hypothetical protein CJJ81176_0245 [Campylobacter jejuni subsp. jejuni 81-176]	1																	1
CJJ81176_1656	thioredoxin family protein [Campylobacter jejuni subsp. jejuni 81-176]	1																																	1
CJJ81176_0268	hypothetical protein CJJ81176_0268 [Campylobacter jejuni subsp. jejuni 81-176]	1																									1
1: Values represent spectral counts; each sample was run in triplicates (R1, R2, and R3)
2 : Sum indicates the addition of the values of the spectral counts in all samples
