# Supplementary material for: Quantitative Proteomics of Intracellular Campylobacter jejuni Reveals Metabolic Reprogramming
Source: PLoS Pathog. 2012 Mar 8;8(3):e1002562. doi: 10.1371/journal.ppat.1002562 (PMC3297583; doi:10.1371/journal.ppat.1002562)
Supplement: Dataset S2 — C. jejuni proteins whose levels exhibit significant changes between the 2 h and 20 h samples. (XLS) [file ppat.1002562.s002.xls]

## Sheet: S2
Supplementary data set 2: C. jejuni proteins whose levels exhibits significant changes between the 2 h and 20 h samples
C. jejuni proteins whose levels decreased in the 20 h sample:
function	Gene ID (NCTC 11168)	Gene ID (81-176)	gene	protein name	fold	p-value
Biosynthesis, amino acids	Cj1605	CJJ81176_1592	dapD	2,3,4,5-tetrahydropyridine-2-carboxylate N-succinyltransferase, putative	-2.7849	<0.001
	Cj1601	CJJ81176_1588	hisA	1-(5-phosphoribosyl)-5-[(5-phosphoribosylamino)methylideneamino] imidazole-4-carboxamide isomerase	-4.05489	0.00443796
	Cj1598	CJJ81176_1585	hisD	histidinol dehydrogenase	-3.78996	<0.001
	Cj0149c	CJJ81176_0185	hom	homoserine dehydrogenase	-2.39905	0.015537
	Cj0009	CJJ81176_0035	gltD	glutamate synthase subunit beta	-2.48915	0.00102062
	Cj0197c	CJJ81176_0228	dapB	dihydrodipicolinate reductase	-2.38337	0.034357
	Cj0806	CJJ81176_0827	dapA	dihydrodipicolinate synthase	-2.25789	0.00648959
	Cj0326	CJJ81176_0348	serC	phosphoserine aminotransferase	-3.25811	0.00192868
	Cj0582	CJJ81176_0610	lysC	aspartate kinase	-2.99963	<0.001
	Cj1048c	CJJ81176_1069	dapE	succinyl-diaminopimelate desuccinylase	-2.1401	0.0111062
	Cj0316	CJJ81176_0338	pheA	chorismate mutase/prephenate dehydratase	-3.09114	<0.001
	Cj0269c	CJJ81176_0296	ilvE	branched-chain amino acid aminotransferase	-2.04248	0.00137729
Biosynthesis, nucleosides and nucleotides	Cj0196c	CJJ81176_0227	purF	amidophosphoribosyltransferase	-2.06991	0.00812243
	Cj0953c	CJJ81176_0976	purH	bifunctional phosphoribosylaminoimidazolecarboxamide formyltransferase/IMP cyclohydrolase	-2.05379	0.0094916
	Cj1286c	CJJ81176_1303	upp	uracil phosphoribosyltransferase	-3.68159	0.00403943
	Cj0024	CJJ81176_0051	nrdA	ribonucleotide-diphosphate reductase subunit alpha	-3.71342	<0.001
	Cj0231c	CJJ81176_0256	nrdB	ribonucleotide-diphosphate reductase subunit beta	-3.07045	0.00514563
	Cj0702	CJJ81176_0725	purE	phosphoribosylaminoimidazole carboxylase catalytic subunit	-7.4608	0.00202836
	Cj1529c	CJJ81176_1514	purM	phosphoribosylaminoimidazole synthetase	-6.92748	0.00254868
	Cj0955c	CJJ81176_0978	purL	phosphoribosylformylglycinamidine synthase II	-3.08583	0.00122889
Biosynthesis, other	Cj0383c	CJJ81176_0406	ribA	6,7-dimethyl-8-ribityllumazine synthase	-5.07199	0.00439736
	Cj1607	CJJ81176_1594		bifunctional 2-C-methyl-D-erythritol 4-phosphate cytidylyltransferase/2-C-methyl-D-erythritol 2,4-cyclodiphosphate synthase protein	-2.38004	0.00142957
	Cj0947c	CJJ81176_0971		carbon-nitrogen family hydrolase	-3.56169	0.0190569
	Cj0194	CJJ81176_0225	folE	GTP cyclohydrolase I	-6.3479	<0.001
	Cj1243	CJJ81176_1258	hemE	uroporphyrinogen decarboxylase	-5.41883	0.00774302
	Cj1536c	CJJ81176_1521	galU	UTP-glucose-1-phosphate uridylyltransferase	-2.33932	0.0192159
	Cj0767c	CJJ81176_0788	kdtB	phosphopantetheine adenylyltransferase	-2.61918	0.00401953
	Cj1287c	CJJ81176_1304		NADP-dependent malic enzyme	-2.16554	0.000503734
	Cj1149c	CJJ81176_1166	gmhA	phosphoheptose isomerase	-2.45479	0.0062021
	Cj0146c	CJJ81176_0182	trxB	thioredoxin-disulfide reductase	-4.05731	0.00183357
	Cj0296c	CJJ81176_0319	panD	aspartate alpha-decarboxylase	-2.23881	0.021365
	Cj1091c	CJJ81176_1109	leuS	leucyl-tRNA synthetase	-2.49968	0.000970823
	Cj0716	CJJ81176_0739		3-deoxy-7-phosphoheptulonate synthase	-2.87735	0.00407431
	Cj0328c	CJJ81176_0350	fabH	3-oxoacyl-(acyl carrier protein) synthase III	-4.27853	0.00702619
	Cj0273	CJJ81176_0300	fabZ	(3R)-hydroxymyristoyl-ACP dehydratase	-8.28571	<0.001
	Cj0847	CJJ81176_0863	psd	phosphatidylserine decarboxylase	-4.99993	0.000708199
Energy metabolism	Cj1184c	CJJ81176_1199	petC	ubiquinol--cytochrome c reductase, cytochrome c1 subunit	-3.08373	<0.001
	Cj1186c	CJJ81176_1201	petA	ubiquinol--cytochrome c reductase, iron-sulfur subunit	-3.62248	0.00415842
	Cj1489c	CJJ81176_1481	ccoO	cytochrome c oxidase, cbb3-type, subunit II	-2.05191	0.000843017
	Cj1487c	CJJ81176_1479	ccoP	cytochrome c oxidase, cbb3-type, subunit III	-2.70888	<0.001
	Cj0358	CJJ81176_0382	ccpA-2	cytochrome c551 peroxidase	-7.31613	0.00104277
	Cj0020c	CJJ81176_0047	ccpA-1	cytochrome c551 peroxidase	-6.87578	<0.001
	Cj1357c	CJJ81176_1359	nrfA	cytochrome c552	-4.75958	0.0110084
	Cj1153	CJJ81176_1170	cyf	cytochrome c553	-2.30734	0.00245206
	Cj0037c	CJJ81176_0075		cytochrome c family protein	-6.18589	<0.001
	Cj0780	CJJ81176_0801	napA	nitrate reductase catalytic subunit	-5.46743	<0.001
	Cj0783	CJJ81176_0804	napB	periplasmic nitrate reductase, small subunit	-2.43739	<0.001
	Cj1064	CJJ81176_1083		nitroreducatase family protein	-6.19891	0.0175901
	Cj1511c	CJJ81176_1503	fdhA	formate dehydrogenase, alpha subunit, selenocysteine-containing	-5.14754	0.000681555
	Cj1510c	CJJ81176_1502	fdhB	formate dehydrogenase, iron-sulfur subunit	-3.3178	<0.001
	Cj0597	CJJ81176_0625	fba	fructose-bisphosphate aldolase	-6.02355	<0.001
	Cj1403c	CJJ81176_1402	gapA	glyceraldehyde 3-phosphate dehydrogenase A	-3.97379	<0.001
	Cj1401c	CJJ81176_1400	tpiA	triosephosphate isomerase	-3.95632	0.00348925
	Cj0102	CJJ81176_0137	atpF	F0F1 ATP synthase subunit B	-3.03276	0.000606831
	Cj0281c	CJJ81176_0307	tal	transaldolase	-4.51877	<0.001
	Cj1167	CJJ81176_1182		L-lactate dehydrogenase	-2.84581	0.0227212
	Cj0688	CJJ81176_0711	pta	phosphate acetyltransferase	-2.38884	0.00393025
	Cj0392c	CJJ81176_0415	pyk	pyruvate kinase	-2.07657	0.00170585
Transporters	Cj1540	CJJ81176_1525		tungstate ABC transporter, periplasmic tungstate-binding protein, putative	-3.21755	0.00139882
	Cj0613	CJJ81176_0642	pstS	phosphate ABC transporter, periplasmic phosphate-binding protein, putative	-5.27607	<0.001
	Cj0175c	CJJ81176_0211		iron ABC transporter, periplasmic iron-binding protein	-7.263	<0.001
	Cj1014c	CJJ81176_1033	livF	high affinity branched-chain amino acid ABC transporter, ATP-binding protein	-2.54593	0.000736687
	Cj1019c	CJJ81176_1038	livJ	high affinity branched-chain amino acid ABC transporter, periplasmic amino acid-binding protein	-6.00576	<0.001
	Cj1018c	CJJ81176_1037	livK	high affinity branched-chain amino acid ABC transporter, periplasmic amino acid-binding protein	-5.82324	<0.001
	Cj1445c	CJJ81176_1439	kpsE	capsular polysaccharide ABC transporter	-4.34797	<0.001
	Cj1444c	CJJ81176_1438	kspD	capsular polysaccharide ABC transporter, periplasmic polysaccharide-binding protein	-2.38114	0.0192586
	Cj0143c	CJJ81176_0179		cation ABC transporter, periplasmic cation-binding protein	-17.3705	0.0028769
	Cj1355	CJJ81176_1354	ceuD	enterochelin ABC transporter, periplasmic enterochelin-binding protein	-12.5316	<0.001
	Cj0303c	CJJ81176_0325	modA	molybdenum ABC transporter, periplasmic molybdenum-binding protein	-3.81776	0.00367809
	Cj1584c	CJJ81176_1569		peptide ABC transporter, periplasmic peptide-binding protein	-2.4262	0.00569839
	Cj1625c	CJJ81176_1616	sdaC	serine transporter	-2.19526	0.02176
	Cj0678	CJJ81176_0701	kdpC	potassium-transporting ATPase, C subunit, putative	-2.62114	<0.001
	Cj0109	CJJ81176_0144	exbB3	MotA/TolQ/ExbB proton channel family protein	-3.13981	0.00318719
	Cj0982c	CJJ81176_1001	cjaA	CjaA protein	-3.41795	<0.001
	Cj0734c	CJJ81176_0757		cjaC protein	-4.87993	<0.001
	Cj0111	CJJ81176_0146		TonB domain-containing protein	-2.9829	0.0247081
	Cj0110	CJJ81176_0145	exbD3	TonB system transport protein ExbD, putative	-3.28296	0.00200577
	Cj0444	CJJ81176_0471		TonB-dependent receptor, putative	-7.33026	0.00175848
	Cj0112	CJJ81176_0147		translocation protein TolB	-11.426	0.00656937
	Cj1094c	CJJ81176_1112		preprotein translocase subunit YajC	-4.23943	0.00104339
	Cj0958c	CJJ81176_0981		putative inner membrane protein translocase component YidC	-8.69615	0.00172815
	Cj1176c	CJJ81176_1191		twin arginine-targeting protein translocase	-4.24942	0.0216436
Cell envelope	Cj0770c	CJJ81176_0791		NLPA family lipoprotein	-7.13338	<0.001
	Cj0771c	CJJ81176_0792		NLPA family lipoprotein	-6.95697	0.000807879
	Cj0772c	CJJ81176_0793		NLPA family lipoprotein	-3.22218	<0.001
	Cj1371	CJJ81176_1374		VacJ family lipoprotein	-3.27759	0.00987495
	Cj0646	CJJ81176_0674		rare lipoprotein A	-4.27346	0.000506222
	Cj0983	CJJ81176_1002		surface-exposed lipoprotein	-14.3749	0.00228582
	Cj1074c	CJJ81176_1092		putative lipoprotein	-11.672	<0.001
	Cj0406c	CJJ81176_0430		putative lipoprotein	-11.6289	<0.001
	Cj1483c	CJJ81176_1476		putative lipoprotein	-5.42851	0.000703577
	Cj1207c	CJJ81176_1222		putative lipoprotein	-4.91564	<0.001
	Cj0946	CJJ81176_0970		putative lipoprotein	-4.65257	0.0197414
	Cj0089	CJJ81176_0124		putative lipoprotein	-3.06274	<0.001
	Cj0950c	CJJ81176_0974		putative lipoprotein	-2.81845	<0.001
	Cj0129c	CJJ81176_0164		OMP85 family outer membrane protein	-8.93652	<0.001
Protein synthesis	Cj1694c	CJJ81176_1691	rpsN	30S ribosomal protein S14	-2.13806	0.0133556
	Cj0884	CJJ81176_0892	rpsO	30S ribosomal protein S15	-5.25958	<0.001
	Cj0710	CJJ81176_0733		30S ribosomal protein S16	-2.36011	0.000929655
	Cj1698c	CJJ81176_1695	rpsQ	30S ribosomal protein S17	-2.32362	0.00310226
	Cj1703c	CJJ81176_1700	rpsS	30S ribosomal protein S19	-3.07607	0.00116063
	Cj1611	CJJ81176_1598		30S ribosomal protein S20	-10.1867	0.00223766
	Cj0370	CJJ81176_0393		30S ribosomal protein S21	-2.67417	0.00987262
	Cj1070	CJJ81176_1088	rpsF	30S ribosomal protein S6	-2.8595	<0.001
	Cj0474	CJJ81176_0505	rplK	50S ribosomal protein L11	-2.24337	0.00111377
	Cj1480c	CJJ81176_1473	rplM	50S ribosomal protein L13	-2.06946	0.000908458
	Cj1705c	CJJ81176_1702	rplW	50S ribosomal protein L23	-2.94768	0.0114422
	Cj1696c	CJJ81176_1693	rplX	50S ribosomal protein L24	-6.29137	0.00184312
	Cj0450c	CJJ81176_0475	rpmB	50S ribosomal protein L28	-2.70991	0.0157105
	Cj1699c	CJJ81176_1696	rplC	50S ribosomal protein L29	-2.83401	0.00971047
	Cj0664c	CJJ81176_0691	rplI	50S ribosomal protein L9	-3.15414	<0.001
	Cj0234c	CJJ81176_0259	ffr	ribosome recycling factor	-4.84397	0.00203092
Invasion antigen	Cj0914c	CJJ81176_0921	ciaB	invasion antigen B	-4.22572	0.0103821
	Cj0778	CJJ81176_0799	peb2	major antigenic peptide PEB2	-2.2039	<0.001
	Cj0289c	CJJ81176_0315	peb3	major antigenic peptide PEB3	-2.11122	0.00432521
	Cj0596	CJJ81176_0624	peb4/cbf2	major antigenic peptide PEB4	-2.73747	0.000593107
Flagellar	Cj1408	CJJ81176_1407		flagellar basal body-associated protein FliL	-2.49321	0.00393238
	Cj0548	CJJ81176_0573	fliD	flagellar capping protein	-2.30895	0.00541861
	Cj1729c	CJJ81176_0025	flgE2	flagellar hook protein FlgE	-2.22697	0.000838511
	Cj0336c	CJJ81176_0358	motB	flagellar motor protein MotB	-7.27053	0.000592382
	Cj0318	CJJ81176_0340	fliF	flagellar MS-ring protein	-2.48047	0.000702424
	Cj1565c	CJJ81176_1550	pflA	paralyzed flagella protein PflA	-4.03095	0.00356992
Amino acid degradation	Cj0674c	CJJ81176_0785	speA	arginine decarboxylase	-6.54713	0.00479819
	Cj0762c	CJJ81176_0783	aspB	aspartate aminotransferase	-2.63064	<0.001
	Cj0029	CJJ81176_0056	ansA	L-asparaginase	-11.0486	<0.001
Protease	Cj0192c	CJJ81176_0223	clpP	ATP-dependent Clp protease proteolytic subunit	-2.12094	<0.001
	Cj0662c	CJJ81176_0689	hslU	ATP-dependent protease ATP-binding subunit HslU	-4.0286	<0.001
	Cj0511	CJJ81176_0539		carboxyl-terminal protease	-3.23108	<0.001
	Cj1365c	CJJ81176_1367		serine protease	-2.23853	0.0372179
	Cj0856	CJJ81176_0872	lepP	signal peptidase I	-3.56194	0.0130496
	Cj0805	CJJ81176_0826		M16 family peptidase	-3.81525	0.00204863
	Cj0131	CJJ81176_0166		M24/M37 family peptidase	-6.1798	0.000740543
	Cj1215	CJJ81176_1228		M24/M37 family peptidase	-3.51213	0.00279035
Signal transduction, chemotaxis	Cj0599	CJJ81176_0627		chemotaxis protein MotB, putative	-2.33061	0.0106577
	Cj1191c	CJJ81176_1206		methyl-accepting chemotaxis protein	-2.42563	0.0283676
	Cj1506c	CJJ81176_1498		methyl-accepting chemotaxis protein	-2.01772	<0.001
Miscellaneous	Cj1724c	CJJ81176_0020		7-cyano-7-deazaguanine reductase	-2.31067	0.0126466
	Cj0817	CJJ81176_0836	glnH	amino acid-binding protein	-4.72665	0.000977439
	Cj0834c	CJJ81176_0851		ankyrin repeat-containing protein	-3.57751	0.00306363
	Cj0866	CJJ81176_0882	astA	arylsulfate sulfotransferase	-3.73774	0.00283069
	Cj1597	CJJ81176_1584	hisG	ATP phosphoribosyltransferase	-2.38071	0.00539968
	Cj0264c	CJJ81176_0291		biotin sulfoxide reductase	-3.17393	0.000549919
	Cj1116c	CJJ81176_1134	ftsH	cell division protein FtsH	-2.9065	<0.001
	Cj1220	CJJ81176_1233	groES	co-chaperonin GroES	-3.13367	0.00180543
	Cj0399	CJJ81176_0422		cvpA family protein	-3.52895	0.00438894
	Cj0078c	CJJ81176_0115	cdtB	cytolethal distending toxin, subunit B	-2.92887	0.00287969
	Cj0505c	CJJ81176_0533		DegT/DnrJ/EryC1/StrS aminotransferase family protein	-2.85398	0.0093918
	Cj0017c	CJJ81176_0044		DsbB family disulfide bond formation protein	-2.76068	0.000750016
	Cj1388	CJJ81176_1390		endoribonuclease L-PSP, putative	-5.59713	0.000966426
	Cj1279c	CJJ81176_1295		fibronectin type III domain-containing protein	-6.66388	<0.001
	Cj1545c	CJJ81176_1530		flavodoxin-like fold domain-containing protein	-3.6807	0.00541787
	unique to 81176	CJJ81176_1426		GDP-mannose 4,6-dehydratase	-5.02442	0.000977745
	Cj0930	CJJ81176_0937		GTP-dependent nucleic acid-binding protein EngD	-2.82655	0.00538706
	Cj0626	CJJ81176_0655	hypE	hydrogenase expression/formation protein HypE	-2.19665	0.0058454
	Cj1399c	CJJ81176_1398	hydA2	hydrogenase, (NiFe)/(NiFeSe) small subunit family	-2.09268	0.0256425
	Cj0638	CJJ81176_0666	ppa	inorganic pyrophosphatase	-2.63196	<0.001
	Cj0054c	CJJ81176_0091		lysine decarboxylase family protein	-5.63187	0.000805136
	Cj0250c	CJJ81176_0277		major facilitator superfamily protein	-2.04935	0.04714
	Cj1519	CJJ81176_1511	moeA2	molybdopterin biosynthesis MoeA protein, putative	-3.20425	<0.001
	Cj1518	CJJ81176_1510	moaE	molybdopterin converting factor, subunit 2	-3.62381	0.00466609
	Cj1516	CJJ81176_1508		oxidoreductase, putative	-7.09211	0.00130034
	Cj0415	CJJ81176_0439		oxidoreductase, putative	-2.48713	<0.001
	Cj0525c	CJJ81176_0550	pbpB	penicillin-binding protein	-2.09466	0.0145717
	Cj0508	CJJ81176_0536	pbpA	penicillin-binding protein 1A	-7.03101	0.000797858
	Cj0652	CJJ81176_0680	pbpC	penicillin-binding protein 2	-2.17054	0.0240159
	Cj0694	CJJ81176_0717		peptidyl-prolyl cis-trans isomerase D,-like protein	-4.17784	0.00264206
	Cj0265c	CJJ81176_0292		putative cytochrome C-type haem-binding periplasmic protein	-3.14873	0.000526615
	Cj0559	CJJ81176_0584		pyridine nucleotide-disulphide oxidoreductase family protein	-2.88895	<0.001
	Cj1265c	CJJ81176_1281	hydC	quinone-reactive Ni/Fe hydrogenase, cytochrome b subunit	-2.33074	0.0161291
	Cj1635c	CJJ81176_1626	rnc	ribonuclease III	-4.09689	0.000995683
	Cj0172c	CJJ81176_0208		saccharopine dehydrogenase	-2.66928	<0.001
	Cj1071	CJJ81176_1089	ssb	single-stranded DNA-binding protein	-2.04929	0.00556133
	Cj0843c	CJJ81176_0859		soluble lytic murein transglycosylase, putative	-4.221	0.00331512
	Cj0440c	CJJ81176_0466		TenA/Thi-4 family protein	-2.19225	0.00909581
	Cj0872	CJJ81176_0883	dsbA	thiol:disulfide interchange protein DsbA, putative	-6.99828	0.00139157
	Cj0147c	CJJ81176_0183	trxA	thioredoxin	-2.16506	0.00503888
	Cj1106	CJJ81176_1124		thioredoxin domain-containing protein	-2.85742	0.00259869
	Cj1372	CJJ81176_1375		toluene tolerance protein, putative	-4.05573	<0.001
	Cj0390	CJJ81176_0413		TPR domain-containing protein	-4.19496	0.0024817
	Cj0715	CJJ81176_0738		transthyretin-like protein	-5.88679	0.00188861
	unique to 81176	CJJ81176_0776		type I restriction-modification system, M subunit	-3.10169	0.00215821
Unknown, hypothetical	Cj0092	CJJ81176_0127		hypothetical protein CJJ81176_0127	-2.37984	<0.001
	Cj0114	CJJ81176_0149		hypothetical protein CJJ81176_0149	-7.2249	<0.001
	Cj0151c	CJJ81176_0187		hypothetical protein CJJ81176_0187	-5.76531	<0.001
	Cj0152c	CJJ81176_0188		hypothetical protein CJJ81176_0188	-2.0378	0.0176326
	unique to 81176	CJJ81176_0242		hypothetical protein CJJ81176_0242	-2.7027	0.0109104
	Cj0371	CJJ81176_0395		hypothetical protein CJJ81176_0395	-3.25998	<0.001
	Cj0397c	CJJ81176_0420		hypothetical protein CJJ81176_0420	-3.75842	0.00481733
	Cj0404	CJJ81176_0428		hypothetical protein CJJ81176_0428	-5.31284	<0.001
	Cj0414	CJJ81176_0438		hypothetical protein CJJ81176_0438	-5.65138	<0.001
	Cj0420	CJJ81176_0443		hypothetical protein CJJ81176_0443	-2.35623	0.00474044
	Cj0554	CJJ81176_0579		hypothetical protein CJJ81176_0579	-6.47315	<0.001
	Cj0561c	CJJ81176_0586		hypothetical protein CJJ81176_0586	-5.84155	<0.001
	Cj0776c	CJJ81176_0797		hypothetical protein CJJ81176_0797	-2.23364	<0.001
	Cj0881c	CJJ81176_0889		hypothetical protein CJJ81176_0889	-2.48752	0.00649106
	Cj0906c	CJJ81176_0915		hypothetical protein CJJ81176_0915	-4.76004	0.00114869
	Cj0909	CJJ81176_0917		hypothetical protein CJJ81176_0917	-2.25806	0.00677111
	Cj0964	CJJ81176_0987		hypothetical protein CJJ81176_0987	-3.63288	0.00379178
	Cj1041c	CJJ81176_1062		hypothetical protein CJJ81176_1062	-9.22902	0.00311074
	Cj1170c	CJJ81176_1185	omp5	hypothetical protein CJJ81176_1185	-2.67459	0.000652849
	Cj1214c	CJJ81176_1227		hypothetical protein CJJ81176_1227	-7.42393	<0.001
	Cj1219c	CJJ81176_1232		hypothetical protein CJJ81176_1232	-5.08564	0.000899539
	Cj1289	CJJ81176_1306		hypothetical protein CJJ81176_1306	-12.3092	<0.001
	Cj1345c	CJJ81176_1344		hypothetical protein CJJ81176_1344	-4.15422	<0.001
	Cj1380	CJJ81176_1382		hypothetical protein CJJ81176_1382	-3.84419	<0.001
	unique to 81176	CJJ81176_1428		hypothetical protein CJJ81176_1428	-2.36635	0.0366413
	unique to 81176	CJJ81176_1429		hypothetical protein CJJ81176_1429	-2.0901	0.0124217
	Cj1456c	CJJ81176_1449		hypothetical protein CJJ81176_1449	-2.36734	0.00256305
	Cj1482c	CJJ81176_1475		hypothetical protein CJJ81176_1475	-3.02718	0.00948169
	Cj1484c	CJJ81176_1477		hypothetical protein CJJ81176_1477	-2.30516	0.0323335
	Cj1666c	CJJ81176_1657		hypothetical protein CJJ81176_1657	-3.18182	0.027344
C. jejuni proteins whose levels increased in the 20 h sample:
	Gene ID (NCTC11168)	Gene ID (81-176)	gene	protein name	fold	p-value
	Cj1136	CJJ81176_1153		galactosyltransferase	11.0991	0.0102131
	Cj1537c	CJJ81176_1522	acs	acetyl-CoA synthetase	7.1241	0.0306663
	Cj0692c	CJJ81176_0715		hypothetical protein CJJ81176_0715	5.63667	0.00311535
	Cj1462	CJJ81176_1455	flgI	flagellar basal body P-ring protein	4.01242	0.0199793
	Cj0642	CJJ81176_0670	recN	DNA repair protein RecN	3.50155	0.0473909
	unique to 81-176	CJJ81176_1165		LPS glycosyltransferase subfamily protein	3.47286	0.0407096
	Cj0542	CJJ81176_0567	hemA	glutamyl-tRNA reductase	3.35899	0.031509
	Cj0190c	CJJ81176_0221		Mg chelatase-related protein	2.82638	0.0364593
	Cj0195	CJJ81176_0226	fliI	flagellum-specific ATP synthase	2.67667	0.0433083
	Cj1143	CJJ81176_1160	neuA1	beta-1,4-N-acetylgalactosaminyltransferase	2.51667	0.0118189
	Cj0630c	CJJ81176_0658	holA	DNA polymerase III subunit delta	2.41095	0.0147047
	Cj0956c	CJJ81176_0979	thdF	tRNA modification GTPase TrmE	2.36852	0.046258
	Cj0607	CJJ81176_0636		macrolide-specific efflux protein macB	2.05548	0.0447819
