# Supplementary material for: Quantitative Proteomics of Intracellular Campylobacter jejuni Reveals Metabolic Reprogramming
Source: PLoS Pathog. 2012 Mar 8;8(3):e1002562. doi: 10.1371/journal.ppat.1002562 (PMC3297583; doi:10.1371/journal.ppat.1002562)
Supplement: Dataset S3 — C. jejuni proteins detected in in-vitro grown or obtained from infected cells 2 hs after infection. (XLS) [file ppat.1002562.s003.xls]

## Sheet: S3_In-vitro bacteria
Supplementary data set 3: C. jejuni proteins detected in in-vitro grown or obtained from infected cells 2 hs after infection 1:
			2 hs after infection			in vitro grown
Gene ID (81-176)	Protein name	Sum2	R1	R2	R3	R1	R2	R3
CJJ81176_1275	major outer membrane protein [Campylobacter jejuni subsp. jejuni 81-176]	3995	590	578	560	753	768	746
CJJ81176_1234	chaperonin GroEL [Campylobacter jejuni subsp. jejuni 81-176]	2345	381	374	394	394	412	390
CJJ81176_0499	elongation factor Tu [Campylobacter jejuni subsp. jejuni 81-176]	2194	377	334	351	392	377	363
CJJ81176_1339	flagellin [Campylobacter jejuni subsp. jejuni 81-176]	2004	311	305	305	376	362	345
CJJ81176_0556	isocitrate dehydrogenase, NADP-dependent [Campylobacter jejuni subsp. jejuni 81-176]	1395	227	214	210	255	248	241
CJJ81176_1338	flagellin [Campylobacter jejuni subsp. jejuni 81-176]	1384	212	218	218	262	243	231
CJJ81176_0852	bifunctional aconitate hydratase 2/2-methylisocitrate dehydratase [Campylobacter jejuni subsp. jejuni 81-176]	1265	185	196	176	243	246	219
CJJ81176_1242	protease DO [Campylobacter jejuni subsp. jejuni 81-176]	1020	166	154	163	177	186	174
CJJ81176_1469	pyruvate ferredoxin/flavodoxin oxidoreductase [Campylobacter jejuni subsp. jejuni 81-176]	968	150	146	147	178	177	170
CJJ81176_0558	succinyl-CoA synthase, beta subunit [Campylobacter jejuni subsp. jejuni 81-176]	933	150	140	139	181	156	167
CJJ81176_0513	elongation factor G [Campylobacter jejuni subsp. jejuni 81-176]	932	139	150	141	168	167	167
CJJ81176_0775	molecular chaperone DnaK [Campylobacter jejuni subsp. jejuni 81-176]	931	149	139	132	180	161	170
CJJ81176_1205	methyl-accepting chemotaxis protein [Campylobacter jejuni subsp. jejuni 81-176]	911	141	147	143	157	158	165
CJJ81176_0142	F0F1 ATP synthase subunit beta [Campylobacter jejuni subsp. jejuni 81-176]	834	134	120	139	147	139	155
CJJ81176_0289	methyl-accepting chemotaxis protein [Campylobacter jejuni subsp. jejuni 81-176]	820	108	124	143	148	149	148
CJJ81176_0561	2-oxoglutarate-acceptor oxidoreductase subunit OorA [Campylobacter jejuni subsp. jejuni 81-176]	770	123	114	121	140	137	135
CJJ81176_1282	quinone-reactive Ni/Fe-hydrogenase, large subunit [Campylobacter jejuni subsp. jejuni 81-176]	769	123	110	118	137	150	131
CJJ81176_0356	anti-oxidant AhpCTSA family protein [Campylobacter jejuni subsp. jejuni 81-176]	752	121	119	132	124	128	128
CJJ81176_0224	trigger factor [Campylobacter jejuni subsp. jejuni 81-176]	731	119	114	121	131	127	119
CJJ81176_0624	major antigenic peptide PEB4 [Campylobacter jejuni subsp. jejuni 81-176]	697	111	106	102	120	133	125
CJJ81176_0546	heat shock protein 90 [Campylobacter jejuni subsp. jejuni 81-176]	653	109	100	103	110	113	118
CJJ81176_1001	CjaA protein [Campylobacter jejuni subsp. jejuni 81-176]	615	90	91	83	112	118	121
CJJ81176_0510	DNA-directed RNA polymerase, beta~ subunit [Campylobacter jejuni subsp. jejuni 81-176]	604	83	90	80	122	119	110
CJJ81176_0509	DNA-directed RNA polymerase subunit beta [Campylobacter jejuni subsp. jejuni 81-176]	603	81	85	79	124	117	117
CJJ81176_0265	cysteine desulfurase, putative [Campylobacter jejuni subsp. jejuni 81-176]	591	94	91	83	109	106	108
CJJ81176_0800	thiol peroxidase [Campylobacter jejuni subsp. jejuni 81-176]	583	97	93	88	102	106	97
CJJ81176_0315	major antigenic peptide PEB3 [Campylobacter jejuni subsp. jejuni 81-176]	580	93	104	88	103	100	92
CJJ81176_0180	methyl-accepting chemotaxis protein [Campylobacter jejuni subsp. jejuni 81-176]	576	89	66	108	103	108	102
CJJ81176_1498	methyl-accepting chemotaxis protein [Campylobacter jejuni subsp. jejuni 81-176]	570	94	98	92	103	92	91
CJJ81176_0439	oxidoreductase, putative [Campylobacter jejuni subsp. jejuni 81-176]	563	78	78	84	109	106	108
CJJ81176_0310	chemotaxis protein CheA [Campylobacter jejuni subsp. jejuni 81-176]	546	81	79	75	104	102	105
CJJ81176_1078	inosine 5~-monophosphate dehydrogenase [Campylobacter jejuni subsp. jejuni 81-176]	545	92	87	87	101	89	89
CJJ81176_0211	iron ABC transporter, periplasmic iron-binding protein [Campylobacter jejuni subsp. jejuni 81-176]	543	93	82	90	94	86	98
CJJ81176_0433	fumarate reductase flavoprotein subunit [Campylobacter jejuni subsp. jejuni 81-176]	521	81	81	72	106	92	89
CJJ81176_0559	succinyl-CoA synthase, alpha subunit [Campylobacter jejuni subsp. jejuni 81-176]	521	79	84	78	88	97	95
CJJ81176_0801	nitrate reductase catalytic subunit [Campylobacter jejuni subsp. jejuni 81-176]	511	72	72	72	113	100	82
CJJ81176_1675	citrate synthase [Campylobacter jejuni subsp. jejuni 81-176]	509	73	86	79	91	88	92
CJJ81176_1731	DNA-binding protein HU [Campylobacter jejuni subsp. jejuni 81-176]	496	79	81	76	93	83	84
CJJ81176_0473	methyl-accepting chemotaxis protein [Campylobacter jejuni subsp. jejuni 81-176]	494	80	74	80	82	89	89
CJJ81176_1196	elongation factor Ts [Campylobacter jejuni subsp. jejuni 81-176]	468	78	66	71	80	83	90
CJJ81176_0140	F0F1 ATP synthase subunit alpha [Campylobacter jejuni subsp. jejuni 81-176]	464	60	65	62	87	94	96
CJJ81176_0478	thiamine biosynthesis protein ThiC [Campylobacter jejuni subsp. jejuni 81-176]	463	76	78	73	79	78	79
CJJ81176_0264	NifU family protein [Campylobacter jejuni subsp. jejuni 81-176]	453	71	65	63	79	93	82
CJJ81176_0379	DNA-binding response regulator [Campylobacter jejuni subsp. jejuni 81-176]	438	71	58	73	69	80	87
CJJ81176_0122	aspartate ammonia-lyase [Campylobacter jejuni subsp. jejuni 81-176]	437	61	70	54	80	83	89
CJJ81176_0506	50S ribosomal protein L1 [Campylobacter jejuni subsp. jejuni 81-176]	425	57	68	67	84	74	75
CJJ81176_1185	hypothetical protein CJJ81176_1185 [Campylobacter jejuni subsp. jejuni 81-176]	411	60	65	64	78	67	77
CJJ81176_0920	cysteine synthase A [Campylobacter jejuni subsp. jejuni 81-176]	406	69	67	60	71	78	61
CJJ81176_1199	ubiquinol--cytochrome c reductase, cytochrome c1 subunit [Campylobacter jejuni subsp. jejuni 81-176]	406	63	59	64	65	74	81
CJJ81176_1525	tungstate ABC transporter, periplasmic tungstate-binding protein, putative [Campylobacter jejuni subsp. jejuni 81-176]	386	63	65	54	69	75	60
CJJ81176_0415	pyruvate kinase [Campylobacter jejuni subsp. jejuni 81-176]	386	55	67	57	69	71	67
CJJ81176_0928	bifunctional adhesin/ABC transporter aspartate/glutamate-binding protein [Campylobacter jejuni subsp. jejuni 81-176]	384	64	60	60	71	66	63
CJJ81176_0925	ribose-phosphate pyrophosphokinase [Campylobacter jejuni subsp. jejuni 81-176]	376	55	62	65	63	64	67
CJJ81176_0562	2-oxoglutarate-acceptor oxidoreductase subunit OorB [Campylobacter jejuni subsp. jejuni 81-176]	371	63	66	55	59	60	68
CJJ81176_1304	NADP-dependent malic enzyme, truncation [Campylobacter jejuni subsp. jejuni 81-176]	364	52	56	49	67	66	74
CJJ81176_0902	30S ribosomal protein S1 [Campylobacter jejuni subsp. jejuni 81-176]	363	62	57	45	78	59	62
CJJ81176_1366	fumarate hydratase [Campylobacter jejuni subsp. jejuni 81-176]	354	45	47	57	75	63	67
CJJ81176_0584	pyridine nucleotide-disulphide oxidoreductase family protein [Campylobacter jejuni subsp. jejuni 81-176]	351	57	56	42	68	64	64
CJJ81176_1701	50S ribosomal protein L2 [Campylobacter jejuni subsp. jejuni 81-176]	348	59	52	52	57	64	64
CJJ81176_1393	adenylosuccinate lyase [Campylobacter jejuni subsp. jejuni 81-176]	348	48	60	47	61	63	69
CJJ81176_1384	flavodoxin FldA [Campylobacter jejuni subsp. jejuni 81-176]	347	66	60	52	57	56	56
CJJ81176_0966	preprotein translocase subunit SecA [Campylobacter jejuni subsp. jejuni 81-176]	341	61	49	44	66	59	62
CJJ81176_0311	chemotaxis protein CheV [Campylobacter jejuni subsp. jejuni 81-176]	340	56	45	44	66	64	65
CJJ81176_1692	50S ribosomal protein L5 [Campylobacter jejuni subsp. jejuni 81-176]	340	51	50	50	59	64	66
CJJ81176_1016	hypothetical protein CJJ81176_1016 [Campylobacter jejuni subsp. jejuni 81-176]	339	55	46	52	58	61	67
CJJ81176_0512	30S ribosomal protein S7 [Campylobacter jejuni subsp. jejuni 81-176]	338	62	55	53	50	62	56
CJJ81176_1418	putative methyltransferase [Campylobacter jejuni subsp. jejuni 81-176]	338	58	51	51	60	60	58
CJJ81176_0425	serine hydroxymethyltransferase [Campylobacter jejuni subsp. jejuni 81-176]	336	52	46	54	59	65	60
CJJ81176_1114	S-adenosylmethionine synthetase [Campylobacter jejuni subsp. jejuni 81-176]	334	46	45	51	57	67	68
CJJ81176_1581	30S ribosomal protein S4 [Campylobacter jejuni subsp. jejuni 81-176]	333	51	51	45	63	64	59
CJJ81176_1582	DNA-directed RNA polymerase subunit alpha [Campylobacter jejuni subsp. jejuni 81-176]	328	51	55	43	59	55	65
CJJ81176_1128	methyl-accepting chemotaxis protein [Campylobacter jejuni subsp. jejuni 81-176]	318	44	52	51	62	53	56
CJJ81176_0783	aspartate aminotransferase [Campylobacter jejuni subsp. jejuni 81-176]	314	49	41	53	61	56	54
CJJ81176_1503	formate dehydrogenase, alpha subunit, selenocysteine-containing [Campylobacter jejuni subsp. jejuni 81-176]	311	46	52	46	53	58	56
CJJ81176_0067	gamma-glutamyltransferase [Campylobacter jejuni subsp. jejuni 81-176]	303	46	48	43	54	53	59
CJJ81176_0303	rod shape-determining protein MreB [Campylobacter jejuni subsp. jejuni 81-176]	302	47	44	57	50	50	54
CJJ81176_0183	thioredoxin [Campylobacter jejuni subsp. jejuni 81-176]	298	53	59	42	51	45	48
CJJ81176_0388	RND efflux system, outer membrane lipoprotein CmeC [Campylobacter jejuni subsp. jejuni 81-176]	280	50	46	46	53	39	46
CJJ81176_0668	aspartyl-tRNA synthetase [Campylobacter jejuni subsp. jejuni 81-176]	274	42	42	36	49	59	46
CJJ81176_0390	RND efflux system, membrane fusion protein CmeA [Campylobacter jejuni subsp. jejuni 81-176]	269	46	44	48	47	41	43
CJJ81176_1471	fibronectin-binding protein [Campylobacter jejuni subsp. jejuni 81-176]	267	45	37	44	45	52	44
CJJ81176_1519	bacterioferritin, putative [Campylobacter jejuni subsp. jejuni 81-176]	257	51	45	36	45	34	46
CJJ81176_0127	hypothetical protein CJJ81176_0127 [Campylobacter jejuni subsp. jejuni 81-176]	257	36	43	42	45	45	46
CJJ81176_1668	phosphopyruvate hydratase [Campylobacter jejuni subsp. jejuni 81-176]	256	42	43	38	44	45	44
CJJ81176_0712	acetate kinase [Campylobacter jejuni subsp. jejuni 81-176]	253	39	33	42	46	50	43
CJJ81176_1216	5-methyltetrahydropteroyltriglutamate--homocysteine S-methyltransferase [Campylobacter jejuni subsp. jejuni 81-176]	249	39	43	39	47	45	36
CJJ81176_0711	phosphate acetyltransferase [Campylobacter jejuni subsp. jejuni 81-176]	243	34	33	31	46	48	51
CJJ81176_1295	fibronectin type III domain-containing protein [Campylobacter jejuni subsp. jejuni 81-176]	240	35	35	32	47	46	45
CJJ81176_1269	polynucleotide phosphorylase/polyadenylase [Campylobacter jejuni subsp. jejuni 81-176]	238	39	38	31	44	41	45
CJJ81176_0025	flagellar hook protein FlgE [Campylobacter jejuni subsp. jejuni 81-176]	237	38	32	36	41	53	37
CJJ81176_0443	hypothetical protein CJJ81176_0443 [Campylobacter jejuni subsp. jejuni 81-176]	236	40	28	36	42	42	48
CJJ81176_0205	superoxide dismutase, Fe [Campylobacter jejuni subsp. jejuni 81-176]	228	33	34	35	43	42	41
CJJ81176_0295	SPFH domain-containing protein [Campylobacter jejuni subsp. jejuni 81-176]	228	34	40	42	39	34	39
CJJ81176_0537	ATP-dependent chaperone protein ClpB [Campylobacter jejuni subsp. jejuni 81-176]	228	38	34	32	41	41	42
CJJ81176_0046	methyl-accepting chemotaxis protein [Campylobacter jejuni subsp. jejuni 81-176]	227	42	27	39	39	39	41
CJJ81176_0692	argininosuccinate synthase [Campylobacter jejuni subsp. jejuni 81-176]	225	30	32	33	48	39	43
CJJ81176_0148	peptidoglycan-associated lipoprotein Omp18 [Campylobacter jejuni subsp. jejuni 81-176]	224	37	36	36	37	43	35
CJJ81176_0309	purine-binding chemotaxis protein CheW [Campylobacter jejuni subsp. jejuni 81-176]	223	34	32	31	43	41	42
CJJ81176_0296	branched-chain amino acid aminotransferase [Campylobacter jejuni subsp. jejuni 81-176]	222	37	33	33	37	38	44
CJJ81176_1197	30S ribosomal protein S2 [Campylobacter jejuni subsp. jejuni 81-176]	221	35	33	38	41	35	39
CJJ81176_1402	glyceraldehyde 3-phosphate dehydrogenase A [Campylobacter jejuni subsp. jejuni 81-176]	220	34	29	30	39	44	44
CJJ81176_0126	putative lipoprotein [Campylobacter jejuni subsp. jejuni 81-176]	217	36	44	36	27	35	39
CJJ81176_1399	enoyl-(acyl carrier protein) reductase [Campylobacter jejuni subsp. jejuni 81-176]	216	38	31	33	31	38	45
CJJ81176_1305	glutamyl-tRNA synthetase [Campylobacter jejuni subsp. jejuni 81-176]	213	27	24	35	45	40	42
CJJ81176_0107	hypothetical protein CJJ81176_0107 [Campylobacter jejuni subsp. jejuni 81-176]	212	34	29	31	35	39	44
CJJ81176_1689	50S ribosomal protein L6 [Campylobacter jejuni subsp. jejuni 81-176]	211	34	28	37	39	42	31
CJJ81176_0905	phenylalanyl-tRNA synthetase subunit beta [Campylobacter jejuni subsp. jejuni 81-176]	207	35	24	25	36	44	43
CJJ81176_1212	aspartyl/glutamyl-tRNA amidotransferase subunit B [Campylobacter jejuni subsp. jejuni 81-176]	205	26	24	20	43	49	43
CJJ81176_0836	amino acid-binding protein [Campylobacter jejuni subsp. jejuni 81-176]	205	36	29	27	44	33	36
CJJ81176_0534	alanyl-tRNA synthetase [Campylobacter jejuni subsp. jejuni 81-176]	197	29	29	27	41	33	38
CJJ81176_0641	nonheme iron-containing ferritin [Campylobacter jejuni subsp. jejuni 81-176]	195	31	30	29	38	32	35
CJJ81176_1473	50S ribosomal protein L13 [Campylobacter jejuni subsp. jejuni 81-176]	194	33	32	38	30	34	27
CJJ81176_0507	50S ribosomal protein L10 [Campylobacter jejuni subsp. jejuni 81-176]	193	36	33	35	24	34	31
CJJ81176_0667	adenylate kinase [Campylobacter jejuni subsp. jejuni 81-176]	193	35	31	30	32	32	33
CJJ81176_0469	3-oxoacyl-(acyl carrier protein) synthase II [Campylobacter jejuni subsp. jejuni 81-176]	193	32	29	27	36	36	33
CJJ81176_1593	ATP/GTP-binding protein [Campylobacter jejuni subsp. jejuni 81-176]	192	28	28	29	34	38	35
CJJ81176_0438	hypothetical protein CJJ81176_0438 [Campylobacter jejuni subsp. jejuni 81-176]	188	29	30	29	29	38	33
CJJ81176_0023	homoserine O-acetyltransferase [Campylobacter jejuni subsp. jejuni 81-176]	188	22	28	29	37	35	37
CJJ81176_1038	high affinity branched-chain amino acid ABC transporter, periplasmic amino acid-binding protein [Campylobacter jejuni subsp. jejuni 81-176]	185	28	30	26	38	31	32
CJJ81176_0722	glutamine synthetase, type I [Campylobacter jejuni subsp. jejuni 81-176]	184	32	28	33	32	31	28
CJJ81176_0305	carbamoyl phosphate synthase large subunit [Campylobacter jejuni subsp. jejuni 81-176]	183	23	21	22	40	41	36
CJJ81176_0508	50S ribosomal protein L7/L12 [Campylobacter jejuni subsp. jejuni 81-176]	182	31	28	32	28	33	30
CJJ81176_1401	phosphoglycerate kinase [Campylobacter jejuni subsp. jejuni 81-176]	180	28	28	33	31	32	28
CJJ81176_0757	cjaC protein [Campylobacter jejuni subsp. jejuni 81-176]	179	33	29	25	29	34	29
CJJ81176_1479	cytochrome c oxidase, cbb3-type, subunit III [Campylobacter jejuni subsp. jejuni 81-176]	179	23	31	28	33	35	29
CJJ81176_0940	oxaloacetate decarboxylase, alpha subunit, putative [Campylobacter jejuni subsp. jejuni 81-176]	177	21	26	29	34	34	33
CJJ81176_1045	putative lipoprotein [Campylobacter jejuni subsp. jejuni 81-176]	177	31	31	32	24	28	31
CJJ81176_0729	hypothetical protein CJJ81176_0729 [Campylobacter jejuni subsp. jejuni 81-176]	177	29	29	30	32	33	24
CJJ81176_1170	cytochrome c553 [Campylobacter jejuni subsp. jejuni 81-176]	176	33	29	25	28	30	31
CJJ81176_1037	high affinity branched-chain amino acid ABC transporter, periplasmic amino acid-binding protein [Campylobacter jejuni subsp. jejuni 81-176]	174	26	26	23	37	30	32
CJJ81176_0001	50S ribosomal protein L3 [Campylobacter jejuni subsp. jejuni 81-176]	174	27	21	26	30	39	31
CJJ81176_1690	30S ribosomal protein S8 [Campylobacter jejuni subsp. jejuni 81-176]	173	28	36	22	28	28	31
CJJ81176_1264	GMP synthase [Campylobacter jejuni subsp. jejuni 81-176]	173	21	23	20	38	30	41
CJJ81176_0354	nucleoside diphosphate kinase [Campylobacter jejuni subsp. jejuni 81-176]	171	29	28	26	29	29	30
CJJ81176_0461	3-ketoacyl-(acyl-carrier-protein) reductase [Campylobacter jejuni subsp. jejuni 81-176]	170	25	28	30	25	34	28
CJJ81176_1703	50S ribosomal protein L4 [Campylobacter jejuni subsp. jejuni 81-176]	166	28	22	23	26	30	37
CJJ81176_1213	S-ribosylhomocysteinase [Campylobacter jejuni subsp. jejuni 81-176]	165	22	29	29	26	27	32
CJJ81176_0563	2-oxoglutarate-acceptor oxidoreductase subunit OorC [Campylobacter jejuni subsp. jejuni 81-176]	163	27	24	28	24	30	30
CJJ81176_0828	7-alpha-hydroxysteroid dehydrogenase [Campylobacter jejuni subsp. jejuni 81-176]	163	27	22	29	27	26	32
CJJ81176_1579	30S ribosomal protein S13 [Campylobacter jejuni subsp. jejuni 81-176]	163	27	28	28	28	29	23
CJJ81176_0799	major antigenic peptide PEB2 [Campylobacter jejuni subsp. jejuni 81-176]	161	25	27	25	27	26	31
CJJ81176_0038	rubrerythrin [Campylobacter jejuni subsp. jejuni 81-176]	160	25	22	26	27	31	29
CJJ81176_0291	biotin sulfoxide reductase [Campylobacter jejuni subsp. jejuni 81-176]	160	24	20	26	33	30	27
CJJ81176_1307	biotin carboxylase [Campylobacter jejuni subsp. jejuni 81-176]	158	24	24	19	27	34	30
CJJ81176_0054	CTP synthetase [Campylobacter jejuni subsp. jejuni 81-176]	158	25	19	21	36	24	33
CJJ81176_0900	D-3-phosphoglycerate dehydrogenase [Campylobacter jejuni subsp. jejuni 81-176]	157	24	23	19	27	33	31
CJJ81176_0642	phosphate ABC transporter, periplasmic phosphate-binding protein, putative [Campylobacter jejuni subsp. jejuni 81-176]	157	23	22	22	30	31	29
CJJ81176_1173	transcription termination factor Rho [Campylobacter jejuni subsp. jejuni 81-176]	156	22	25	22	36	25	26
CJJ81176_0689	ATP-dependent protease ATP-binding subunit HslU [Campylobacter jejuni subsp. jejuni 81-176]	155	27	22	24	27	28	27
CJJ81176_1426	GDP-mannose 4,6-dehydratase [Campylobacter jejuni subsp. jejuni 81-176]	155	21	19	27	29	28	31
CJJ81176_1134	cell division protein FtsH [Campylobacter jejuni subsp. jejuni 81-176]	154	24	23	21	25	33	28
CJJ81176_0238	threonyl-tRNA synthetase [Campylobacter jejuni subsp. jejuni 81-176]	154	23	22	17	33	25	34
CJJ81176_1287	tyrosyl-tRNA synthetase [Campylobacter jejuni subsp. jejuni 81-176]	154	22	29	22	26	28	27
CJJ81176_1148	UDP-glucose 4-epimerase [Campylobacter jejuni subsp. jejuni 81-176]	154	21	21	26	29	27	30
CJJ81176_1472	30S ribosomal protein S9 [Campylobacter jejuni subsp. jejuni 81-176]	154	32	24	28	22	25	23
CJJ81176_0610	aspartate kinase [Campylobacter jejuni subsp. jejuni 81-176]	153	17	26	23	27	33	27
CJJ81176_0077	GTP-binding protein TypA [Campylobacter jejuni subsp. jejuni 81-176]	153	20	19	15	31	36	32
CJJ81176_1481	cytochrome c oxidase, cbb3-type, subunit II [Campylobacter jejuni subsp. jejuni 81-176]	153	28	23	19	23	29	31
CJJ81176_0397	2-hydroxyacid dehydrogenase [Campylobacter jejuni subsp. jejuni 81-176]	151	25	18	21	30	32	25
CJJ81176_0732	signal recognition particle protein [Campylobacter jejuni subsp. jejuni 81-176]	150	26	25	21	29	27	22
CJJ81176_1382	hypothetical protein CJJ81176_1382 [Campylobacter jejuni subsp. jejuni 81-176]	149	24	19	23	23	27	33
CJJ81176_0383	phosphoglucosamine mutase [Campylobacter jejuni subsp. jejuni 81-176]	149	23	29	23	25	24	25
CJJ81176_0428	hypothetical protein CJJ81176_0428 [Campylobacter jejuni subsp. jejuni 81-176]	149	31	28	22	21	21	26
CJJ81176_0021	hypothetical protein CJJ81176_0021 [Campylobacter jejuni subsp. jejuni 81-176]	148	21	22	20	24	28	33
CJJ81176_0044	DsbB family disulfide bond formation protein [Campylobacter jejuni subsp. jejuni 81-176]	148	25	18	18	31	31	25
CJJ81176_1490	adenylosuccinate synthetase [Campylobacter jejuni subsp. jejuni 81-176]	146	23	22	23	30	26	22
CJJ81176_1079	aspartyl/glutamyl-tRNA amidotransferase subunit A [Campylobacter jejuni subsp. jejuni 81-176]	146	22	20	22	29	25	28
CJJ81176_1204	methyl-accepting chemotaxis protein [Campylobacter jejuni subsp. jejuni 81-176]	146	24	27	19	28	24	24
CJJ81176_0793	NLPA family lipoprotein [Campylobacter jejuni subsp. jejuni 81-176]	146	20	19	25	26	31	25
CJJ81176_0171	translation initiation factor IF-2 [Campylobacter jejuni subsp. jejuni 81-176]	143	18	21	29	28	30	17
CJJ81176_0539	carboxyl-terminal protease [Campylobacter jejuni subsp. jejuni 81-176]	143	21	19	24	26	29	24
CJJ81176_0275	hypothetical protein CJJ81176_0275 [Campylobacter jejuni subsp. jejuni 81-176]	140	23	25	20	26	23	23
CJJ81176_1080	isoleucyl-tRNA synthetase [Campylobacter jejuni subsp. jejuni 81-176]	140	19	19	15	23	32	32
CJJ81176_0737	50S ribosomal protein L19 [Campylobacter jejuni subsp. jejuni 81-176]	136	31	23	21	16	20	25
CJJ81176_0029	DNA gyrase subunit B [Campylobacter jejuni subsp. jejuni 81-176]	136	20	15	17	26	29	29
CJJ81176_0051	ribonucleotide-diphosphate reductase subunit alpha [Campylobacter jejuni subsp. jejuni 81-176]	136	22	19	20	23	25	27
CJJ81176_1585	histidinol dehydrogenase [Campylobacter jejuni subsp. jejuni 81-176]	136	23	22	19	22	24	26
CJJ81176_1697	50S ribosomal protein L16 [Campylobacter jejuni subsp. jejuni 81-176]	136	19	19	22	22	25	29
CJJ81176_0666	inorganic pyrophosphatase [Campylobacter jejuni subsp. jejuni 81-176]	136	17	26	18	25	25	25
CJJ81176_1354	enterochelin ABC transporter, periplasmic enterochelin-binding protein, authentic frameshift [Campylobacter jejuni subsp. jejuni 81-176]	135	22	16	19	27	25	26
CJJ81176_0164	OMP85 family outer membrane protein [Campylobacter jejuni subsp. jejuni 81-176]	134	16	13	16	31	28	30
CJJ81176_1694	50S ribosomal protein L14 [Campylobacter jejuni subsp. jejuni 81-176]	127	22	21	22	20	23	19
CJJ81176_1392	cystathionine beta-lyase [Campylobacter jejuni subsp. jejuni 81-176]	124	19	17	20	19	26	23
CJJ81176_1583	50S ribosomal protein L17 [Campylobacter jejuni subsp. jejuni 81-176]	122	20	19	16	24	21	22
CJJ81176_0002	30S ribosomal protein S10 [Campylobacter jejuni subsp. jejuni 81-176]	122	21	20	20	16	23	22
CJJ81176_0072	hypothetical protein CJJ81176_0072 [Campylobacter jejuni subsp. jejuni 81-176]	120	19	19	21	22	16	23
CJJ81176_0075	cytochrome c family protein [Campylobacter jejuni subsp. jejuni 81-176]	120	17	19	13	27	18	26
CJJ81176_0407	2-dehydro-3-deoxyphosphooctonate aldolase [Campylobacter jejuni subsp. jejuni 81-176]	120	19	17	14	23	22	25
CJJ81176_1277	DNA-binding response regulator [Campylobacter jejuni subsp. jejuni 81-176]	120	15	22	19	20	24	20
CJJ81176_1310	polysaccharide biosynthesis protein [Campylobacter jejuni subsp. jejuni 81-176]	119	16	17	14	24	25	23
CJJ81176_1419	putative methyltransferase [Campylobacter jejuni subsp. jejuni 81-176]	119	20	24	20	20	20	15
CJJ81176_1508	oxidoreductase, putative [Campylobacter jejuni subsp. jejuni 81-176]	119	16	18	7	25	27	26
CJJ81176_1232	hypothetical protein CJJ81176_1232 [Campylobacter jejuni subsp. jejuni 81-176]	116	12	15	14	25	28	22
CJJ81176_1687	30S ribosomal protein S5 [Campylobacter jejuni subsp. jejuni 81-176]	115	12	16	19	25	20	23
CJJ81176_1636	transketolase [Campylobacter jejuni subsp. jejuni 81-176]	115	16	15	19	21	17	27
CJJ81176_0270	50S ribosomal protein L20 [Campylobacter jejuni subsp. jejuni 81-176]	115	18	16	22	23	20	16
CJJ81176_1013	delta-aminolevulinic acid dehydratase [Campylobacter jejuni subsp. jejuni 81-176]	115	20	18	16	22	19	20
CJJ81176_1558	NADH dehydrogenase subunit G [Campylobacter jejuni subsp. jejuni 81-176]	114	25	21	18	21	14	15
CJJ81176_1223	phosphodiesterase [Campylobacter jejuni subsp. jejuni 81-176]	111	17	17	15	20	24	18
CJJ81176_0874	UDP-N-acetylglucosamine 1-carboxyvinyltransferase [Campylobacter jejuni subsp. jejuni 81-176]	111	18	18	16	21	20	18
CJJ81176_1688	50S ribosomal protein L18 [Campylobacter jejuni subsp. jejuni 81-176]	111	18	15	21	16	17	24
CJJ81176_0412	seryl-tRNA synthetase [Campylobacter jejuni subsp. jejuni 81-176]	110	17	15	14	18	21	25
CJJ81176_0150	FKBP-type peptidyl-prolyl cis-trans isomerase SlyD [Campylobacter jejuni subsp. jejuni 81-176]	110	13	19	17	23	19	19
CJJ81176_0382	cytochrome c551 peroxidase [Campylobacter jejuni subsp. jejuni 81-176]	108	17	17	13	15	22	24
CJJ81176_0869	glutamate-1-semialdehyde aminotransferase [Campylobacter jejuni subsp. jejuni 81-176]	107	18	15	15	18	19	22
CJJ81176_0503	transcription antitermination protein NusG [Campylobacter jejuni subsp. jejuni 81-176]	107	19	14	18	19	21	16
CJJ81176_1136	chemotaxis protein CheY [Campylobacter jejuni subsp. jejuni 81-176]	104	16	17	16	18	20	17
CJJ81176_0149	hypothetical protein CJJ81176_0149 [Campylobacter jejuni subsp. jejuni 81-176]	104	16	17	12	25	15	19
CJJ81176_1344	hypothetical protein CJJ81176_1344 [Campylobacter jejuni subsp. jejuni 81-176]	103	17	11	16	18	21	20
CJJ81176_0974	putative lipoprotein [Campylobacter jejuni subsp. jejuni 81-176]	99	17	18	14	20	15	15
CJJ81176_0625	fructose-bisphosphate aldolase [Campylobacter jejuni subsp. jejuni 81-176]	98	9	16	13	19	23	18
CJJ81176_0906	phenylalanyl-tRNA synthetase subunit alpha [Campylobacter jejuni subsp. jejuni 81-176]	96	13	12	15	19	20	17
CJJ81176_0182	thioredoxin-disulfide reductase [Campylobacter jejuni subsp. jejuni 81-176]	95	16	12	13	18	15	21
CJJ81176_1091	ATP-dependent protease La [Campylobacter jejuni subsp. jejuni 81-176]	94	18	12	9	16	19	20
CJJ81176_0660	ketol-acid reductoisomerase [Campylobacter jejuni subsp. jejuni 81-176]	94	10	12	16	21	17	18
CJJ81176_0396	glutathionylspermidine synthase family protein [Campylobacter jejuni subsp. jejuni 81-176]	93	10	14	18	14	18	19
CJJ81176_0138	F0F1 ATP synthase subunit B [Campylobacter jejuni subsp. jejuni 81-176]	92	19	15	12	13	16	17
CJJ81176_1306	hypothetical protein CJJ81176_1306 [Campylobacter jejuni subsp. jejuni 81-176]	91	11	13	13	16	21	17
CJJ81176_1686	50S ribosomal protein L15 [Campylobacter jejuni subsp. jejuni 81-176]	91	14	16	14	15	18	14
CJJ81176_0797	hypothetical protein CJJ81176_0797 [Campylobacter jejuni subsp. jejuni 81-176]	89	14	15	16	15	16	13
CJJ81176_1514	phosphoribosylaminoimidazole synthetase [Campylobacter jejuni subsp. jejuni 81-176]	89	7	12	13	15	22	20
CJJ81176_0738	transthyretin-like protein [Campylobacter jejuni subsp. jejuni 81-176]	89	12	13	13	17	19	15
CJJ81176_0136	ParB family chromosome partitioning protein [Campylobacter jejuni subsp. jejuni 81-176]	88	11	13	10	16	14	24
CJJ81176_0424	lysyl-tRNA synthetase [Campylobacter jejuni subsp. jejuni 81-176]	88	12	13	12	14	20	17
CJJ81176_0915	hypothetical protein CJJ81176_0915 [Campylobacter jejuni subsp. jejuni 81-176]	88	12	10	14	18	17	17
CJJ81176_1233	co-chaperonin GroES [Campylobacter jejuni subsp. jejuni 81-176]	88	15	19	18	10	14	12
CJJ81176_0827	dihydrodipicolinate synthase [Campylobacter jejuni subsp. jejuni 81-176]	86	11	12	13	19	12	19
CJJ81176_1286	2-nitropropane dioxygenase family oxidoreductase [Campylobacter jejuni subsp. jejuni 81-176]	85	14	13	13	14	15	16
CJJ81176_0348	phosphoserine aminotransferase [Campylobacter jejuni subsp. jejuni 81-176]	85	9	10	12	19	17	18
CJJ81176_0208	saccharopine dehydrogenase [Campylobacter jejuni subsp. jejuni 81-176]	85	11	11	11	19	16	17
CJJ81176_0485	transcription elongation factor NusA [Campylobacter jejuni subsp. jejuni 81-176]	84	19	15	12	14	10	14
CJJ81176_1439	capsular polysaccharide ABC transporter [Campylobacter jejuni subsp. jejuni 81-176]	84	14	14	11	12	18	15
CJJ81176_0511	30S ribosomal protein S12 [Campylobacter jejuni subsp. jejuni 81-176]	84	13	15	11	13	15	17
CJJ81176_0395	hypothetical protein CJJ81176_0395 [Campylobacter jejuni subsp. jejuni 81-176]	83	13	12	17	11	17	13
CJJ81176_1019	RNA polymerase sigma factor RpoD [Campylobacter jejuni subsp. jejuni 81-176]	83	11	11	9	12	20	20
CJJ81176_0186	aspartate aminotransferase [Campylobacter jejuni subsp. jejuni 81-176]	83	13	13	13	8	17	19
CJJ81176_0505	50S ribosomal protein L11 [Campylobacter jejuni subsp. jejuni 81-176]	83	12	16	16	14	15	10
CJJ81176_0223	ATP-dependent Clp protease proteolytic subunit [Campylobacter jejuni subsp. jejuni 81-176]	82	10	12	13	14	18	15
CJJ81176_1088	30S ribosomal protein S6 [Campylobacter jejuni subsp. jejuni 81-176]	81	14	11	10	17	14	15
CJJ81176_0050	adenylosuccinate lyase [Campylobacter jejuni subsp. jejuni 81-176]	80	13	8	9	19	17	14
CJJ81176_1669	recombinase A [Campylobacter jejuni subsp. jejuni 81-176]	80	9	9	13	18	16	15
CJJ81176_1634	PDZ domain-containing protein [Campylobacter jejuni subsp. jejuni 81-176]	79	11	10	14	18	14	12
CJJ81176_1066	thiazole synthase [Campylobacter jejuni subsp. jejuni 81-176]	79	10	12	10	18	14	15
CJJ81176_1600	hypothetical protein CJJ81176_1600 [Campylobacter jejuni subsp. jejuni 81-176]	78	11	14	15	12	14	12
CJJ81176_0307	transaldolase [Campylobacter jejuni subsp. jejuni 81-176]	78	14	8	11	15	17	13
CJJ81176_0393	30S ribosomal protein S21 [Campylobacter jejuni subsp. jejuni 81-176]	78	14	12	14	14	11	13
CJJ81176_0434	fumarate reductase iron-sulfur subunit [Campylobacter jejuni subsp. jejuni 81-176]	78	13	9	9	15	17	15
CJJ81176_1592	2,3,4,5-tetrahydropyridine-2-carboxylate N-succinyltransferase, putative [Campylobacter jejuni subsp. jejuni 81-176]	78	14	9	11	16	15	13
CJJ81176_0939	phosphoenolpyruvate carboxykinase [Campylobacter jejuni subsp. jejuni 81-176]	76	9	8	9	21	14	15
CJJ81176_1139	general glycosylation pathway protein [Campylobacter jejuni subsp. jejuni 81-176]	76	11	10	9	9	18	19
CJJ81176_0129	50S ribosomal protein L21 [Campylobacter jejuni subsp. jejuni 81-176]	76	13	10	11	14	13	15
CJJ81176_0406	6,7-dimethyl-8-ribityllumazine synthase [Campylobacter jejuni subsp. jejuni 81-176]	76	11	13	15	11	12	14
CJJ81176_1699	50S ribosomal protein L22 [Campylobacter jejuni subsp. jejuni 81-176]	75	9	10	13	12	17	14
CJJ81176_0855	methionyl-tRNA synthetase [Campylobacter jejuni subsp. jejuni 81-176]	74	7	8	8	17	20	14
CJJ81176_0691	50S ribosomal protein L9 [Campylobacter jejuni subsp. jejuni 81-176]	73	11	13	11	15	12	11
CJJ81176_1190	arginyl-tRNA synthetase [Campylobacter jejuni subsp. jejuni 81-176]	73	10	14	6	11	14	18
CJJ81176_1227	hypothetical protein CJJ81176_1227 [Campylobacter jejuni subsp. jejuni 81-176]	73	13	7	9	13	17	14
CJJ81176_0053	FAD-dependent thymidylate synthase [Campylobacter jejuni subsp. jejuni 81-176]	72	11	11	12	13	12	13
CJJ81176_0540	phosphoribosylaminoimidazole-succinocarboxamide synthase [Campylobacter jejuni subsp. jejuni 81-176]	71	13	6	10	14	17	11
CJJ81176_0128	hypothetical protein CJJ81176_0128 [Campylobacter jejuni subsp. jejuni 81-176]	70	13	14	8	10	13	12
CJJ81176_0883	thiol:disulfide interchange protein DsbA, putative [Campylobacter jejuni subsp. jejuni 81-176]	70	9	7	10	12	17	15
CJJ81176_0325	molybdenum ABC transporter, periplasmic molybdenum-binding protein [Campylobacter jejuni subsp. jejuni 81-176]	70	9	8	12	12	16	13
CJJ81176_1678	DNA topoisomerase I [Campylobacter jejuni subsp. jejuni 81-176]	70	11	10	11	15	10	13
CJJ81176_0039	dihydroxy-acid dehydratase [Campylobacter jejuni subsp. jejuni 81-176]	70	7	8	9	15	17	14
CJJ81176_0292	putative cytochrome C-type haem-binding periplasmic protein [Campylobacter jejuni subsp. jejuni 81-176]	69	8	8	13	15	12	13
CJJ81176_0978	phosphoribosylformylglycinamidine synthase II [Campylobacter jejuni subsp. jejuni 81-176]	69	10	8	7	14	16	14
CJJ81176_1333	flagellin modification protein, PseA [Campylobacter jejuni subsp. jejuni 81-176]	69	11	8	11	11	14	14
CJJ81176_1210	dihydroorotase [Campylobacter jejuni subsp. jejuni 81-176]	68	10	9	12	9	14	14
CJJ81176_0857	fructose-1,6-bisphosphatase [Campylobacter jejuni subsp. jejuni 81-176]	67	7	9	11	17	14	9
CJJ81176_0034	hypothetical protein CJJ81176_0034 [Campylobacter jejuni subsp. jejuni 81-176]	67	11	7	12	11	13	13
CJJ81176_1201	ubiquinol--cytochrome c reductase, iron-sulfur subunit [Campylobacter jejuni subsp. jejuni 81-176]	67	9	10	10	12	12	14
CJJ81176_1033	high affinity branched-chain amino acid ABC transporter, ATP-binding protein [Campylobacter jejuni subsp. jejuni 81-176]	67	6	10	10	16	8	17
CJJ81176_0446	ABC transporter, ATP-binding protein [Campylobacter jejuni subsp. jejuni 81-176]	67	8	7	14	11	14	13
CJJ81176_0796	valyl-tRNA synthetase [Campylobacter jejuni subsp. jejuni 81-176]	67	8	6	12	9	15	17
CJJ81176_0804	periplasmic nitrate reductase, small subunit [Campylobacter jejuni subsp. jejuni 81-176]	66	11	17	10	9	8	11
CJJ81176_1693	50S ribosomal protein L24 [Campylobacter jejuni subsp. jejuni 81-176]	66	8	11	16	8	10	13
CJJ81176_0028	DNA polymerase III subunit beta [Campylobacter jejuni subsp. jejuni 81-176]	64	5	7	5	16	19	12
CJJ81176_0104	3-dehydroquinate dehydratase [Campylobacter jejuni subsp. jejuni 81-176]	64	12	11	13	9	8	11
CJJ81176_1533	zinc-binding dehydrogenase family oxidoreductase [Campylobacter jejuni subsp. jejuni 81-176]	64	9	9	9	13	13	11
CJJ81176_1608	hypothetical protein CJJ81176_1608 [Campylobacter jejuni subsp. jejuni 81-176]	63	8	11	6	9	17	12
CJJ81176_0733	30S ribosomal protein S16 [Campylobacter jejuni subsp. jejuni 81-176]	62	11	13	10	9	9	10
CJJ81176_0110	hypothetical protein CJJ81176_0110 [Campylobacter jejuni subsp. jejuni 81-176]	62	12	8	7	11	13	11
CJJ81176_0603	acetolactate synthase 3 regulatory subunit [Campylobacter jejuni subsp. jejuni 81-176]	62	12	9	11	11	11	8
CJJ81176_0717	peptidyl-prolyl cis-trans isomerase D,-like protein [Campylobacter jejuni subsp. jejuni 81-176]	62	11	10	3	17	10	11
CJJ81176_0340	flagellar MS-ring protein [Campylobacter jejuni subsp. jejuni 81-176]	61	12	9	11	8	8	13
CJJ81176_0139	F0F1 ATP synthase subunit delta [Campylobacter jejuni subsp. jejuni 81-176]	61	11	12	9	7	12	10
CJJ81176_1168	ADP-L-glycero-D-mannoheptose-6-epimerase [Campylobacter jejuni subsp. jejuni 81-176]	60	9	8	10	9	14	10
CJJ81176_1222	putative lipoprotein [Campylobacter jejuni subsp. jejuni 81-176]	59	10	12	8	9	11	9
CJJ81176_0056	L-asparaginase [Campylobacter jejuni subsp. jejuni 81-176]	59	10	8	6	17	7	11
CJJ81176_0475	50S ribosomal protein L28 [Campylobacter jejuni subsp. jejuni 81-176]	59	12	7	7	11	12	10
CJJ81176_1126	ATP-dependent Clp protease, ATP-binding subunit ClpA [Campylobacter jejuni subsp. jejuni 81-176]	59	6	11	9	7	14	12
CJJ81176_1290	uridylate kinase [Campylobacter jejuni subsp. jejuni 81-176]	58	5	6	6	11	16	14
CJJ81176_0785	arginine decarboxylase [Campylobacter jejuni subsp. jejuni 81-176]	58	7	10	10	10	8	13
CJJ81176_0430	putative lipoprotein [Campylobacter jejuni subsp. jejuni 81-176]	58	9	12	8	8	11	10
CJJ81176_0313	transcription elongation factor GreA [Campylobacter jejuni subsp. jejuni 81-176]	57	9	8	12	7	13	8
CJJ81176_0239	translation initiation factor IF-3 [Campylobacter jejuni subsp. jejuni 81-176]	57	9	11	16	5	7	9
CJJ81176_1526	LamB/YcsF family protein [Campylobacter jejuni subsp. jejuni 81-176]	57	11	10	10	9	7	10
CJJ81176_0339	histidinol-phosphate aminotransferase [Campylobacter jejuni subsp. jejuni 81-176]	57	9	7	6	8	11	16
CJJ81176_1387	catalase [Campylobacter jejuni subsp. jejuni 81-176]	56	8	11	12	7	10	8
CJJ81176_0227	amidophosphoribosyltransferase [Campylobacter jejuni subsp. jejuni 81-176]	56	5	8	7	12	11	13
CJJ81176_0302	ATP-dependent protease ATP-binding subunit ClpX [Campylobacter jejuni subsp. jejuni 81-176]	56	8	9	5	11	11	12
CJJ81176_0825	dihydroorotate dehydrogenase 2 [Campylobacter jejuni subsp. jejuni 81-176]	55	11	8	7	9	10	10
CJJ81176_0259	ribosome recycling factor [Campylobacter jejuni subsp. jejuni 81-176]	55	8	7	8	10	7	15
CJJ81176_1090	30S ribosomal protein S18 [Campylobacter jejuni subsp. jejuni 81-176]	55	8	12	11	10	9	5
CJJ81176_0833	threonine synthase [Campylobacter jejuni subsp. jejuni 81-176]	54	9	7	4	9	15	10
CJJ81176_1002	surface-exposed lipoprotein [Campylobacter jejuni subsp. jejuni 81-176]	54	10	6	11	10	9	8
CJJ81176_1117	oligoendopeptidase F [Campylobacter jejuni subsp. jejuni 81-176]	53	8	7	9	13	8	8
CJJ81176_0256	ribonucleotide-diphosphate reductase subunit beta [Campylobacter jejuni subsp. jejuni 81-176]	53	5	7	8	9	11	13
CJJ81176_1203	tRNA uridine 5-carboxymethylaminomethyl modification enzyme GidA [Campylobacter jejuni subsp. jejuni 81-176]	52	4	10	10	9	10	9
CJJ81176_1407	flagellar basal body-associated protein FliL [Campylobacter jejuni subsp. jejuni 81-176]	52	10	9	8	9	8	8
CJJ81176_0321	3-methyl-2-oxobutanoate hydroxymethyltransferase [Campylobacter jejuni subsp. jejuni 81-176]	52	6	11	6	10	8	11
CJJ81176_1615	L-serine ammonia-lyase [Campylobacter jejuni subsp. jejuni 81-176]	52	9	5	8	11	8	11
CJJ81176_1093	flagellar assembly protein FliW [Campylobacter jejuni subsp. jejuni 81-176]	51	9	8	9	9	8	8
CJJ81176_0281	hypothetical protein CJJ81176_0281 [Campylobacter jejuni subsp. jejuni 81-176]	51	6	5	6	13	11	10
CJJ81176_0850	short chain dehydrogenase/reductase family oxidoreductase [Campylobacter jejuni subsp. jejuni 81-176]	50	9	8	7	6	11	9
CJJ81176_0130	50S ribosomal protein L27 [Campylobacter jejuni subsp. jejuni 81-176]	50	7	6	7	10	8	12
CJJ81176_0470	acetyl-CoA carboxylase carboxyltransferase subunit alpha [Campylobacter jejuni subsp. jejuni 81-176]	49	8	9	5	8	11	8
CJJ81176_0579	hypothetical protein CJJ81176_0579 [Campylobacter jejuni subsp. jejuni 81-176]	49	8	5	5	13	9	9
CJJ81176_1702	50S ribosomal protein L23 [Campylobacter jejuni subsp. jejuni 81-176]	49	11	11	7	5	7	8
CJJ81176_1487	hypothetical protein CJJ81176_1487 [Campylobacter jejuni subsp. jejuni 81-176]	48	10	9	7	8	10	4
CJJ81176_1495	bifunctional putA protein, putative [Campylobacter jejuni subsp. jejuni 81-176]	48	6	7	4	11	12	8
CJJ81176_1042	aspartate-semialdehyde dehydrogenase [Campylobacter jejuni subsp. jejuni 81-176]	48	3	7	6	9	12	11
CJJ81176_1124	thioredoxin domain-containing protein [Campylobacter jejuni subsp. jejuni 81-176]	48	7	6	8	9	9	9
CJJ81176_0937	GTP-dependent nucleic acid-binding protein EngD [Campylobacter jejuni subsp. jejuni 81-176]	47	5	6	5	10	9	12
CJJ81176_0047	cytochrome c551 peroxidase [Campylobacter jejuni subsp. jejuni 81-176]	47	6	8	7	8	9	9
CJJ81176_0098	flagellar motor switch protein FliM [Campylobacter jejuni subsp. jejuni 81-176]	47	7	5	5	7	13	10
CJJ81176_0460	phosphoglyceromutase [Campylobacter jejuni subsp. jejuni 81-176]	46	4	7	3	10	12	10
CJJ81176_1012	ornithine carbamoyltransferase [Campylobacter jejuni subsp. jejuni 81-176]	46	7	5	5	14	8	7
CJJ81176_0652	hydrogenase accessory protein HypB [Campylobacter jejuni subsp. jejuni 81-176]	46	5	4	9	10	10	8
CJJ81176_0727	glycyl-tRNA synthetase subunit alpha [Campylobacter jejuni subsp. jejuni 81-176]	46	7	7	9	8	8	7
CJJ81176_1010	coproporphyrinogen III oxidase [Campylobacter jejuni subsp. jejuni 81-176]	45	5	5	3	11	14	7
CJJ81176_0536	penicillin-binding protein 1A [Campylobacter jejuni subsp. jejuni 81-176]	45	6	3	6	11	9	10
CJJ81176_1062	hypothetical protein CJJ81176_1062 [Campylobacter jejuni subsp. jejuni 81-176]	45	5	7	5	6	10	12
CJJ81176_1191	twin arginine-targeting protein translocase [Campylobacter jejuni subsp. jejuni 81-176]	44	9	8	8	4	8	7
CJJ81176_1632	UDP-N-acetylmuramoylalanyl-D-glutamate--2,6-diaminopimelate ligase [Campylobacter jejuni subsp. jejuni 81-176]	44	3	7	3	8	12	11
CJJ81176_0602	acetolactate synthase 3 catalytic subunit [Campylobacter jejuni subsp. jejuni 81-176]	44	5	9	5	10	8	7
CJJ81176_1584	ATP phosphoribosyltransferase [Campylobacter jejuni subsp. jejuni 81-176]	44	6	7	6	6	10	9
CJJ81176_0207	hypothetical protein CJJ81176_0207 [Campylobacter jejuni subsp. jejuni 81-176]	44	6	6	4	8	11	9
CJJ81176_0487	hypothetical protein CJJ81176_0487 [Campylobacter jejuni subsp. jejuni 81-176]	43	7	9	6	8	7	6
CJJ81176_0938	argininosuccinate lyase [Campylobacter jejuni subsp. jejuni 81-176]	43	7	9	6	5	8	8
CJJ81176_0576	elongation factor P [Campylobacter jejuni subsp. jejuni 81-176]	43	6	5	6	8	11	7
CJJ81176_1530	flavodoxin-like fold domain-containing protein [Campylobacter jejuni subsp. jejuni 81-176]	42	6	4	5	10	7	10
CJJ81176_0249	N-acetyl-gamma-glutamyl-phosphate reductase [Campylobacter jejuni subsp. jejuni 81-176]	42	5	6	7	8	9	7
CJJ81176_1598	30S ribosomal protein S20 [Campylobacter jejuni subsp. jejuni 81-176]	42	8	7	6	6	8	7
CJJ81176_1089	single-stranded DNA-binding protein [Campylobacter jejuni subsp. jejuni 81-176]	42	6	10	4	6	7	9
CJJ81176_0341	flagellar motor switch protein G [Campylobacter jejuni subsp. jejuni 81-176]	42	4	7	7	7	8	9
CJJ81176_0179	cation ABC transporter, periplasmic cation-binding protein [Campylobacter jejuni subsp. jejuni 81-176]	41	7	4	8	5	10	7
CJJ81176_0929	amino acid ABC transporter, ATP-binding protein PEB1 [Campylobacter jejuni subsp. jejuni 81-176]	41	5	6	6	7	9	8
CJJ81176_1109	leucyl-tRNA synthetase [Campylobacter jejuni subsp. jejuni 81-176]	41	6	7		8	11	9
CJJ81176_1561	NADH dehydrogenase subunit D [Campylobacter jejuni subsp. jejuni 81-176]	40	5	4	6	9	7	9
CJJ81176_0784	serine acetyltransferase [Campylobacter jejuni subsp. jejuni 81-176]	40	4	9	6	7	6	8
CJJ81176_1187	hypothetical protein CJJ81176_1187 [Campylobacter jejuni subsp. jejuni 81-176]	40	4	7	6	7	8	8
CJJ81176_0166	M24/M37 family peptidase [Campylobacter jejuni subsp. jejuni 81-176]	40	5	3	3	13	9	7
CJJ81176_1369	GlnD family protein [Campylobacter jejuni subsp. jejuni 81-176]	40	4	5	6	9	8	8
CJJ81176_0709	4-hydroxy-3-methylbut-2-en-1-yl diphosphate synthase [Campylobacter jejuni subsp. jejuni 81-176]	40	6	7	6	6	5	10
CJJ81176_1370	hypothetical protein CJJ81176_1370 [Campylobacter jejuni subsp. jejuni 81-176]	40	8	6	3	9	6	8
CJJ81176_0701	potassium-transporting ATPase, C subunit, putative [Campylobacter jejuni subsp. jejuni 81-176]	40	5	4	5	9	10	7
CJJ81176_0288	hypothetical protein CJJ81176_0288 [Campylobacter jejuni subsp. jejuni 81-176]	39	7	7	5	7	7	6
CJJ81176_0488	peptidase, putative [Campylobacter jejuni subsp. jejuni 81-176]	39	5	5	3	7	8	11
CJJ81176_1390	endoribonuclease L-PSP, putative [Campylobacter jejuni subsp. jejuni 81-176]	39	5	10	4	7	7	6
CJJ81176_0826	M16 family peptidase [Campylobacter jejuni subsp. jejuni 81-176]	39	8	5	6	5	7	8
CJJ81176_0091	lysine decarboxylase family protein [Campylobacter jejuni subsp. jejuni 81-176]	38	9	4	4	6	6	9
CJJ81176_0188	hypothetical protein CJJ81176_0188 [Campylobacter jejuni subsp. jejuni 81-176]	38	7	5	7	6	4	9
CJJ81176_0137	F0F1 ATP synthase subunit B~ [Campylobacter jejuni subsp. jejuni 81-176]	38	8	8	1	6	7	8
CJJ81176_0350	3-oxoacyl-(acyl carrier protein) synthase III [Campylobacter jejuni subsp. jejuni 81-176]	38	4	7	5	5	8	9
CJJ81176_0674	rare lipoprotein A [Campylobacter jejuni subsp. jejuni 81-176]	38	5	5	6	7	7	8
CJJ81176_1700	30S ribosomal protein S19 [Campylobacter jejuni subsp. jejuni 81-176]	38	8	6	5	4	7	8
CJJ81176_1695	30S ribosomal protein S17 [Campylobacter jejuni subsp. jejuni 81-176]	37	5	6	7	6	5	8
CJJ81176_0568	prolyl-tRNA synthetase [Campylobacter jejuni subsp. jejuni 81-176]	37	6	4	5	6	7	9
CJJ81176_1452	hypothetical protein CJJ81176_1452 [Campylobacter jejuni subsp. jejuni 81-176]	37	4	6	7	7	5	8
CJJ81176_0162	acetyl-CoA carboxylase subunit beta [Campylobacter jejuni subsp. jejuni 81-176]	37	7	6	5	6	7	6
CJJ81176_1241	DNA-binding response regulator [Campylobacter jejuni subsp. jejuni 81-176]	37	6	8	3	5	7	8
CJJ81176_0892	30S ribosomal protein S15 [Campylobacter jejuni subsp. jejuni 81-176]	37	8	5	5	6	6	7
CJJ81176_0748	molybdenum cofactor biosynthesis protein [Campylobacter jejuni subsp. jejuni 81-176]	37	6	4	2	8	8	9
CJJ81176_1018	LysR family transcriptional regulator [Campylobacter jejuni subsp. jejuni 81-176]	37	6	7	4	4	9	7
CJJ81176_1048	outer membrane liproprotein MapA [Campylobacter jejuni subsp. jejuni 81-176]	37	6	4	5	5	9	8
CJJ81176_1248	glycyl-tRNA synthetase subunit beta [Campylobacter jejuni subsp. jejuni 81-176]	36	6	4	3	9	7	7
CJJ81176_1243	co-chaperone protein DnaJ [Campylobacter jejuni subsp. jejuni 81-176]	36	4	3	2	11	9	7
CJJ81176_0981	putative inner membrane protein translocase component YidC [Campylobacter jejuni subsp. jejuni 81-176]	36	7	5	6	5	6	7
CJJ81176_0423	ferric uptake regulation protein [Campylobacter jejuni subsp. jejuni 81-176]	36	6	8	4	6	5	7
CJJ81176_1308	acetyl-CoA carboxylase, biotin carboxyl carrier protein [Campylobacter jejuni subsp. jejuni 81-176]	36	5	7	2	9	6	7
CJJ81176_0601	GatB/Yqey family protein [Campylobacter jejuni subsp. jejuni 81-176]	36	7	8	8	4	3	6
CJJ81176_1043	sigma-54 dependent DNA-binding response regulator [Campylobacter jejuni subsp. jejuni 81-176]	36	4	5	4	7	8	8
CJJ81176_1428	hypothetical protein CJJ81176_1428 [Campylobacter jejuni subsp. jejuni 81-176]	36	3	5	7	7	6	8
CJJ81176_0614	NAD-dependent DNA ligase LigA [Campylobacter jejuni subsp. jejuni 81-176]	35	2	3	7	8	10	5
CJJ81176_0586	hypothetical protein CJJ81176_0586 [Campylobacter jejuni subsp. jejuni 81-176]	35	5	4	6	7	8	5
CJJ81176_0882	arylsulfate sulfotransferase, degenerate [Campylobacter jejuni subsp. jejuni 81-176]	35	2		2	12	13	6
CJJ81176_0581	hypothetical protein CJJ81176_0581 [Campylobacter jejuni subsp. jejuni 81-176]	35	5	5	4	6	7	8
CJJ81176_0055	single-stranded-DNA-specific exonuclease RecJ [Campylobacter jejuni subsp. jejuni 81-176]	34	4	6	6	6	7	5
CJJ81176_0338	chorismate mutase/prephenate dehydratase [Campylobacter jejuni subsp. jejuni 81-176]	34	6	6	5	10	5	2
CJJ81176_0090	tRNA-specific 2-thiouridylase MnmA [Campylobacter jejuni subsp. jejuni 81-176]	34	2	3	8	7	5	9
CJJ81176_0124	putative lipoprotein [Campylobacter jejuni subsp. jejuni 81-176]	34	3	6	8	7	6	4
CJJ81176_1056	acetyl-CoA carboxylase subunit A [Campylobacter jejuni subsp. jejuni 81-176]	34	3	5	3	10	8	5
CJJ81176_0411	tryptophanyl-tRNA synthetase [Campylobacter jejuni subsp. jejuni 81-176]	34	6	3	7	5	7	6
CJJ81176_0792	NLPA family lipoprotein [Campylobacter jejuni subsp. jejuni 81-176]	33	4	2	6	7	8	6
CJJ81176_1359	cytochrome c552 [Campylobacter jejuni subsp. jejuni 81-176]	33	6	7	7	6	3	4
CJJ81176_0320	pantoate--beta-alanine ligase [Campylobacter jejuni subsp. jejuni 81-176]	33	6	4	5	4	5	9
CJJ81176_0681	M24 family peptidase [Campylobacter jejuni subsp. jejuni 81-176]	33	7	4	2	5	8	7
CJJ81176_1515	dephospho-CoA kinase [Campylobacter jejuni subsp. jejuni 81-176]	33	8	4	4	7	5	5
CJJ81176_0655	hydrogenase expression/formation protein HypE [Campylobacter jejuni subsp. jejuni 81-176]	33	2	6	6	8	8	3
CJJ81176_1258	uroporphyrinogen decarboxylase [Campylobacter jejuni subsp. jejuni 81-176]	33	4	5	4	6	7	7
CJJ81176_1417	hypothetical protein CJJ81176_1417 [Campylobacter jejuni subsp. jejuni 81-176]	33	2	3	3	13	8	4
CJJ81176_0111	iron-sulfur cluster binding protein [Campylobacter jejuni subsp. jejuni 81-176]	32	3	5	7	4	5	8
CJJ81176_0786	histidyl-tRNA synthetase [Campylobacter jejuni subsp. jejuni 81-176]	32	4	4	4	8	5	7
CJJ81176_1406	phosphomannomutase/phosphoglucomutase [Campylobacter jejuni subsp. jejuni 81-176]	32	2	4	3	9	7	7
CJJ81176_0420	hypothetical protein CJJ81176_0420 [Campylobacter jejuni subsp. jejuni 81-176]	32	7	5	4	6	7	3
CJJ81176_1373	putative nucleotide phosphoribosyltransferase [Campylobacter jejuni subsp. jejuni 81-176]	32	5	4	5	6	7	5
CJJ81176_0690	ATP-dependent protease peptidase subunit [Campylobacter jejuni subsp. jejuni 81-176]	32	6	5	3	6	6	6
CJJ81176_1116	aspartate carbamoyltransferase catalytic subunit [Campylobacter jejuni subsp. jejuni 81-176]	31	6	3	4	7	6	5
CJJ81176_1528	hypothetical protein CJJ81176_1528 [Campylobacter jejuni subsp. jejuni 81-176]	31	3	5	2	8	8	5
CJJ81176_0300	(3R)-hydroxymyristoyl-ACP dehydratase [Campylobacter jejuni subsp. jejuni 81-176]	31	7	3	5	2	6	8
CJJ81176_0141	F0F1 ATP synthase subunit gamma [Campylobacter jejuni subsp. jejuni 81-176]	30	4	4	2	8	7	5
CJJ81176_1732	hypothetical protein CJJ81176_1732 [Campylobacter jejuni subsp. jejuni 81-176]	30	9	4	3	6	3	5
CJJ81176_0726	hypothetical protein CJJ81176_0726 [Campylobacter jejuni subsp. jejuni 81-176]	30	5	5	7	5	4	4
CJJ81176_0031	molybdopterin oxidoreductase family protein [Campylobacter jejuni subsp. jejuni 81-176]	30	4	3	5	7	7	4
CJJ81176_1283	quinone-reactive Ni/Fe-hydrogenase, small subunit [Campylobacter jejuni subsp. jejuni 81-176]	30	2	5	2	9	5	7
CJJ81176_1521	UTP-glucose-1-phosphate uridylyltransferase [Campylobacter jejuni subsp. jejuni 81-176]	30	5	3	4	7	5	6
CJJ81176_0671	response regulator/GGDEF domain-containing protein [Campylobacter jejuni subsp. jejuni 81-176]	30	5	4	5	5	8	3
CJJ81176_0583	gamma-glutamyl phosphate reductase [Campylobacter jejuni subsp. jejuni 81-176]	29	4	3	1	10	5	6
CJJ81176_1594	bifunctional 2-C-methyl-D-erythritol 4-phosphate cytidylyltransferase/2-C-methyl-D-erythritol 2,4-cyclodiphosphate synthase protein [Campylobacter jejuni subsp. jejuni 81-176]	29	5	3	5	8	5	3
CJJ81176_0907	HIT family protein [Campylobacter jejuni subsp. jejuni 81-176]	29	5	5	6	5	5	3
CJJ81176_0700	potassium-transporting ATPase subunit B [Campylobacter jejuni subsp. jejuni 81-176]	29	4	6	2	7	4	6
CJJ81176_1429	hypothetical protein CJJ81176_1429 [Campylobacter jejuni subsp. jejuni 81-176]	29	1	3	2	9	8	6
CJJ81176_0416	malate:quinone oxidoreductase, putative [Campylobacter jejuni subsp. jejuni 81-176]	29	5	3	2	7	6	6
CJJ81176_0921	invasion antigen B [Campylobacter jejuni subsp. jejuni 81-176]	28	4	3	2	8	4	7
CJJ81176_0187	hypothetical protein CJJ81176_0187 [Campylobacter jejuni subsp. jejuni 81-176]	28	3	4	5	4	6	6
CJJ81176_1309	deoxycytidine triphosphate deaminase [Campylobacter jejuni subsp. jejuni 81-176]	28	6	4	2	6	6	4
CJJ81176_1069	succinyl-diaminopimelate desuccinylase [Campylobacter jejuni subsp. jejuni 81-176]	28	8	3	3	6	4	4
CJJ81176_0999	aminoacyl-histidine dipeptidase [Campylobacter jejuni subsp. jejuni 81-176]	28	2	3	4	8	7	4
CJJ81176_1226	glycolate oxidase, subunit GlcD [Campylobacter jejuni subsp. jejuni 81-176]	28	2	3	3	11	4	5
CJJ81176_0533	DegT/DnrJ/EryC1/StrS aminotransferase family protein [Campylobacter jejuni subsp. jejuni 81-176]	28	3	4	4	6	5	6
CJJ81176_0125	putative lipoprotein [Campylobacter jejuni subsp. jejuni 81-176]	28	5	5	3	5	4	6
CJJ81176_1092	putative lipoprotein [Campylobacter jejuni subsp. jejuni 81-176]	28	3	4	5	3	7	6
CJJ81176_0719	cell division protein FtsZ [Campylobacter jejuni subsp. jejuni 81-176]	28	4	5	3	6	5	5
CJJ81176_0466	TenA/Thi-4 family protein [Campylobacter jejuni subsp. jejuni 81-176]	27	4	3	3	6	7	4
CJJ81176_0780	type I site-specific deoxyribonuclease chain R [Campylobacter jejuni subsp. jejuni 81-176]	27	4	4	4	5	8	2
CJJ81176_1084	nitroreductase family protein [Campylobacter jejuni subsp. jejuni 81-176]	27	2	4	3	7	6	5
CJJ81176_0404	orotidine 5~-phosphate decarboxylase [Campylobacter jejuni subsp. jejuni 81-176]	27	6	9	6		2	4
CJJ81176_0908	4-methyl-5(B-hydroxyethyl)-thiazole monophosphate biosynthesis enzyme [Campylobacter jejuni subsp. jejuni 81-176]	27	5	3	3	6	3	7
CJJ81176_1265	hypothetical protein CJJ81176_1265 [Campylobacter jejuni subsp. jejuni 81-176]	26	3	7	4	2	6	4
CJJ81176_1554	NADH-quinone oxidoreductase, K subunit [Campylobacter jejuni subsp. jejuni 81-176]	26	3	5	4	5	5	4
CJJ81176_0718	cell division protein FtsA [Campylobacter jejuni subsp. jejuni 81-176]	26	1	2	6	6	5	6
CJJ81176_0112	hypothetical protein CJJ81176_0112 [Campylobacter jejuni subsp. jejuni 81-176]	26	5	6	4	2	4	5
CJJ81176_1541	hypothetical protein CJJ81176_1541 [Campylobacter jejuni subsp. jejuni 81-176]	26	5	2	4	3	5	7
CJJ81176_1004	hippurate hydrolase [Campylobacter jejuni subsp. jejuni 81-176]	26	4	5	3	6	6	2
CJJ81176_0135	ParA family chromosome partitioning ATPase [Campylobacter jejuni subsp. jejuni 81-176]	26	4	3	4	2	6	7
CJJ81176_1586	imidazole glycerol-phosphate dehydratase/histidinol phosphatase [Campylobacter jejuni subsp. jejuni 81-176]	26	3	4	3	5	5	6
CJJ81176_1599	peptide chain release factor 1 [Campylobacter jejuni subsp. jejuni 81-176]	26	3	2	5	8	3	5
CJJ81176_1186	peptidyl-prolyl cis-trans isomerase B [Campylobacter jejuni subsp. jejuni 81-176]	26	5	2	4	5	4	6
CJJ81176_0604	UDP-3-O-[3-hydroxymyristoyl] glucosamine N-acyltransferase [Campylobacter jejuni subsp. jejuni 81-176]	25	3	4	6	5	2	5
CJJ81176_0462	hypothetical protein CJJ81176_0462 [Campylobacter jejuni subsp. jejuni 81-176]	25	3	4	5	4	5	4
CJJ81176_0573	flagellar capping protein [Campylobacter jejuni subsp. jejuni 81-176]	25	2	3	2	7	5	6
CJJ81176_0222	peptide deformylase [Campylobacter jejuni subsp. jejuni 81-176]	25	4	4	3	5	3	6
CJJ81176_1176	copper-translocating P-type ATPase [Campylobacter jejuni subsp. jejuni 81-176]	25	3	4	2	4	6	6
CJJ81176_1580	30S ribosomal protein S11 [Campylobacter jejuni subsp. jejuni 81-176]	25	5	2	3	3	6	6
CJJ81176_0859	soluble lytic murein transglycosylase, putative [Campylobacter jejuni subsp. jejuni 81-176]	25	1	4	3	5	7	5
CJJ81176_1303	uracil phosphoribosyltransferase [Campylobacter jejuni subsp. jejuni 81-176]	25	2	2	2	7	6	6
CJJ81176_1588	1-(5-phosphoribosyl)-5-[(5-phosphoribosylamino)methylideneamino] imidazole-4-carboxamide isomerase [Campylobacter jejuni subsp. jejuni 81-176]	25	4	3	4	2	5	7
CJJ81176_0143	F0F1 ATP synthase subunit epsilon [Campylobacter jejuni subsp. jejuni 81-176]	25	4	5	3	3	5	5
CJJ81176_0838	UDP-N-acetylglucosamine pyrophosphorylase [Campylobacter jejuni subsp. jejuni 81-176]	25	3	3	4	7	3	5
CJJ81176_1511	molybdopterin biosynthesis MoeA protein, putative [Campylobacter jejuni subsp. jejuni 81-176]	24	1	2	2	7	8	4
CJJ81176_1448	peptide chain release factor 2 [Campylobacter jejuni subsp. jejuni 81-176]	24	5	5	2	2	3	7
CJJ81176_1556	NADH dehydrogenase subunit I [Campylobacter jejuni subsp. jejuni 81-176]	24	2	4	3	4	6	5
CJJ81176_0471	TonB-dependent receptor, putative, degenerate [Campylobacter jejuni subsp. jejuni 81-176]	24	5	4	2	4	4	5
CJJ81176_1067	thiamine biosynthesis protein ThiF [Campylobacter jejuni subsp. jejuni 81-176]	24	3	3	4	3	6	5
CJJ81176_0725	phosphoribosylaminoimidazole carboxylase catalytic subunit [Campylobacter jejuni subsp. jejuni 81-176]	24	3	1	2	5	7	6
CJJ81176_0791	NLPA family lipoprotein [Campylobacter jejuni subsp. jejuni 81-176]	24	2	3	5	5	4	5
CJJ81176_0374	hypothetical protein CJJ81176_0374 [Campylobacter jejuni subsp. jejuni 81-176]	24	2	3	4	5	6	4
CJJ81176_1322	amino acid adenylation domain-containing protein [Campylobacter jejuni subsp. jejuni 81-176]	24	4	4	2	5	3	6
CJJ81176_1193	hypothetical protein CJJ81176_1193 [Campylobacter jejuni subsp. jejuni 81-176]	24	5	5	3	3	5	3
CJJ81176_0033	glutamate synthase, large subunit [Campylobacter jejuni subsp. jejuni 81-176]	24	2		1	7	5	9
CJJ81176_0185	homoserine dehydrogenase [Campylobacter jejuni subsp. jejuni 81-176]	23	3	2	3	6	7	2
CJJ81176_0372	tryptophan synthase subunit beta [Campylobacter jejuni subsp. jejuni 81-176]	23	3	2	4	5	4	5
CJJ81176_0403	putative sulfite oxidase subunit YedY [Campylobacter jejuni subsp. jejuni 81-176]	23	3	3	5	4	4	4
CJJ81176_1437	arabinose-5-phosphate isomerase [Campylobacter jejuni subsp. jejuni 81-176]	23	3			9	5	6
CJJ81176_1474	putative recombination protein RecB [Campylobacter jejuni subsp. jejuni 81-176]	23	4	3	3	4	4	5
CJJ81176_0358	flagellar motor protein MotB [Campylobacter jejuni subsp. jejuni 81-176]	23	3	4	3	4	6	3
CJJ81176_1050	hypothetical protein CJJ81176_1050 [Campylobacter jejuni subsp. jejuni 81-176]	23	3	6	3	4	2	5
CJJ81176_0074	hypothetical protein CJJ81176_0074 [Campylobacter jejuni subsp. jejuni 81-176]	23	5	1	3	8	3	3
CJJ81176_0373	tryptophan synthase subunit alpha [Campylobacter jejuni subsp. jejuni 81-176]	23	2	1	3	5	6	6
CJJ81176_0159	hypothetical protein CJJ81176_0159 [Campylobacter jejuni subsp. jejuni 81-176]	23	4	5	2	4	5	3
CJJ81176_1489	hypothetical protein CJJ81176_1489 [Campylobacter jejuni subsp. jejuni 81-176]	23	5	3	2	5	4	4
CJJ81176_1550	paralyzed flagella protein PflA [Campylobacter jejuni subsp. jejuni 81-176]	22	1	2	5	4	3	7
CJJ81176_0442	HIT family protein [Campylobacter jejuni subsp. jejuni 81-176]	22	4	3	4	4	4	3
CJJ81176_1444	deoxyuridine triphosphatase domain-containing protein [Campylobacter jejuni subsp. jejuni 81-176]	22	3	5	4	3	4	3
CJJ81176_0788	phosphopantetheine adenylyltransferase [Campylobacter jejuni subsp. jejuni 81-176]	22	4	2	5	4	4	3
CJJ81176_0230	hypothetical protein CJJ81176_0230 [Campylobacter jejuni subsp. jejuni 81-176]	22	4	4	3	5	2	4
CJJ81176_0872	signal peptidase I [Campylobacter jejuni subsp. jejuni 81-176]	22	4	1	4	6	5	2
CJJ81176_1449	hypothetical protein CJJ81176_1449 [Campylobacter jejuni subsp. jejuni 81-176]	22	4	5	4	3	3	3
CJJ81176_1221	signal recognition particle-docking protein FtsY [Campylobacter jejuni subsp. jejuni 81-176]	22	2	2	2	5	5	6
CJJ81176_0844	tRNA pseudouridine synthase A [Campylobacter jejuni subsp. jejuni 81-176]	22	3	2	5	5	4	3
CJJ81176_0821	hypothetical protein CJJ81176_0821 [Campylobacter jejuni subsp. jejuni 81-176]	22	5	2	2	5	4	4
CJJ81176_0848	tRNA (uracil-5-)-methyltransferase [Campylobacter jejuni subsp. jejuni 81-176]	22	2	2	5	5	4	4
CJJ81176_1252	pyridoxine 5~-phosphate synthase [Campylobacter jejuni subsp. jejuni 81-176]	22	2	3	3	4	4	6
CJJ81176_0422	cvpA family protein [Campylobacter jejuni subsp. jejuni 81-176]	21	2	2	2	4	7	4
CJJ81176_1415	putative sugar-1-phosphate nucleotidyltransferase [Campylobacter jejuni subsp. jejuni 81-176]	21	4	3	4	3	4	3
CJJ81176_0282	exodeoxyribonuclease III [Campylobacter jejuni subsp. jejuni 81-176]	21	3	3	3	5	3	4
CJJ81176_1293	lipoprotein releasing system ATP-binding protein LolD [Campylobacter jejuni subsp. jejuni 81-176]	20	1	1	5	4	3	6
CJJ81176_1166	phosphoheptose isomerase [Campylobacter jejuni subsp. jejuni 81-176]	20	4	4		2	7	3
CJJ81176_1629	DNA primase [Campylobacter jejuni subsp. jejuni 81-176]	20	4	4	3	2	4	3
CJJ81176_0253	protein-L-isoaspartate O-methyltransferase [Campylobacter jejuni subsp. jejuni 81-176]	20	2	4	2	4	4	4
CJJ81176_0650	hypothetical protein CJJ81176_0650 [Campylobacter jejuni subsp. jejuni 81-176]	19	5	4	1	4	3	2
CJJ81176_0301	UDP-N-acetylglucosamine acyltransferase [Campylobacter jejuni subsp. jejuni 81-176]	19	1	4	4	5	3	2
CJJ81176_0555	hypothetical protein CJJ81176_0555 [Campylobacter jejuni subsp. jejuni 81-176]	19	4	3	3	2	4	3
CJJ81176_0409	GTP-binding protein EngA [Campylobacter jejuni subsp. jejuni 81-176]	19	3	4	3	3	3	3
CJJ81176_1569	peptide ABC transporter, periplasmic peptide-binding protein [Campylobacter jejuni subsp. jejuni 81-176]	19	3	4	1	4	5	2
CJJ81176_0228	dihydrodipicolinate reductase [Campylobacter jejuni subsp. jejuni 81-176]	19	1	3	4	4	3	4
CJJ81176_0336	diaminopimelate decarboxylase [Campylobacter jejuni subsp. jejuni 81-176]	19	3	3	3	3	4	3
CJJ81176_0144	MotA/TolQ/ExbB proton channel family protein [Campylobacter jejuni subsp. jejuni 81-176]	19	2	4	2	3	4	4
CJJ81176_0936	leucyl aminopeptidase [Campylobacter jejuni subsp. jejuni 81-176]	19	2	3	2	5	4	3
CJJ81176_1272	hypothetical protein CJJ81176_1272 [Campylobacter jejuni subsp. jejuni 81-176]	19	4	4	2		5	4
CJJ81176_0518	putative lipoprotein [Campylobacter jejuni subsp. jejuni 81-176]	19	1	4	1	5	5	3
CJJ81176_0371	N-(5~phosphoribosyl)anthranilate isomerase [Campylobacter jejuni subsp. jejuni 81-176]	19	2	5	2	2	4	4
CJJ81176_0206	hypothetical protein CJJ81176_0206 [Campylobacter jejuni subsp. jejuni 81-176]	19	2	2	2	4	5	4
CJJ81176_0102	flagellar biosynthesis regulator FlhF [Campylobacter jejuni subsp. jejuni 81-176]	19	3	3	3	2	3	5
CJJ81176_1051	hypothetical protein CJJ81176_1051 [Campylobacter jejuni subsp. jejuni 81-176]	19	5	3	5	1	3	2
CJJ81176_0557	malate dehydrogenase [Campylobacter jejuni subsp. jejuni 81-176]	19	1	3	1	3	4	7
CJJ81176_1394	MmgE/PrpD family protein [Campylobacter jejuni subsp. jejuni 81-176]	19	1		4	3	6	5
CJJ81176_0739	3-deoxy-7-phosphoheptulonate synthase [Campylobacter jejuni subsp. jejuni 81-176]	18	3	1		6	3	5
CJJ81176_1536	hypothetical protein CJJ81176_1536 [Campylobacter jejuni subsp. jejuni 81-176]	18	1	3	3	4	5	2
CJJ81176_0626	hypothetical protein CJJ81176_0626 [Campylobacter jejuni subsp. jejuni 81-176]	18	1	2		3	5	7
CJJ81176_1587	imidazole glycerol phosphate synthase subunit HisH [Campylobacter jejuni subsp. jejuni 81-176]	18	1	6	1	3	3	4
CJJ81176_0391	TetR family transcriptional regulator [Campylobacter jejuni subsp. jejuni 81-176]	18	3	4	3	3	3	2
CJJ81176_1145	general glycosylation pathway protein [Campylobacter jejuni subsp. jejuni 81-176]	18	4	3	1	5	2	3
CJJ81176_1410	cytochrome P450 family protein [Campylobacter jejuni subsp. jejuni 81-176]	18	2	2	1	5	5	3
CJJ81176_0612	DNA polymerase III subunit delta~ [Campylobacter jejuni subsp. jejuni 81-176]	18	5	1	2	4	2	4
CJJ81176_1504	formate dehydrogenase [Campylobacter jejuni subsp. jejuni 81-176]	18	4	6	2	3	2	1
CJJ81176_0976	bifunctional phosphoribosylaminoimidazolecarboxamide formyltransferase/IMP cyclohydrolase [Campylobacter jejuni subsp. jejuni 81-176]	18		2	1	5	5	5
CJJ81176_0131	GTPase ObgE [Campylobacter jejuni subsp. jejuni 81-176]	18	3	1	3	4	3	4
CJJ81176_1691	30S ribosomal protein S14 [Campylobacter jejuni subsp. jejuni 81-176]	17	3	3	3	2	3	3
CJJ81176_0823	cysteinyl-tRNA synthetase [Campylobacter jejuni subsp. jejuni 81-176]	17	3	1	3	2	4	4
CJJ81176_0560	2-oxoglutarate-acceptor oxidoreductase subunit OorD [Campylobacter jejuni subsp. jejuni 81-176]	17	3	3	5	2	3	1
CJJ81176_0659	RNB-like protein [Campylobacter jejuni subsp. jejuni 81-176]	17	5	3	1	3	1	4
CJJ81176_0861	glutamylglutaminyl-tRNA synthetase [Campylobacter jejuni subsp. jejuni 81-176]	17	3	1	2	4	3	4
CJJ81176_1424	capsular biosynthesis sugar kinase, putative [Campylobacter jejuni subsp. jejuni 81-176]	17	2	2	3	2	3	5
CJJ81176_0101	ParaA family ATPase [Campylobacter jejuni subsp. jejuni 81-176]	17	4	3	3	2	3	2
CJJ81176_0004	metallo-beta-lactamase family protein [Campylobacter jejuni subsp. jejuni 81-176]	17	2	3	2	5	2	3
CJJ81176_1026	3-dehydroquinate synthase [Campylobacter jejuni subsp. jejuni 81-176]	17	2	2	4	3	5	1
CJJ81176_0337	HAD family hydrolase [Campylobacter jejuni subsp. jejuni 81-176]	17	3	1	4	2	4	3
CJJ81176_0865	hypothetical protein CJJ81176_0865 [Campylobacter jejuni subsp. jejuni 81-176]	17	2	1	2	5	2	5
CJJ81176_1502	formate dehydrogenase, iron-sulfur subunit [Campylobacter jejuni subsp. jejuni 81-176]	17	4	3	3	1	3	3
CJJ81176_1167	D,D-heptose 1-phosphate adenosyltransferase/7-phosphate kinase [Campylobacter jejuni subsp. jejuni 81-176]	17	2	4	3	3	2	3
CJJ81176_1291	M24/M37 family peptidase [Campylobacter jejuni subsp. jejuni 81-176]	16	4	4	5	1	1	1
CJJ81176_1280	hydrogenase maturation protease HydD [Campylobacter jejuni subsp. jejuni 81-176]	16	2	3	3	2	4	2
CJJ81176_0413	TPR domain-containing protein [Campylobacter jejuni subsp. jejuni 81-176]	16	2	4		2	4	4
CJJ81176_0873	molybdopterin biosynthesis MoeA protein, putative [Campylobacter jejuni subsp. jejuni 81-176]	16	2	2	1	6	2	3
CJJ81176_0370	anthranilate synthase component II [Campylobacter jejuni subsp. jejuni 81-176]	16		1	1	5	3	6
CJJ81176_0542	phosphoribosylformylglycinamidine synthase I [Campylobacter jejuni subsp. jejuni 81-176]	16	1	3	4	2	3	3
CJJ81176_1335	motility accessory factor [Campylobacter jejuni subsp. jejuni 81-176]	16	4	3	3	4	1	1
CJJ81176_1626	ribonuclease III [Campylobacter jejuni subsp. jejuni 81-176]	16	3	2		5	3	3
CJJ81176_0263	mechanosensitive ion channel family protein [Campylobacter jejuni subsp. jejuni 81-176]	16	2	2	1	3	4	4
CJJ81176_1476	putative lipoprotein [Campylobacter jejuni subsp. jejuni 81-176]	16	3	2	2	1	4	4
CJJ81176_1147	ABC transporter, permease/ATP-binding protein [Campylobacter jejuni subsp. jejuni 81-176]	16	3	3	2	2	3	3
CJJ81176_1083	nitroreducatase family protein, authentic frameshift [Campylobacter jejuni subsp. jejuni 81-176]	16		3	1	4	6	2
CJJ81176_0017	2-isopropylmalate synthase [Campylobacter jejuni subsp. jejuni 81-176]	15	3	1	2	3	2	4
CJJ81176_1559	hypothetical protein CJJ81176_1559 [Campylobacter jejuni subsp. jejuni 81-176]	15	3	1	2	2	4	3
CJJ81176_0153	PP-loop family protein [Campylobacter jejuni subsp. jejuni 81-176]	15	2	1	3	4	2	3
CJJ81176_0198	hypothetical protein CJJ81176_0198 [Campylobacter jejuni subsp. jejuni 81-176]	15	3	3	2	2	2	3
CJJ81176_1032	CcmF/CcyK/CcsA family cytochrome c biogenesis protein [Campylobacter jejuni subsp. jejuni 81-176]	15	2	2	2	2	5	2
CJJ81176_0121	uracil-DNA glycosylase [Campylobacter jejuni subsp. jejuni 81-176]	15	1	2	3	3	2	4
CJJ81176_0214	transporter, putative [Campylobacter jejuni subsp. jejuni 81-176]	15	2	5	3	1	3	1
CJJ81176_0987	hypothetical protein CJJ81176_0987 [Campylobacter jejuni subsp. jejuni 81-176]	15	1	1	2	3	3	5
CJJ81176_1486	carbamoyl phosphate synthase small subunit [Campylobacter jejuni subsp. jejuni 81-176]	15	4	1	3	2	2	3
CJJ81176_0190	tetrapyrrole methylase family protein [Campylobacter jejuni subsp. jejuni 81-176]	15	4	1	2	5		3
CJJ81176_0429	shikimate 5-dehydrogenase [Campylobacter jejuni subsp. jejuni 81-176]	15	3	2	2	4	3	1
CJJ81176_1235	sensor histidine kinase [Campylobacter jejuni subsp. jejuni 81-176]	15	1	4	3	2	3	2
CJJ81176_0479	hypothetical protein CJJ81176_0479 [Campylobacter jejuni subsp. jejuni 81-176]	15	1	3	2	2	4	3
CJJ81176_0934	adenine phosphoribosyltransferase [Campylobacter jejuni subsp. jejuni 81-176]	15	3	2	3	2	2	3
CJJ81176_1430	putative nucleotide-sugar epimerase-dehydratase [Campylobacter jejuni subsp. jejuni 81-176]	14	2	2	2	4	2	2
CJJ81176_1517	mannosyl-glycoprotein endo-beta-N-acetylglucosamidase domain-containing protein [Campylobacter jejuni subsp. jejuni 81-176]	14	2	3	3	2	3	1
CJJ81176_0048	fumarylacetoacetate hydrolase family protein [Campylobacter jejuni subsp. jejuni 81-176]	14	1	1	1	3	3	5
CJJ81176_1499	molybdate transport repressor [Campylobacter jejuni subsp. jejuni 81-176]	14	1	1	4	4	2	2
CJJ81176_0070	transglycosylase domain-containing protein [Campylobacter jejuni subsp. jejuni 81-176]	14	4	2	5	1	1	1
CJJ81176_0971	carbon-nitrogen family hydrolase [Campylobacter jejuni subsp. jejuni 81-176]	14	3	2	3	3		3
CJJ81176_1398	hydrogenase, (NiFe)/(NiFeSe) small subunit family [Campylobacter jejuni subsp. jejuni 81-176]	14	1	1	3	1	5	3
CJJ81176_0654	hydrogenase expression/formation protein HypD [Campylobacter jejuni subsp. jejuni 81-176]	14	2	1		5	3	3
CJJ81176_0521	tRNA 2-selenouridine synthase [Campylobacter jejuni subsp. jejuni 81-176]	14	3	3	2	2	2	2
CJJ81176_1698	30S ribosomal protein S3 [Campylobacter jejuni subsp. jejuni 81-176]	14		1	1		7	5
CJJ81176_1673	hypothetical protein CJJ81176_1673 [Campylobacter jejuni subsp. jejuni 81-176]	14	3	4	1	2	3	1
CJJ81176_1374	VacJ family lipoprotein [Campylobacter jejuni subsp. jejuni 81-176]	14	3	3	3	2	1	2
CJJ81176_1150	lipopolysaccharide heptosyltransferase I [Campylobacter jejuni subsp. jejuni 81-176]	14		2	3	3	4	2
CJJ81176_0018	hypothetical protein CJJ81176_0018 [Campylobacter jejuni subsp. jejuni 81-176]	14	1	2	2	3	2	4
CJJ81176_1674	cysQ protein [Campylobacter jejuni subsp. jejuni 81-176]	14	2	4	3		2	3
CJJ81176_1510	molybdopterin converting factor, subunit 2 [Campylobacter jejuni subsp. jejuni 81-176]	14	3	3	2	3	1	2
CJJ81176_1590	imidazole glycerol phosphate synthase subunit HisF [Campylobacter jejuni subsp. jejuni 81-176]	14	3	4	1	2	2	2
CJJ81176_0175	hypothetical protein CJJ81176_0175 [Campylobacter jejuni subsp. jejuni 81-176]	14	3	2	3	1	2	3
CJJ81176_0831	NAD synthetase [Campylobacter jejuni subsp. jejuni 81-176]	14	2	2	2	1	4	3
CJJ81176_0774	co-chaperone protein GrpE [Campylobacter jejuni subsp. jejuni 81-176]	13	1	3	1	4	2	2
CJJ81176_0851	ankyrin repeat-containing protein [Campylobacter jejuni subsp. jejuni 81-176]	13	2	2		4	3	2
CJJ81176_1123	SsrA-binding protein [Campylobacter jejuni subsp. jejuni 81-176]	13	1	2	2		6	2
CJJ81176_1642	methionine aminopeptidase [Campylobacter jejuni subsp. jejuni 81-176]	13	3	2	1	1	3	3
CJJ81176_0097	flagellar motor switch protein FliY [Campylobacter jejuni subsp. jejuni 81-176]	13	1		2	5	2	3
CJJ81176_0980	hypothetical protein CJJ81176_0980 [Campylobacter jejuni subsp. jejuni 81-176]	13	3	3	1	3		3
CJJ81176_1052	AcrB/AcrD/AcrF family protein [Campylobacter jejuni subsp. jejuni 81-176]	13	2	1	2	3	3	2
CJJ81176_0049	RNA pseudouridine synthase family protein [Campylobacter jejuni subsp. jejuni 81-176]	13	1	2	2	2	4	2
CJJ81176_1195	ABC transporter, ATP-binding protein [Campylobacter jejuni subsp. jejuni 81-176]	13	2	2	2	2	1	4
CJJ81176_0277	major facilitator superfamily protein [Campylobacter jejuni subsp. jejuni 81-176]	13	3	2	2	4	1	1
CJJ81176_0357	flagellar biosynthesis protein FlhB [Campylobacter jejuni subsp. jejuni 81-176]	13	1	3	1	4	3	1
CJJ81176_0880	thiol:disulfide interchange protein DsbA [Campylobacter jejuni subsp. jejuni 81-176]	13	2	1	1	3	3	3
CJJ81176_0858	molybdopterin-guanine dinucleotide biosynthesis protein MobB [Campylobacter jejuni subsp. jejuni 81-176]	13	3	2	2	3	1	2
CJJ81176_1182	L-lactate dehydrogenase [Campylobacter jejuni subsp. jejuni 81-176]	12	2	1	2	2	2	3
CJJ81176_1434	putative sugar transferase [Campylobacter jejuni subsp. jejuni 81-176]	12		1	1	4	3	3
CJJ81176_1665	DNA ligase [Campylobacter jejuni subsp. jejuni 81-176]	12	5		2	3	1	1
CJJ81176_0219	hypothetical protein CJJ81176_0219 [Campylobacter jejuni subsp. jejuni 81-176]	12	1	2	3		2	4
CJJ81176_0635	macrolide-specific efflux protein macA [Campylobacter jejuni subsp. jejuni 81-176]	12	3		1	4	2	2
CJJ81176_1206	methyl-accepting chemotaxis protein [Campylobacter jejuni subsp. jejuni 81-176]	12	2	2	2	2	2	2
CJJ81176_1284	5-methylaminomethyl-2-thiouridine methyltransferase [Campylobacter jejuni subsp. jejuni 81-176]	12	6		1	2		3
CJJ81176_1237	hemerythrin family non-heme iron protein [Campylobacter jejuni subsp. jejuni 81-176]	12	3	1	1	2	2	3
CJJ81176_0359	flagellar motor protein MotA [Campylobacter jejuni subsp. jejuni 81-176]	12	1	1		4	3	3
CJJ81176_0146	TonB domain-containing protein [Campylobacter jejuni subsp. jejuni 81-176]	12	6	2	3		1
CJJ81176_0346	ubiquinone/menaquinone biosynthesis methyltransferase [Campylobacter jejuni subsp. jejuni 81-176]	12	1	1	3	2	3	2
CJJ81176_0389	RND efflux system, inner membrane transporter CmeB [Campylobacter jejuni subsp. jejuni 81-176]	12	2	2		3	4	1
CJJ81176_0713	hypothetical protein CJJ81176_0713 [Campylobacter jejuni subsp. jejuni 81-176]	12	1	3	5	1	1	1
CJJ81176_1153	galactosyltransferase [Campylobacter jejuni subsp. jejuni 81-176]	12	3	5	4
CJJ81176_0975	membrane protein, putative, degenerate [Campylobacter jejuni subsp. jejuni 81-176]	12	1	2	1	1	3	4
CJJ81176_0547	hypothetical protein CJJ81176_0547 [Campylobacter jejuni subsp. jejuni 81-176]	12	3	3	2	2		2
CJJ81176_1317	hypothetical protein CJJ81176_1317 [Campylobacter jejuni subsp. jejuni 81-176]	12	2	3	4		2	1
CJJ81176_1158	sialic acid synthase [Campylobacter jejuni subsp. jejuni 81-176]	12	2	2	3	1	3	1
CJJ81176_0645	phosphate ABC transporter, ATP-binding protein [Campylobacter jejuni subsp. jejuni 81-176]	12		2	6		3	1
CJJ81176_0342	flagellar assembly protein H [Campylobacter jejuni subsp. jejuni 81-176]	12	2	2	1	3	2	2
CJJ81176_0376	hypothetical protein CJJ81176_0376 [Campylobacter jejuni subsp. jejuni 81-176]	12	3	1	3	2	2	1
CJJ81176_0343	1-deoxy-D-xylulose-5-phosphate synthase [Campylobacter jejuni subsp. jejuni 81-176]	12		3		3	4	2
CJJ81176_1319	3-oxoacyl-(acyl carrier protein) synthase III [Campylobacter jejuni subsp. jejuni 81-176]	12	1	3	1	2	2	3
CJJ81176_1228	M24/M37 family peptidase [Campylobacter jejuni subsp. jejuni 81-176]	12	1	2	1	2	3	3
CJJ81176_0891	RrF2 family protein, putative [Campylobacter jejuni subsp. jejuni 81-176]	11	1	4			3	3
CJJ81176_0571	3-octaprenyl-4-hydroxybenzoate carboxy-lyase, putative [Campylobacter jejuni subsp. jejuni 81-176]	11	4		1	1	3	2
CJJ81176_0225	GTP cyclohydrolase I [Campylobacter jejuni subsp. jejuni 81-176]	11	1		1	3	3	3
CJJ81176_1302	hypothetical protein CJJ81176_1302 [Campylobacter jejuni subsp. jejuni 81-176]	11	1	1	2	3	2	2
CJJ81176_1094	pyrroline-5-carboxylate reductase [Campylobacter jejuni subsp. jejuni 81-176]	11	2	1	2	2	2	2
CJJ81176_0285	hypothetical protein CJJ81176_0285 [Campylobacter jejuni subsp. jejuni 81-176]	11	4	1	3	2	1
CJJ81176_1677	biotin synthase [Campylobacter jejuni subsp. jejuni 81-176]	11	1	1	1	1	3	4
CJJ81176_0082	hypothetical protein CJJ81176_0082 [Campylobacter jejuni subsp. jejuni 81-176]	11	3	2		3	2	1
CJJ81176_0728	hypothetical protein CJJ81176_0728 [Campylobacter jejuni subsp. jejuni 81-176]	11	1	1	2	3	2	2
CJJ81176_0484	hypothetical protein CJJ81176_0484 [Campylobacter jejuni subsp. jejuni 81-176]	11	3	2	1	2	3
CJJ81176_1455	flagellar basal body P-ring protein [Campylobacter jejuni subsp. jejuni 81-176]	11	4	3	1		3
CJJ81176_0106	signal peptide peptidase SppA, 36K type [Campylobacter jejuni subsp. jejuni 81-176]	11	3	1	3	2	1	1
CJJ81176_1453	hypothetical protein CJJ81176_1453 [Campylobacter jejuni subsp. jejuni 81-176]	11	1	2	2	1	3	2
CJJ81176_0904	3-phosphoshikimate 1-carboxyvinyltransferase [Campylobacter jejuni subsp. jejuni 81-176]	11	1	2		3	3	2
CJJ81176_0532	Gfo/Idh/MocA family oxidoreductase [Campylobacter jejuni subsp. jejuni 81-176]	10	3		1	1	3	2
CJJ81176_0566	polyprenyl synthetase family protein [Campylobacter jejuni subsp. jejuni 81-176]	10		1	2	3	1	3
CJJ81176_1649	FTR1 family iron permease [Campylobacter jejuni subsp. jejuni 81-176]	10	1	3	3	1	1	1
CJJ81176_1400	triosephosphate isomerase [Campylobacter jejuni subsp. jejuni 81-176]	10	2	2	1	1	1	3
CJJ81176_0398	putative nucleotide-binding protein [Campylobacter jejuni subsp. jejuni 81-176]	10	1	2	1	4	2
CJJ81176_1112	preprotein translocase subunit YajC [Campylobacter jejuni subsp. jejuni 81-176]	10	3	1	1	2	1	2
CJJ81176_1516	diaminopimelate epimerase [Campylobacter jejuni subsp. jejuni 81-176]	10	2	1	1	2	2	2
CJJ81176_0810	polyA polymerase family protein [Campylobacter jejuni subsp. jejuni 81-176]	10			3	2	2	3
CJJ81176_0600	bifunctional 3,4-dihydroxy-2-butanone 4-phosphate synthase/GTP cyclohydrolase II protein [Campylobacter jejuni subsp. jejuni 81-176]	10	2		1	3	2	2
CJJ81176_1388	ankyrin repeat-containing protein [Campylobacter jejuni subsp. jejuni 81-176]	10	1	1	3	2	1	2
CJJ81176_1591	bifunctional phosphoribosyl-AMP cyclohydrolase/phosphoribosyl-ATP pyrophosphatase protein [Campylobacter jejuni subsp. jejuni 81-176]	10	3	1		1	1	4
CJJ81176_0549	Na/Pi-cotransporter, putative [Campylobacter jejuni subsp. jejuni 81-176]	10	1	2	1	1	3	2
CJJ81176_0552	flagellar basal body rod protein FlgC [Campylobacter jejuni subsp. jejuni 81-176]	10	1	1	2	3	1	2
CJJ81176_0326	biotin biosynthesis protein BioC [Campylobacter jejuni subsp. jejuni 81-176]	10		3	3	1	2	1
CJJ81176_0863	phosphatidylserine decarboxylase [Campylobacter jejuni subsp. jejuni 81-176]	10	2			1	4	3
CJJ81176_1657	hypothetical protein CJJ81176_1657 [Campylobacter jejuni subsp. jejuni 81-176]	10	1	3	1	1	3	1
CJJ81176_0570	porphobilinogen deaminase [Campylobacter jejuni subsp. jejuni 81-176]	10		1	2	5		2
CJJ81176_1488	hypothetical protein CJJ81176_1488 [Campylobacter jejuni subsp. jejuni 81-176]	10	2	1	2	2	2	1
CJJ81176_1224	DedA family protein [Campylobacter jejuni subsp. jejuni 81-176]	10	2	1	2	2	1	2
CJJ81176_1522	acetyl-CoA synthetase [Campylobacter jejuni subsp. jejuni 81-176]	10	1		1	3	3	2
CJJ81176_1620	biopolymer transport exbD protein [Campylobacter jejuni subsp. jejuni 81-176]	10	6		1	1		2
CJJ81176_1236	DNA-binding response regulator [Campylobacter jejuni subsp. jejuni 81-176]	10	3			5	1	1
CJJ81176_1367	serine protease [Campylobacter jejuni subsp. jejuni 81-176]	10	1	2	2	2		3
CJJ81176_1133	phosphatidylserine decarboxylase-related protein [Campylobacter jejuni subsp. jejuni 81-176]	10	3	4	3
CJJ81176_1071	NAD-dependent deacetylase [Campylobacter jejuni subsp. jejuni 81-176]	10	1	2		3	2	2
CJJ81176_0723	hypothetical protein CJJ81176_0723 [Campylobacter jejuni subsp. jejuni 81-176]	10	1			2	4	3
CJJ81176_1034	high affinity branched-chain amino acid ABC transporter, ATP-binding protein [Campylobacter jejuni subsp. jejuni 81-176]	10		1	1	3	3	2
CJJ81176_1161	CMP-Neu5Ac synthetase [Campylobacter jejuni subsp. jejuni 81-176]	10	3	2	1	1	2	1
CJJ81176_0035	glutamate synthase subunit beta [Campylobacter jejuni subsp. jejuni 81-176]	10	1		1	5	2	1
CJJ81176_1179	hypothetical protein CJJ81176_1179 [Campylobacter jejuni subsp. jejuni 81-176]	10		2	2	2	3	1
CJJ81176_1039	cytochrome c family protein [Campylobacter jejuni subsp. jejuni 81-176]	10	3	1	1	1	2	2
CJJ81176_1637	ABC transporter, permease protein, putative [Campylobacter jejuni subsp. jejuni 81-176]	10		2	2	2	2	2
CJJ81176_1436	putative glycosyl transferase [Campylobacter jejuni subsp. jejuni 81-176]	9	1	2	3		1	2
CJJ81176_0195	6-pyruvoyl tetrahydrobiopterin synthase-like protein [Campylobacter jejuni subsp. jejuni 81-176]	9	1	1	1	3	1	2
CJJ81176_1285	N-acetylmuramoyl-L-alanine amidase [Campylobacter jejuni subsp. jejuni 81-176]	9	2	3	2	1		1
CJJ81176_1420	putative sugar transferase [Campylobacter jejuni subsp. jejuni 81-176]	9		2	2	3	1	1
CJJ81176_0735	16S rRNA processing protein RimM [Campylobacter jejuni subsp. jejuni 81-176]	9	1	2	1	2	2	1
CJJ81176_1215	NLPA family lipoprotein [Campylobacter jejuni subsp. jejuni 81-176]	9	1	2	1		1	4
CJJ81176_0834	3-deoxy-manno-octulosonate cytidylyltransferase [Campylobacter jejuni subsp. jejuni 81-176]	9	1		1	2	3	2
CJJ81176_1650	hypothetical protein CJJ81176_1650 [Campylobacter jejuni subsp. jejuni 81-176]	9	2	1	1	3	1	1
CJJ81176_1108	putative lipoprotein [Campylobacter jejuni subsp. jejuni 81-176]	9	1	1	1	2	2	2
CJJ81176_1435	putative sugar transferase [Campylobacter jejuni subsp. jejuni 81-176]	9	1	2		1	3	2
CJJ81176_1427	GDP-fucose synthetase [Campylobacter jejuni subsp. jejuni 81-176]	9	1			1	4	3
CJJ81176_1318	HAD family phosphatase [Campylobacter jejuni subsp. jejuni 81-176]	9	2		2	1	1	3
CJJ81176_1328	acylneuraminate cytidylyltransferase [Campylobacter jejuni subsp. jejuni 81-176]	9	2	1	2	1	1	2
CJJ81176_1289	DNA-directed RNA polymerase subunit omega [Campylobacter jejuni subsp. jejuni 81-176]	9	3		2		2	2
CJJ81176_0494	amino acid ABC transporter, ATP-binding protein [Campylobacter jejuni subsp. jejuni 81-176]	9	2		2	2	1	2
CJJ81176_1603	hemin ABC transporter, ATP-binding protein, putative [Campylobacter jejuni subsp. jejuni 81-176]	9	1	3	3	1		1
CJJ81176_0995	methyltransferase, putative [Campylobacter jejuni subsp. jejuni 81-176]	9	1		1	3	2	2
CJJ81176_0983	ribonuclease P protein component [Campylobacter jejuni subsp. jejuni 81-176]	9	1	1	1	1	3	2
CJJ81176_1368	glucosamine--fructose-6-phosphate aminotransferase [Campylobacter jejuni subsp. jejuni 81-176]	9		2	1	2	1	3
CJJ81176_0317	stationary phase survival protein SurE [Campylobacter jejuni subsp. jejuni 81-176]	9	1	3	1	1	1	2
CJJ81176_0777	type I restriction modification DNA specificity domain-containing protein [Campylobacter jejuni subsp. jejuni 81-176]	9	1	2	2	2	1	1
CJJ81176_1563	NADH dehydrogenase subunit B [Campylobacter jejuni subsp. jejuni 81-176]	9	2	1	1	2	1	2
CJJ81176_0349	endoribonuclease L-PSP family protein [Campylobacter jejuni subsp. jejuni 81-176]	9	2	3	1	1	1	1
CJJ81176_1506	hypothetical protein CJJ81176_1506 [Campylobacter jejuni subsp. jejuni 81-176]	9	1	1		3	1	3
CJJ81176_0627	chemotaxis protein MotB, putative [Campylobacter jejuni subsp. jejuni 81-176]	9	1	1	1	2		4
CJJ81176_0360	DNA polymerase I [Campylobacter jejuni subsp. jejuni 81-176]	9	1			3	3	2
CJJ81176_0314	ipid-A-disaccharide synthase [Campylobacter jejuni subsp. jejuni 81-176]	8		1	1	3	1	2
CJJ81176_1027	TrkA domain-containing protein [Campylobacter jejuni subsp. jejuni 81-176]	8	2	2		2	1	1
CJJ81176_1596	ATP-sulfurylase family protein [Campylobacter jejuni subsp. jejuni 81-176]	8	1		1	2	1	3
CJJ81176_0519	indole-3-glycerol-phosphate synthase [Campylobacter jejuni subsp. jejuni 81-176]	8	1		2	2	1	2
CJJ81176_0151	malonyl CoA-acyl carrier protein transacylase [Campylobacter jejuni subsp. jejuni 81-176]	8		1	2	3		2
CJJ81176_0318	thiF family protein [Campylobacter jejuni subsp. jejuni 81-176]	8	1			3	3	1
CJJ81176_1102	hypothetical protein CJJ81176_1102 [Campylobacter jejuni subsp. jejuni 81-176]	8	2	1		1	2	2
CJJ81176_0068	type II restriction-modification enzyme [Campylobacter jejuni subsp. jejuni 81-176]	8	1			2	3	2
CJJ81176_1138	general glycosylation pathway protein [Campylobacter jejuni subsp. jejuni 81-176]	8	3	2		1	1	1
CJJ81176_0027	chromosomal replication initiation protein [Campylobacter jejuni subsp. jejuni 81-176]	8	1		2	2	1	2
CJJ81176_0458	UDP-N-acetylmuramoyl-L-alanyl-D-glutamate synthetase [Campylobacter jejuni subsp. jejuni 81-176]	8	3		2	1	1	1
CJJ81176_1442	hypothetical protein CJJ81176_1442 [Campylobacter jejuni subsp. jejuni 81-176]	8	1	2		1	3	1
CJJ81176_0154	pyrazinamidase/nicotinamidase, putative [Campylobacter jejuni subsp. jejuni 81-176]	8	2		3	1	1	1
CJJ81176_1118	hypothetical protein CJJ81176_1118 [Campylobacter jejuni subsp. jejuni 81-176]	8	3	1		2	1	1
CJJ81176_0279	molybdenum cofactor biosynthesis protein C [Campylobacter jejuni subsp. jejuni 81-176]	8	1	2	1	1	2	1
CJJ81176_1174	DNA polymerase III subunits gamma and tau [Campylobacter jejuni subsp. jejuni 81-176]	8	2	1		2	1	2
CJJ81176_0037	competence protein ComEA [Campylobacter jejuni subsp. jejuni 81-176]	8	1	2	1	1	1	2
CJJ81176_1247	HAD-superfamily hydrolase, subfamily IA, variant 1 family protein [Campylobacter jejuni subsp. jejuni 81-176]	8		1	1	1	3	2
CJJ81176_0893	cell division protein FtsK, putative [Campylobacter jejuni subsp. jejuni 81-176]	8		1	1	3	1	2
CJJ81176_1311	aminotransferase [Campylobacter jejuni subsp. jejuni 81-176]	8		1	1	2	2	2
CJJ81176_1635	geranyltranstransferase [Campylobacter jejuni subsp. jejuni 81-176]	8	2	1	1	1	2	1
CJJ81176_0922	thioesterase family protein [Campylobacter jejuni subsp. jejuni 81-176]	8	1	1		2	2	2
CJJ81176_1149	polysaccharide biosynthesis protein [Campylobacter jejuni subsp. jejuni 81-176]	8	1		1	2	2	2
CJJ81176_0587	replicative DNA helicase [Campylobacter jejuni subsp. jejuni 81-176]	8	1		1	1	2	3
CJJ81176_0696	RNA polymerase factor sigma-54 [Campylobacter jejuni subsp. jejuni 81-176]	7			3	1	1	2
CJJ81176_0435	GTP-binding protein [Campylobacter jejuni subsp. jejuni 81-176]	7	2	3			1	1
CJJ81176_0480	hypothetical protein CJJ81176_0480 [Campylobacter jejuni subsp. jejuni 81-176]	7	2	2		2		1
CJJ81176_1389	hypothetical protein CJJ81176_1389 [Campylobacter jejuni subsp. jejuni 81-176]	7	2	2	2	1
CJJ81176_1023	cell division protein FtsH, putative [Campylobacter jejuni subsp. jejuni 81-176]	7	2	2		3
CJJ81176_0970	putative lipoprotein [Campylobacter jejuni subsp. jejuni 81-176]	7	2	1		2	1	1
CJJ81176_0427	hypothetical protein CJJ81176_0427 [Campylobacter jejuni subsp. jejuni 81-176]	7		2	1	1	2	1
CJJ81176_0251	acetylglutamate kinase [Campylobacter jejuni subsp. jejuni 81-176]	7	2		1	1	2	1
CJJ81176_1500	formate dehydrogenase accessory protein [Campylobacter jejuni subsp. jejuni 81-176]	7	1			2	2	2
CJJ81176_1259	radical SAM domain-containing protein [Campylobacter jejuni subsp. jejuni 81-176]	7	3		1	2		1
CJJ81176_0463	succinate dehydrogenase, flavoprotein subunit [Campylobacter jejuni subsp. jejuni 81-176]	7	1	1		2		3
CJJ81176_0778	hypothetical protein CJJ81176_0778 [Campylobacter jejuni subsp. jejuni 81-176]	7	1	1	1	2		2
CJJ81176_0909	hypothetical protein CJJ81176_0909 [Campylobacter jejuni subsp. jejuni 81-176]	7	2		1	1	2	1
CJJ81176_1160	beta-1,4-N-acetylgalactosaminyltransferase [Campylobacter jejuni subsp. jejuni 81-176]	7	3		1	1		2
CJJ81176_0634	carboxypeptidase [Campylobacter jejuni subsp. jejuni 81-176]	7	2	1	2		1	1
CJJ81176_0702	truncated KdpD protein [Campylobacter jejuni subsp. jejuni 81-176]	7	1	1		3	1	1
CJJ81176_0639	hypothetical protein CJJ81176_0639 [Campylobacter jejuni subsp. jejuni 81-176]	6			1	1	1	3
CJJ81176_1074	UDP-N-acetylmuramate--L-alanine ligase [Campylobacter jejuni subsp. jejuni 81-176]	6	3	1			1	1
CJJ81176_0405	transcription antitermination protein NusB [Campylobacter jejuni subsp. jejuni 81-176]	6	1	1	1	2		1
CJJ81176_1278	sensor histidine kinase [Campylobacter jejuni subsp. jejuni 81-176]	6	2		2		1	1
CJJ81176_0911	amino acid ABC transporter, ATP-binding protein [Campylobacter jejuni subsp. jejuni 81-176]	6	1		1		2	2
CJJ81176_1130	methionine sulfoxide reductase B [Campylobacter jejuni subsp. jejuni 81-176]	6	1		1		2	2
CJJ81176_0841	undecaprenyl diphosphate synthase [Campylobacter jejuni subsp. jejuni 81-176]	6	2	1		1	2
CJJ81176_1024	MiaB-like tRNA modifying enzyme [Campylobacter jejuni subsp. jejuni 81-176]	6		1	1	1	1	2
CJJ81176_1539	type I restriction-modification system, M subunit [Campylobacter jejuni subsp. jejuni 81-176]	6	2		1	1	1	1
CJJ81176_1049	GTP-binding protein LepA [Campylobacter jejuni subsp. jejuni 81-176]	6		2		1	2	1
CJJ81176_1292	cell division protein FtsX, putative [Campylobacter jejuni subsp. jejuni 81-176]	6	1	1	2		1	1
CJJ81176_0244	hypothetical protein CJJ81176_0244 [Campylobacter jejuni subsp. jejuni 81-176]	6	2	1		1	1	1
CJJ81176_1534	type I restriction-modification enzyme, R subunit [Campylobacter jejuni subsp. jejuni 81-176]	6				3	1	2
CJJ81176_1065	thiamine biosynthesis protein ThiH [Campylobacter jejuni subsp. jejuni 81-176]	6			2	1	2	1
CJJ81176_0967	outer-membrane lipoprotein carrier protein [Campylobacter jejuni subsp. jejuni 81-176]	6	1			1	3	1
CJJ81176_1459	flagellar hook-associated protein FlgK [Campylobacter jejuni subsp. jejuni 81-176]	6			3		1	2
CJJ81176_0977	DnaJ domain-containing protein [Campylobacter jejuni subsp. jejuni 81-176]	6	2			1	1	2
CJJ81176_1211	NAD(P)H-dependent glycerol-3-phosphate dehydrogenase [Campylobacter jejuni subsp. jejuni 81-176]	6		1	1	1	1	2
CJJ81176_0449	hypothetical protein CJJ81176_0449 [Campylobacter jejuni subsp. jejuni 81-176]	6	1	1		2	1	1
CJJ81176_0020	7-cyano-7-deazaguanine reductase [Campylobacter jejuni subsp. jejuni 81-176]	6	1	1	2		2
CJJ81176_0607	sec-independent translocase [Campylobacter jejuni subsp. jejuni 81-176]	6	2				2	2
CJJ81176_0192	16S ribosomal RNA methyltransferase RsmE [Campylobacter jejuni subsp. jejuni 81-176]	6	1	2	1			2
CJJ81176_0809	hypothetical protein CJJ81176_0809 [Campylobacter jejuni subsp. jejuni 81-176]	6	3	1			1	1
CJJ81176_0447	hypothetical protein CJJ81176_0447 [Campylobacter jejuni subsp. jejuni 81-176]	6	1	4	1
CJJ81176_0953	hypothetical protein CJJ81176_0953 [Campylobacter jejuni subsp. jejuni 81-176]	6	1	1	2	2
CJJ81176_1680	dipeptidyl-peptidase [Campylobacter jejuni subsp. jejuni 81-176]	6	1	1	1	1	1	1
CJJ81176_1544	hypothetical protein CJJ81176_1544 [Campylobacter jejuni subsp. jejuni 81-176]	6	1	1	1	1		2
CJJ81176_0240	D12 class N6 adenine-specific DNA methyltransferase [Campylobacter jejuni subsp. jejuni 81-176]	6	2	2		1		1
CJJ81176_0520	Hit family protein [Campylobacter jejuni subsp. jejuni 81-176]	6		1	2	1	1	1
CJJ81176_1340	motility accessory factor [Campylobacter jejuni subsp. jejuni 81-176]	6	1			1	3	1
CJJ81176_1475	hypothetical protein CJJ81176_1475 [Campylobacter jejuni subsp. jejuni 81-176]	6		1	1	1	1	2
CJJ81176_1029	hypothetical protein CJJ81176_1029 [Campylobacter jejuni subsp. jejuni 81-176]	6	1	2		2	1
CJJ81176_1653	ABC transporter, permease protein [Campylobacter jejuni subsp. jejuni 81-176]	6	1		1	1		3
CJJ81176_0541	phosphoribosylformylglycinamidine synthase, purS protein [Campylobacter jejuni subsp. jejuni 81-176]	6	1	1	2		1	1
CJJ81176_0745	HemK family modification methylase [Campylobacter jejuni subsp. jejuni 81-176]	6	2	1		1	2
CJJ81176_0014	isopropylmalate isomerase small subunit [Campylobacter jejuni subsp. jejuni 81-176]	6	1	1	2	1	1
CJJ81176_1457	hypothetical protein CJJ81176_1457 [Campylobacter jejuni subsp. jejuni 81-176]	6	2	1		2	1
CJJ81176_0669	inorganic polyphosphate/ATP-NAD kinase [Campylobacter jejuni subsp. jejuni 81-176]	6	1		1	1	2	1
CJJ81176_1296	ribosomal large subunit pseudouridine synthase A [Campylobacter jejuni subsp. jejuni 81-176]	5	1	1	1			2
CJJ81176_1268	organic solvent tolerance protein, putative [Campylobacter jejuni subsp. jejuni 81-176]	5				1	3	1
CJJ81176_1654	ABC transporter, ATP-binding protein [Campylobacter jejuni subsp. jejuni 81-176]	5	1	2			1	1
CJJ81176_0878	para-aminobenzoate synthase glutamine amidotransferase, component I [Campylobacter jejuni subsp. jejuni 81-176]	5	1		1	2	1
CJJ81176_0105	chlorohydrolase [Campylobacter jejuni subsp. jejuni 81-176]	5	1	1		2	1
CJJ81176_0746	M48 family peptidase [Campylobacter jejuni subsp. jejuni 81-176]	5	1	1	2		1
CJJ81176_1119	ATP-dependent DNA helicase UvrD [Campylobacter jejuni subsp. jejuni 81-176]	5		1		2	2
CJJ81176_0795	ABC transporter, ATP-binding protein [Campylobacter jejuni subsp. jejuni 81-176]	5	1	1		2	1
CJJ81176_0740	hypothetical protein CJJ81176_0740 [Campylobacter jejuni subsp. jejuni 81-176]	5	1		1	1	1	1
CJJ81176_1192	guanylate kinase [Campylobacter jejuni subsp. jejuni 81-176]	5		1		1	1	2
CJJ81176_0099	flagellar biosynthesis sigma factor [Campylobacter jejuni subsp. jejuni 81-176]	5			1	2		2
CJJ81176_0417	pantothenate kinase [Campylobacter jejuni subsp. jejuni 81-176]	5	1	1	1		2
CJJ81176_0242	hypothetical protein CJJ81176_0242 [Campylobacter jejuni subsp. jejuni 81-176]	5	1	1	1	1	1
CJJ81176_0010	lipopolysaccharide core biosynthesis protien, putative [Campylobacter jejuni subsp. jejuni 81-176]	5	1			1	1	2
CJJ81176_0115	cytolethal distending toxin, subunit B [Campylobacter jejuni subsp. jejuni 81-176]	5	1	1	1		1	1
CJJ81176_0267	hypothetical protein CJJ81176_0267 [Campylobacter jejuni subsp. jejuni 81-176]	5	2	1			1	1
CJJ81176_1336	PseD [Campylobacter jejuni subsp. jejuni 81-176]	5		2	1	2
CJJ81176_1652	ABC transporter, permease protein [Campylobacter jejuni subsp. jejuni 81-176]	5	3		2
CJJ81176_0787	thymidylate kinase [Campylobacter jejuni subsp. jejuni 81-176]	5		2		1	2
CJJ81176_0597	transcriptional regulator, putative [Campylobacter jejuni subsp. jejuni 81-176]	5	1	1		1	1	1
CJJ81176_0366	excinuclease ABC subunit A [Campylobacter jejuni subsp. jejuni 81-176]	5	1			1	2	1
CJJ81176_1601	TonB-dependent heme receptor [Campylobacter jejuni subsp. jejuni 81-176]	5	1	2			1	1
CJJ81176_0816	Mur ligase family protein [Campylobacter jejuni subsp. jejuni 81-176]	5	1			3	1
CJJ81176_1169	hydrolase, putative [Campylobacter jejuni subsp. jejuni 81-176]	5	1	2	1		1
CJJ81176_1672	UDP-N-acetylenolpyruvoylglucosamine reductase [Campylobacter jejuni subsp. jejuni 81-176]	5			1	1	2	1
CJJ81176_0688	GTP-binding protein Era [Campylobacter jejuni subsp. jejuni 81-176]	5	1		1	1	2
CJJ81176_0092	hypothetical protein CJJ81176_0092 [Campylobacter jejuni subsp. jejuni 81-176]	5			1		1	3
CJJ81176_0824	ABC transporter, ATP-binding protein/permease MsbA, putative [Campylobacter jejuni subsp. jejuni 81-176]	5	1	1	1	1		1
CJJ81176_1142	general glycosylation pathway protein [Campylobacter jejuni subsp. jejuni 81-176]	5		1		2	2
CJJ81176_0377	Ppx/GppA family phosphatase [Campylobacter jejuni subsp. jejuni 81-176]	5		2	2		1
CJJ81176_0258	orotate phosphoribosyltransferase [Campylobacter jejuni subsp. jejuni 81-176]	5				2	1	2
CJJ81176_1314	hypothetical protein CJJ81176_1314 [Campylobacter jejuni subsp. jejuni 81-176]	5		1	2	1	1
CJJ81176_1375	toluene tolerance protein, putative [Campylobacter jejuni subsp. jejuni 81-176]	5	2			1	1	1
CJJ81176_1438	capsular polysaccharide ABC transporter, periplasmic polysaccharide-binding protein [Campylobacter jejuni subsp. jejuni 81-176]	5	2	1		1	1
CJJ81176_0232	hypothetical protein CJJ81176_0232 [Campylobacter jejuni subsp. jejuni 81-176]	5	1		1	1	1	1
CJJ81176_0575	hypothetical protein CJJ81176_0575 [Campylobacter jejuni subsp. jejuni 81-176]	5			3		1	1
CJJ81176_0016	3-isopropylmalate dehydrogenase [Campylobacter jejuni subsp. jejuni 81-176]	5					3	2
CJJ81176_0076	hypothetical protein CJJ81176_0076 [Campylobacter jejuni subsp. jejuni 81-176]	5		1		2		2
CJJ81176_1385	hypothetical protein CJJ81176_1385 [Campylobacter jejuni subsp. jejuni 81-176]	5	1			2	1	1
CJJ81176_1447	putative tRNA modifying protein [Campylobacter jejuni subsp. jejuni 81-176]	5	2				2	1
CJJ81176_0694	hypothetical protein CJJ81176_0694 [Campylobacter jejuni subsp. jejuni 81-176]	5		1	2	1		1
CJJ81176_1638	ABC transporter, ATP-binding protein [Campylobacter jejuni subsp. jejuni 81-176]	5	2			1	2
CJJ81176_1497	hypothetical protein CJJ81176_1497 [Campylobacter jejuni subsp. jejuni 81-176]	4		2		1	1
CJJ81176_0630	MOSC domain-containing protein [Campylobacter jejuni subsp. jejuni 81-176]	4	2		1			1
CJJ81176_0007	radical SAM protein [Campylobacter jejuni subsp. jejuni 81-176]	4			1	1		2
CJJ81176_1143	general glycosylation pathway protein [Campylobacter jejuni subsp. jejuni 81-176]	4		2	1	1
CJJ81176_0887	putative periplasmic protein [Campylobacter jejuni subsp. jejuni 81-176]	4		2	1			1
CJJ81176_1630	NifU family protein [Campylobacter jejuni subsp. jejuni 81-176]	4		1		1	1	1
CJJ81176_0982	hypothetical protein CJJ81176_0982 [Campylobacter jejuni subsp. jejuni 81-176]	4	1	2				1
CJJ81176_1478	hypothetical protein CJJ81176_1478 [Campylobacter jejuni subsp. jejuni 81-176]	4	1	1			1	1
CJJ81176_0984	50S ribosomal protein L34 [Campylobacter jejuni subsp. jejuni 81-176]	4	2	1				1
CJJ81176_1565	peptide ABC transporter, ATP-binding protein [Campylobacter jejuni subsp. jejuni 81-176]	4			2	2
CJJ81176_0197	molybdenum cofactor biosynthesis protein A [Campylobacter jejuni subsp. jejuni 81-176]	4			3			1
CJJ81176_0133	methionyl-tRNA formyltransferase [Campylobacter jejuni subsp. jejuni 81-176]	4		1	1	1	1
CJJ81176_0331	SMR family multidrug efflux pump [Campylobacter jejuni subsp. jejuni 81-176]	4	1	1			1	1
CJJ81176_1334	N-acetylneuraminic acid synthetase [Campylobacter jejuni subsp. jejuni 81-176]	4	1			1		2
CJJ81176_0930	chemotaxis protein methyltransferase CheR [Campylobacter jejuni subsp. jejuni 81-176]	4	1			1	2
CJJ81176_1484	sensory box sensor histidine kinase, putative [Campylobacter jejuni subsp. jejuni 81-176]	4	1	1				2
CJJ81176_0633	polyphosphate kinase 2 [Campylobacter jejuni subsp. jejuni 81-176]	4		1		3
CJJ81176_0298	anti-oxidant AhpCTSA family protein [Campylobacter jejuni subsp. jejuni 81-176]	4	1				1	2
CJJ81176_0468	acyl carrier protein [Campylobacter jejuni subsp. jejuni 81-176]	4	1	1		1	1
CJJ81176_1082	acetyltransferase [Campylobacter jejuni subsp. jejuni 81-176]	4					1	3
CJJ81176_0220	hypothetical protein CJJ81176_0220 [Campylobacter jejuni subsp. jejuni 81-176]	4	1		1	1		1
CJJ81176_0361	major facilitator family transporter [Campylobacter jejuni subsp. jejuni 81-176]	4		1	3
CJJ81176_0616	hemolysin A [Campylobacter jejuni subsp. jejuni 81-176]	4	2		1	1
CJJ81176_1151	lipid A biosynthesis lauroyl acyltransferase [Campylobacter jejuni subsp. jejuni 81-176]	4		1			1	2
CJJ81176_1100	phosphomethylpyrimidine kinase [Campylobacter jejuni subsp. jejuni 81-176]	4				1	1	2
CJJ81176_1332	imidazole glycerol phosphate synthase subunit HisH [Campylobacter jejuni subsp. jejuni 81-176]	4	1			1	1	1
CJJ81176_1281	quinone-reactive Ni/Fe hydrogenase, cytochrome b subunit [Campylobacter jejuni subsp. jejuni 81-176]	4		1	1			2
CJJ81176_1696	50S ribosomal protein L29 [Campylobacter jejuni subsp. jejuni 81-176]	4		2	1		1
CJJ81176_0042	hypothetical protein CJJ81176_0042 [Campylobacter jejuni subsp. jejuni 81-176]	4	1	1			1	1
CJJ81176_0543	hypothetical protein CJJ81176_0543 [Campylobacter jejuni subsp. jejuni 81-176]	4			1	2	1
CJJ81176_1666	hypothetical protein CJJ81176_1666 [Campylobacter jejuni subsp. jejuni 81-176]	4		2	1			1
CJJ81176_0347	exodeoxyribonuclease VII large subunit [Campylobacter jejuni subsp. jejuni 81-176]	4		1	1	2
CJJ81176_0670	DNA repair protein RecN [Campylobacter jejuni subsp. jejuni 81-176]	4		1	1	1	1
CJJ81176_1046	DNA gyrase subunit A [Campylobacter jejuni subsp. jejuni 81-176]	4	1			1	1	1
CJJ81176_0491	putative transcriptional regulator [Campylobacter jejuni subsp. jejuni 81-176]	4			1	1		2
CJJ81176_0226	flagellum-specific ATP synthase [Campylobacter jejuni subsp. jejuni 81-176]	4		1	1	2
CJJ81176_0550	penicillin-binding protein [Campylobacter jejuni subsp. jejuni 81-176]	4				2	1	1
CJJ81176_1337	PseE [Campylobacter jejuni subsp. jejuni 81-176]	4	1	1		1	1
CJJ81176_0352	50S ribosomal protein L32 [Campylobacter jejuni subsp. jejuni 81-176]	4	1		1	1	1
CJJ81176_1331	imidazole glycerol phosphate synthase subunit HisF [Campylobacter jejuni subsp. jejuni 81-176]	4	2		1			1
CJJ81176_1566	peptide ABC transporter, ATP-binding protein [Campylobacter jejuni subsp. jejuni 81-176]	4				1	2	1
CJJ81176_1103	transcription-repair coupling factor [Campylobacter jejuni subsp. jejuni 81-176]	4	3			1
CJJ81176_0145	TonB system transport protein ExbD, putative [Campylobacter jejuni subsp. jejuni 81-176]	4			2		2
CJJ81176_0565	hypothetical protein CJJ81176_0565 [Campylobacter jejuni subsp. jejuni 81-176]	4				1	2	1
CJJ81176_0304	rod shape-determining protein MreC [Campylobacter jejuni subsp. jejuni 81-176]	4				1	1	2
CJJ81176_1377	RdgB/HAM1 family non-canonical purine NTP pyrophosphatase [Campylobacter jejuni subsp. jejuni 81-176]	4					2	2
CJJ81176_1301	potassium uptake protein TrkA, putative [Campylobacter jejuni subsp. jejuni 81-176]	4		3		1
CJJ81176_0147	translocation protein TolB [Campylobacter jejuni subsp. jejuni 81-176]	4				2	1	1
CJJ81176_0483	tRNA-i(6)A37 thiotransferase enzyme MiaB [Campylobacter jejuni subsp. jejuni 81-176]	4	2	1			1
CJJ81176_0069	hypothetical protein CJJ81176_0069 [Campylobacter jejuni subsp. jejuni 81-176]	4				3		1
CJJ81176_0165	prephenate dehydrogenase [Campylobacter jejuni subsp. jejuni 81-176]	4	1	1		1	1
CJJ81176_1622	hypothetical protein CJJ81176_1622 [Campylobacter jejuni subsp. jejuni 81-176]	4	1			1	1	1
CJJ81176_0790	flagellar basal body P-ring biosynthesis protein FlgA [Campylobacter jejuni subsp. jejuni 81-176]	4					1	3
CJJ81176_1198	cyclopropane-fatty-acyl-phospholipid synthase, putative [Campylobacter jejuni subsp. jejuni 81-176]	3	1			1	1
CJJ81176_1005	hypothetical protein CJJ81176_1005 [Campylobacter jejuni subsp. jejuni 81-176]	3		1		1		1
CJJ81176_1625	chorismate synthase [Campylobacter jejuni subsp. jejuni 81-176]	3	1			2
CJJ81176_0451	hypothetical protein CJJ81176_0451 [Campylobacter jejuni subsp. jejuni 81-176]	3	2					1
CJJ81176_0255	nicotinate phosphoribosyltransferase [Campylobacter jejuni subsp. jejuni 81-176]	3			1	2
CJJ81176_1288	RelA/SpoT family protein [Campylobacter jejuni subsp. jejuni 81-176]	3				1	1	1
CJJ81176_1676	sodium/hydrogen exchanger family protein [Campylobacter jejuni subsp. jejuni 81-176]	3		1	2
CJJ81176_1022	hypothetical protein CJJ81176_1022 [Campylobacter jejuni subsp. jejuni 81-176]	3			1		1	1
CJJ81176_0120	aspartate racemase, putative [Campylobacter jejuni subsp. jejuni 81-176]	3	1			1		1
CJJ81176_0489	ATP-dependent DNA helicase RecG [Campylobacter jejuni subsp. jejuni 81-176]	3			1	1	1
CJJ81176_1618	hypothetical protein CJJ81176_1618 [Campylobacter jejuni subsp. jejuni 81-176]	3				2	1
CJJ81176_0476	ribulose-phosphate 3-epimerase [Campylobacter jejuni subsp. jejuni 81-176]	3		1			1	1
CJJ81176_1047	transformation system protein [Campylobacter jejuni subsp. jejuni 81-176]	3				1	1	1
CJJ81176_0590	hypothetical protein CJJ81176_0590 [Campylobacter jejuni subsp. jejuni 81-176]	3	1			2
CJJ81176_1589	HrgA protein [Campylobacter jejuni subsp. jejuni 81-176]	3		1			1	1
CJJ81176_0221	Mg chelatase-related protein [Campylobacter jejuni subsp. jejuni 81-176]	3	2					1
CJJ81176_0585	MATE efflux family protein, authentic frameshift [Campylobacter jejuni subsp. jejuni 81-176]	3			1	2
CJJ81176_0973	peptidyl-arginine deiminase family protein [Campylobacter jejuni subsp. jejuni 81-176]	3			1	1	1
CJJ81176_0079	hypothetical protein CJJ81176_0079 [Campylobacter jejuni subsp. jejuni 81-176]	3		3
CJJ81176_1003	hypothetical protein CJJ81176_1003 [Campylobacter jejuni subsp. jejuni 81-176]	3				1	2
CJJ81176_0113	L-lactate permease [Campylobacter jejuni subsp. jejuni 81-176]	3	1			1	1
CJJ81176_0351	putative glycerol-3-phosphate acyltransferase PlsX [Campylobacter jejuni subsp. jejuni 81-176]	3		1	1			1
CJJ81176_0998	thermonuclease family protein [Campylobacter jejuni subsp. jejuni 81-176]	3	1				1	1
CJJ81176_1458	hypothetical protein CJJ81176_1458 [Campylobacter jejuni subsp. jejuni 81-176]	3	1				1	1
CJJ81176_0979	tRNA modification GTPase TrmE [Campylobacter jejuni subsp. jejuni 81-176]	3			1	1	1
CJJ81176_1157	alpha-2,3-sialyltransferase [Campylobacter jejuni subsp. jejuni 81-176]	3	1				1	1
CJJ81176_1055	hypothetical protein CJJ81176_1055 [Campylobacter jejuni subsp. jejuni 81-176]	3			1		1	1
CJJ81176_0889	hypothetical protein CJJ81176_0889 [Campylobacter jejuni subsp. jejuni 81-176]	3	1				1	1
CJJ81176_1470	HAD-superfamily hydrolase, subfamily IA, variant 1 family protein [Campylobacter jejuni subsp. jejuni 81-176]	3				1		2
CJJ81176_1348	fibronectin/fibrinogen binding protein, putative [Campylobacter jejuni subsp. jejuni 81-176]	3				1	2
CJJ81176_1343	putative DNA-binding/iron metalloprotein/AP endonuclease [Campylobacter jejuni subsp. jejuni 81-176]	3		1		1		1
CJJ81176_1616	serine transporter [Campylobacter jejuni subsp. jejuni 81-176]	3				1	2
CJJ81176_0181	hypothetical protein CJJ81176_0181 [Campylobacter jejuni subsp. jejuni 81-176]	3				1	1	1
CJJ81176_0184	hypothetical protein CJJ81176_0184 [Campylobacter jejuni subsp. jejuni 81-176]	3	1				1	1
CJJ81176_1643	glutamate racemase [Campylobacter jejuni subsp. jejuni 81-176]	3		1			1	1
CJJ81176_1099	thiamine-phosphate pyrophosphorylase [Campylobacter jejuni subsp. jejuni 81-176]	3		1		1	1
CJJ81176_0414	hypothetical protein CJJ81176_0414 [Campylobacter jejuni subsp. jejuni 81-176]	3		1	1	1
CJJ81176_0201	tRNA delta(2)-isopentenylpyrophosphate transferase [Campylobacter jejuni subsp. jejuni 81-176]	3	1					2
CJJ81176_1041	hypothetical protein CJJ81176_1041 [Campylobacter jejuni subsp. jejuni 81-176]	3		1		1		1
CJJ81176_1266	phosphoribosylamine--glycine ligase [Campylobacter jejuni subsp. jejuni 81-176]	3		2		1
CJJ81176_1575	multidrug transporter membrane component/ATP-binding component [Campylobacter jejuni subsp. jejuni 81-176]	3					1	2
CJJ81176_0812	aminotransferase, putative [Campylobacter jejuni subsp. jejuni 81-176]	3				3
CJJ81176_0651	[NiFe] hydrogenase maturation protein HypF [Campylobacter jejuni subsp. jejuni 81-176]	3			1	1	1
CJJ81176_0764	putative outer-membrane protein [Campylobacter jejuni subsp. jejuni 81-176]	3	2			1
CJJ81176_0022	homoserine O-succinyltransferase [Campylobacter jejuni subsp. jejuni 81-176]	3		1	1			1
CJJ81176_0387	hypothetical protein CJJ81176_0387 [Campylobacter jejuni subsp. jejuni 81-176]	3	2		1
CJJ81176_0853	methylated-DNA--protein-cysteine S-methyltransferase [Campylobacter jejuni subsp. jejuni 81-176]	3	1			1	1
CJJ81176_0436	GTP-binding protein [Campylobacter jejuni subsp. jejuni 81-176]	3		1		1		1
CJJ81176_0631	thiol:disulfide interchange protein DsbD [Campylobacter jejuni subsp. jejuni 81-176]	3	1		1		1
CJJ81176_0968	hypothetical protein CJJ81176_0968 [Campylobacter jejuni subsp. jejuni 81-176]	3		1		1		1
CJJ81176_0742	hypothetical protein CJJ81176_0742 [Campylobacter jejuni subsp. jejuni 81-176]	3	1	1				1
CJJ81176_0170	hypothetical protein CJJ81176_0170 [Campylobacter jejuni subsp. jejuni 81-176]	3		1			1	1
CJJ81176_0741	DNA polymerase III subunit alpha [Campylobacter jejuni subsp. jejuni 81-176]	3		1		1	1
CJJ81176_1578	translation initiation factor IF-1 [Campylobacter jejuni subsp. jejuni 81-176]	3				2		1
CJJ81176_1273	multidrug resistance efflux transporter, authentic frameshift [Campylobacter jejuni subsp. jejuni 81-176]	3				1	1	1
CJJ81176_1670	hypothetical protein CJJ81176_1670 [Campylobacter jejuni subsp. jejuni 81-176]	3				2		1
CJJ81176_0580	hypothetical protein CJJ81176_0580 [Campylobacter jejuni subsp. jejuni 81-176]	3		1		1	1
CJJ81176_1467	general secretory pathway protein D [Campylobacter jejuni subsp. jejuni 81-176]	3		2		1
CJJ81176_1068	thiamine biosynthesis protein ThiS [Campylobacter jejuni subsp. jejuni 81-176]	3	1		1		1
CJJ81176_1460	hypothetical protein CJJ81176_1460 [Campylobacter jejuni subsp. jejuni 81-176]	3	1		1		1
CJJ81176_0117	hypothetical protein CJJ81176_0117 [Campylobacter jejuni subsp. jejuni 81-176]	3	1	1				1
CJJ81176_0328	8-amino-7-oxononanoate synthase [Campylobacter jejuni subsp. jejuni 81-176]	3	1		1	1
CJJ81176_0776	type I restriction-modification system, M subunit [Campylobacter jejuni subsp. jejuni 81-176]	2		1	1
CJJ81176_0324	TOBE domain-containing protein [Campylobacter jejuni subsp. jejuni 81-176]	2					2
CJJ81176_0658	DNA polymerase III subunit delta [Campylobacter jejuni subsp. jejuni 81-176]	2	2
CJJ81176_0333	50S ribosomal protein L25/general stress protein Ctc [Campylobacter jejuni subsp. jejuni 81-176]	2		1				1
CJJ81176_0385	hypothetical protein CJJ81176_0385 [Campylobacter jejuni subsp. jejuni 81-176]	2			1	1
CJJ81176_1129	MarC family integral membrane protein [Campylobacter jejuni subsp. jejuni 81-176]	2			1			1
CJJ81176_0846	CoA-binding domain-containing protein [Campylobacter jejuni subsp. jejuni 81-176]	2				1	1
CJJ81176_0611	hypothetical protein CJJ81176_0611 [Campylobacter jejuni subsp. jejuni 81-176]	2				1	1
CJJ81176_0118	cytochrome d ubiquinol oxidase, subunit I [Campylobacter jejuni subsp. jejuni 81-176]	2		1			1
CJJ81176_1106	folC bifunctional protein [Campylobacter jejuni subsp. jejuni 81-176]	2			2
CJJ81176_0675	YrbI family phosphatase [Campylobacter jejuni subsp. jejuni 81-176]	2		1			1
CJJ81176_0191	50S ribosomal protein L31 [Campylobacter jejuni subsp. jejuni 81-176]	2					1	1
CJJ81176_0081	flagellar hook protein [Campylobacter jejuni subsp. jejuni 81-176]	2		1			1
CJJ81176_0837	flagellar biosynthesis protein FliP [Campylobacter jejuni subsp. jejuni 81-176]	2		1				1
CJJ81176_0622	DNA/RNA non-specific endonuclease [Campylobacter jejuni subsp. jejuni 81-176]	2				1		1
CJJ81176_0544	1-acyl-sn-glycerol-3-phosphate acyltransferase, putative [Campylobacter jejuni subsp. jejuni 81-176]	2			1	1
CJJ81176_1315	hypothetical protein CJJ81176_1315 [Campylobacter jejuni subsp. jejuni 81-176]	2					1	1
CJJ81176_0673	membrane-bound lytic murein transglycosylase D, putative [Campylobacter jejuni subsp. jejuni 81-176]	2		1	1
CJJ81176_0609	dinucleoside polyphosphate hydrolase [Campylobacter jejuni subsp. jejuni 81-176]	2				1	1
CJJ81176_0620	hypothetical protein CJJ81176_0620 [Campylobacter jejuni subsp. jejuni 81-176]	2		1		1
CJJ81176_0632	hypothetical protein CJJ81176_0632 [Campylobacter jejuni subsp. jejuni 81-176]	2	1			1
CJJ81176_1345	1-deoxy-D-xylulose 5-phosphate reductoisomerase [Campylobacter jejuni subsp. jejuni 81-176]	2	1				1
CJJ81176_0687	hypothetical protein CJJ81176_0687 [Campylobacter jejuni subsp. jejuni 81-176]	2					1	1
CJJ81176_0174	McrBC restriction endonuclease system, McrB subunit, putative [Campylobacter jejuni subsp. jejuni 81-176]	2					1	1
CJJ81176_0160	dnaK suppressor protein, putative [Campylobacter jejuni subsp. jejuni 81-176]	2	1			1
CJJ81176_1076	carbon-nitrogen family hydrolase [Campylobacter jejuni subsp. jejuni 81-176]	2	1					1
CJJ81176_1450	tRNA pseudouridine synthase D [Campylobacter jejuni subsp. jejuni 81-176]	2		1			1
CJJ81176_1414	adenylylsulfate kinase [Campylobacter jejuni subsp. jejuni 81-176]	2		1		1
CJJ81176_0643	phosphate ABC transporter, permease protein PstC, putative [Campylobacter jejuni subsp. jejuni 81-176]	2		2
CJJ81176_1035	high affinity branched-chain amino acid ABC transporter, permease protein [Campylobacter jejuni subsp. jejuni 81-176]	2			1		1
CJJ81176_0629	sodium-dependent transporter, putative [Campylobacter jejuni subsp. jejuni 81-176]	2			1			1
CJJ81176_1464	general secretory pathway protein E [Campylobacter jejuni subsp. jejuni 81-176]	2	1					1
CJJ81176_1364	Holliday junction DNA helicase RuvB [Campylobacter jejuni subsp. jejuni 81-176]	2	1					1
CJJ81176_1532	putative homolog of BLC protein [Campylobacter jejuni subsp. jejuni 81-176]	2	1					1
CJJ81176_0026	Holliday junction resolvase [Campylobacter jejuni subsp. jejuni 81-176]	2	1				1
CJJ81176_0063	hypothetical protein CJJ81176_0063 [Campylobacter jejuni subsp. jejuni 81-176]	2	1				1
CJJ81176_1020	phosphohistidine phosphatase SixA [Campylobacter jejuni subsp. jejuni 81-176]	2		1		1
CJJ81176_1217	5,10-methylenetetrahydrofolate reductase [Campylobacter jejuni subsp. jejuni 81-176]	2	1		1
CJJ81176_1423	phosphoheptose isomerase [Campylobacter jejuni subsp. jejuni 81-176]	2				1		1
CJJ81176_0703	excinuclease ABC subunit B [Campylobacter jejuni subsp. jejuni 81-176]	2	2
CJJ81176_0330	dethiobiotin synthetase [Campylobacter jejuni subsp. jejuni 81-176]	2					2
CJJ81176_0695	ABC transporter, ATP-binding protein [Campylobacter jejuni subsp. jejuni 81-176]	2					1	1
CJJ81176_1327	hypothetical protein CJJ81176_1327 [Campylobacter jejuni subsp. jejuni 81-176]	2				1		1
CJJ81176_1639	ABC transporter, periplasmic substrate-binding protein, putative [Campylobacter jejuni subsp. jejuni 81-176]	2			1			1
CJJ81176_1251	Ppx/GppA family phosphatase [Campylobacter jejuni subsp. jejuni 81-176]	2				1	1
CJJ81176_1527	hypothetical protein CJJ81176_1527 [Campylobacter jejuni subsp. jejuni 81-176]	2			1		1
CJJ81176_0935	DedA family protein [Campylobacter jejuni subsp. jejuni 81-176]	2		1				1
CJJ81176_0015	isopropylmalate isomerase large subunit [Campylobacter jejuni subsp. jejuni 81-176]	2					1	1
CJJ81176_0759	hypothetical protein CJJ81176_0759 [Campylobacter jejuni subsp. jejuni 81-176]	2		1				1
CJJ81176_0605	S-adenosylmethionine:tRNA ribosyltransferase-isomerase [Campylobacter jejuni subsp. jejuni 81-176]	2			1		1
CJJ81176_0756	HAD family hydrolase [Campylobacter jejuni subsp. jejuni 81-176]	2	1			1
CJJ81176_0218	phosphoribosylglycinamide formyltransferase [Campylobacter jejuni subsp. jejuni 81-176]	2	1	1
CJJ81176_1553	NADH dehydrogenase subunit L [Campylobacter jejuni subsp. jejuni 81-176]	2			1			1
CJJ81176_1075	putative integral membrane protein [Campylobacter jejuni subsp. jejuni 81-176]	2				1		1
CJJ81176_0661	hypothetical protein CJJ81176_0661 [Campylobacter jejuni subsp. jejuni 81-176]	2		1				1
CJJ81176_0196	radical SAM domain-containing protein [Campylobacter jejuni subsp. jejuni 81-176]	2		1				1
CJJ81176_0649	hypothetical protein CJJ81176_0649 [Campylobacter jejuni subsp. jejuni 81-176]	2				2
CJJ81176_0535	Maf-like protein [Campylobacter jejuni subsp. jejuni 81-176]	2	1				1
CJJ81176_0638	hypothetical protein CJJ81176_0638 [Campylobacter jejuni subsp. jejuni 81-176]	2			1			1
CJJ81176_1383	putative lipoprotein [Campylobacter jejuni subsp. jejuni 81-176]	2					1	1
CJJ81176_1595	DNA-binding response regulator, putative [Campylobacter jejuni subsp. jejuni 81-176]	2					1	1
CJJ81176_0322	molybdenum ABC transporter, ATP-binding protein [Campylobacter jejuni subsp. jejuni 81-176]	2	1					1
CJJ81176_1107	hypothetical protein CJJ81176_1107 [Campylobacter jejuni subsp. jejuni 81-176]	2				1		1
CJJ81176_0617	bifunctional riboflavin kinase/FMN adenylyltransferase [Campylobacter jejuni subsp. jejuni 81-176]	2						2
CJJ81176_0431	prolipoprotein diacylglyceryl transferase [Campylobacter jejuni subsp. jejuni 81-176]	2		1		1
CJJ81176_0169	homoserine kinase [Campylobacter jejuni subsp. jejuni 81-176]	2				1	1
CJJ81176_1131	hypothetical protein CJJ81176_1131 [Campylobacter jejuni subsp. jejuni 81-176]	2		1	1
CJJ81176_1512	hypothetical protein CJJ81176_1512 [Campylobacter jejuni subsp. jejuni 81-176]	2				1	1
CJJ81176_0676	hypothetical protein CJJ81176_0676 [Campylobacter jejuni subsp. jejuni 81-176]	2		1				1
CJJ81176_0897	ABC transporter, ATP-binding protein [Campylobacter jejuni subsp. jejuni 81-176]	2	1		1
CJJ81176_0932	ribose 5-phosphate isomerase B [Campylobacter jejuni subsp. jejuni 81-176]	2					1	1
CJJ81176_0862	Ser/Thr protein phosphatase family protein [Campylobacter jejuni subsp. jejuni 81-176]	2		1	1
CJJ81176_1137	general glycosylation pathway protein [Campylobacter jejuni subsp. jejuni 81-176]	2				1		1
CJJ81176_1249	M24/M37 family peptidase [Campylobacter jejuni subsp. jejuni 81-176]	2		1				1
CJJ81176_1207	C4-dicarboxylate transport protein [Campylobacter jejuni subsp. jejuni 81-176]	2		1			1
CJJ81176_0319	aspartate alpha-decarboxylase [Campylobacter jejuni subsp. jejuni 81-176]	2	1	1
CJJ81176_0924	carbon starvation protein A [Campylobacter jejuni subsp. jejuni 81-176]	2	1				1
CJJ81176_0551	flagellar hook-basal body protein FliE [Campylobacter jejuni subsp. jejuni 81-176]	2	1					1
CJJ81176_1349	putative molybdopterin-guanine dinucleotide biosynthesis protein [Campylobacter jejuni subsp. jejuni 81-176]	2					1	1
CJJ81176_0161	hypothetical protein CJJ81176_0161 [Campylobacter jejuni subsp. jejuni 81-176]	2		2
CJJ81176_0418	tram-like protein [Campylobacter jejuni subsp. jejuni 81-176]	2				1		1
CJJ81176_1431	putative sugar transferase [Campylobacter jejuni subsp. jejuni 81-176]	2					1	1
CJJ81176_0772	hypothetical protein CJJ81176_0772 [Campylobacter jejuni subsp. jejuni 81-176]	2		1			1
CJJ81176_1405	hypothetical protein CJJ81176_1405 [Campylobacter jejuni subsp. jejuni 81-176]	2	1				1
CJJ81176_0402	hypothetical protein CJJ81176_0402 [Campylobacter jejuni subsp. jejuni 81-176]	2				2
CJJ81176_0985	acetyltransferase [Campylobacter jejuni subsp. jejuni 81-176]	2	1		1
CJJ81176_1165	LPS glycosyltransferase subfamily protein [Campylobacter jejuni subsp. jejuni 81-176]	2	1	1
CJJ81176_0779	hypothetical protein CJJ81176_0779 [Campylobacter jejuni subsp. jejuni 81-176]	2			1	1
CJJ81176_1113	apolipoprotein N-acyltransferase [Campylobacter jejuni subsp. jejuni 81-176]	2					1	1
CJJ81176_1140	general glycosylation pathway protein [Campylobacter jejuni subsp. jejuni 81-176]	2	1	1
CJJ81176_1159	UDP-N-acetylglucosamine 2-epimerase [Campylobacter jejuni subsp. jejuni 81-176]	2		2
CJJ81176_0623	endonuclease III [Campylobacter jejuni subsp. jejuni 81-176]	2	1			1
CJJ81176_0189	RNA methyltransferase [Campylobacter jejuni subsp. jejuni 81-176]	2		2
CJJ81176_0306	hypothetical protein CJJ81176_0306 [Campylobacter jejuni subsp. jejuni 81-176]	2				1		1
CJJ81176_0890	flagellar biosynthesis protein FlhA [Campylobacter jejuni subsp. jejuni 81-176]	2	1				1
CJJ81176_1433	putative sugar transferase [Campylobacter jejuni subsp. jejuni 81-176]	2	1				1
CJJ81176_0657	prophage Lp2 protein 6 [Campylobacter jejuni subsp. jejuni 81-176]	2		1				1
CJJ81176_1640	putative lipoprotein [Campylobacter jejuni subsp. jejuni 81-176]	2					1	1
CJJ81176_1244	MerR family transcriptional regulator [Campylobacter jejuni subsp. jejuni 81-176]	2		1			1
CJJ81176_0926	amino acid ABC transporter, permease protein PEB1 [Campylobacter jejuni subsp. jejuni 81-176]	2			1		1
CJJ81176_0682	di-/tripeptide transporter [Campylobacter jejuni subsp. jejuni 81-176]	1						1
CJJ81176_1260	hypothetical protein CJJ81176_1260 [Campylobacter jejuni subsp. jejuni 81-176]	1					1
CJJ81176_0400	hypothetical protein CJJ81176_0400 [Campylobacter jejuni subsp. jejuni 81-176]	1	1
CJJ81176_0261	hypothetical protein CJJ81176_0261 [Campylobacter jejuni subsp. jejuni 81-176]	1						1
CJJ81176_1411	hypothetical protein CJJ81176_1411 [Campylobacter jejuni subsp. jejuni 81-176]	1					1
CJJ81176_0064	cytochrome c family protein [Campylobacter jejuni subsp. jejuni 81-176]	1	1
CJJ81176_1214	2OG-Fe(II) oxygenase family oxidoreductase [Campylobacter jejuni subsp. jejuni 81-176]	1						1
CJJ81176_0751	hypothetical protein CJJ81176_0751 [Campylobacter jejuni subsp. jejuni 81-176]	1	1
CJJ81176_0656	hydrogenase nickel insertion protein HypA [Campylobacter jejuni subsp. jejuni 81-176]	1				1
CJJ81176_1086	membrane-associated zinc metalloprotease, putative [Campylobacter jejuni subsp. jejuni 81-176]	1		1
CJJ81176_1627	ribonuclease H [Campylobacter jejuni subsp. jejuni 81-176]	1				1
CJJ81176_1422	capsular biosynthesis nucleotidyltransferase, putative [Campylobacter jejuni subsp. jejuni 81-176]	1					1
CJJ81176_1381	selenocysteine-specific elongation factor [Campylobacter jejuni subsp. jejuni 81-176]	1				1
CJJ81176_0969	hypothetical protein CJJ81176_0969 [Campylobacter jejuni subsp. jejuni 81-176]	1		1
CJJ81176_0030	hypothetical protein CJJ81176_0030 [Campylobacter jejuni subsp. jejuni 81-176]	1	1
CJJ81176_1462	hypothetical protein CJJ81176_1462 [Campylobacter jejuni subsp. jejuni 81-176]	1					1
CJJ81176_0819	D-alanyl-alanine synthetase A [Campylobacter jejuni subsp. jejuni 81-176]	1	1
CJJ81176_0708	invasion phenotype protein [Campylobacter jejuni subsp. jejuni 81-176]	1				1
CJJ81176_0444	hypothetical protein CJJ81176_0444 [Campylobacter jejuni subsp. jejuni 81-176]	1					1
CJJ81176_0530	putative outer-membrane protein [Campylobacter jejuni subsp. jejuni 81-176]	1		1
CJJ81176_0353	hypothetical protein CJJ81176_0353 [Campylobacter jejuni subsp. jejuni 81-176]	1			1
CJJ81176_1229	hypothetical protein CJJ81176_1229 [Campylobacter jejuni subsp. jejuni 81-176]	1				1
CJJ81176_1493	hypothetical protein CJJ81176_1493 [Campylobacter jejuni subsp. jejuni 81-176]	1				1
CJJ81176_1276	co-chaperone protein DnaJ [Campylobacter jejuni subsp. jejuni 81-176]	1			1
CJJ81176_0157	hypothetical protein CJJ81176_0157 [Campylobacter jejuni subsp. jejuni 81-176]	1					1
CJJ81176_1523	tungsten ABC transporter, ATP-binding protein, putative [Campylobacter jejuni subsp. jejuni 81-176]	1					1
CJJ81176_1257	hypothetical protein CJJ81176_1257 [Campylobacter jejuni subsp. jejuni 81-176]	1			1
CJJ81176_1154	beta-1,4-N-acetylgalactosaminyltransferase [Campylobacter jejuni subsp. jejuni 81-176]	1						1
CJJ81176_0913	RNA methyltransferase [Campylobacter jejuni subsp. jejuni 81-176]	1		1
CJJ81176_0644	phosphate ABC transporter, permease protein PstA, putative [Campylobacter jejuni subsp. jejuni 81-176]	1			1
CJJ81176_0019	hypothetical protein CJJ81176_0019 [Campylobacter jejuni subsp. jejuni 81-176]	1					1
CJJ81176_1548	methyl-accepting chemotaxis protein [Campylobacter jejuni subsp. jejuni 81-176]	1	1
CJJ81176_0093	hypothetical protein CJJ81176_0093 [Campylobacter jejuni subsp. jejuni 81-176]	1					1
CJJ81176_0437	hypothetical protein CJJ81176_0437 [Campylobacter jejuni subsp. jejuni 81-176]	1		1
CJJ81176_1602	hemin ABC transporter, permease protein, putative [Campylobacter jejuni subsp. jejuni 81-176]	1						1
CJJ81176_1432	galactosyltransferase [Campylobacter jejuni subsp. jejuni 81-176]	1				1
CJJ81176_0066	cytochrome c biogenesis protein [Campylobacter jejuni subsp. jejuni 81-176]	1		1
CJJ81176_0715	hypothetical protein CJJ81176_0715 [Campylobacter jejuni subsp. jejuni 81-176]	1		1
CJJ81176_1341	hypothetical protein CJJ81176_1341 [Campylobacter jejuni subsp. jejuni 81-176]	1					1
CJJ81176_0894	flagellin family protein [Campylobacter jejuni subsp. jejuni 81-176]	1						1
CJJ81176_0269	50S ribosomal protein L35 [Campylobacter jejuni subsp. jejuni 81-176]	1	1
CJJ81176_1376	hypothetical protein CJJ81176_1376 [Campylobacter jejuni subsp. jejuni 81-176]	1				1
CJJ81176_1685	preprotein translocase subunit SecY [Campylobacter jejuni subsp. jejuni 81-176]	1						1
CJJ81176_1053	adenylosuccinate lyase [Campylobacter jejuni subsp. jejuni 81-176]	1				1
CJJ81176_0755	ABC transporter, ATP-binding protein [Campylobacter jejuni subsp. jejuni 81-176]	1		1
CJJ81176_1072	recombination and DNA strand exchange inhibitor protein [Campylobacter jejuni subsp. jejuni 81-176]	1						1
CJJ81176_0384	lipoprotein signal peptidase [Campylobacter jejuni subsp. jejuni 81-176]	1	1
CJJ81176_0903	4-hydroxy-3-methylbut-2-enyl diphosphate reductase [Campylobacter jejuni subsp. jejuni 81-176]	1	1
CJJ81176_0123	anaerobic C4-dicarboxylate transporter [Campylobacter jejuni subsp. jejuni 81-176]	1			1
CJJ81176_1507	carboxynorspermidine decarboxylase [Campylobacter jejuni subsp. jejuni 81-176]	1			1
CJJ81176_1132	CDP-diacylglycerol--serine O-phosphatidyltransferase [Campylobacter jejuni subsp. jejuni 81-176]	1					1
CJJ81176_1230	hypothetical protein CJJ81176_1230 [Campylobacter jejuni subsp. jejuni 81-176]	1	1
CJJ81176_0814	sensor histidine kinase [Campylobacter jejuni subsp. jejuni 81-176]	1		1
CJJ81176_1413	capsule polysaccharide export protein KpsC [Campylobacter jejuni subsp. jejuni 81-176]	1		1
CJJ81176_1025	mechanosensitive ion channel family protein [Campylobacter jejuni subsp. jejuni 81-176]	1					1
CJJ81176_1171	cytochrome oxidase maturation protein, cbb3-type, putative [Campylobacter jejuni subsp. jejuni 81-176]	1					1
CJJ81176_0410	shikimate kinase [Campylobacter jejuni subsp. jejuni 81-176]	1			1
CJJ81176_1404	hypothetical protein CJJ81176_1404 [Campylobacter jejuni subsp. jejuni 81-176]	1						1
CJJ81176_1014	GTP cyclohydrolase II [Campylobacter jejuni subsp. jejuni 81-176]	1						1
CJJ81176_0986	hypothetical protein CJJ81176_0986 [Campylobacter jejuni subsp. jejuni 81-176]	1				1
CJJ81176_0678	ribosome biogenesis GTP-binding protein YsxC [Campylobacter jejuni subsp. jejuni 81-176]	1	1
CJJ81176_0839	bifunctional phosphopantothenoylcysteine decarboxylase/phosphopantothenate synthase [Campylobacter jejuni subsp. jejuni 81-176]	1	1
CJJ81176_1520	glucose-6-phosphate isomerase [Campylobacter jejuni subsp. jejuni 81-176]	1	1
CJJ81176_0835	hypothetical protein CJJ81176_0835 [Campylobacter jejuni subsp. jejuni 81-176]	1						1
CJJ81176_0381	putative glycerol-3-phosphate acyltransferase PlsY [Campylobacter jejuni subsp. jejuni 81-176]	1						1
CJJ81176_1361	polyphosphate kinase [Campylobacter jejuni subsp. jejuni 81-176]	1					1
CJJ81176_0593	hypothetical protein CJJ81176_0593 [Campylobacter jejuni subsp. jejuni 81-176]	1						1
CJJ81176_1379	iron-sulfur cluster-binding domain-containing protein [Campylobacter jejuni subsp. jejuni 81-176]	1					1
CJJ81176_0574	flagellar protein FliS [Campylobacter jejuni subsp. jejuni 81-176]	1					1
CJJ81176_0720	flagellar basal-body rod protein [Campylobacter jejuni subsp. jejuni 81-176]	1				1
CJJ81176_1009	iron-sulfur cluster-binding domain-containing protein [Campylobacter jejuni subsp. jejuni 81-176]	1	1
CJJ81176_0879	phage integrase family site specific recombinase [Campylobacter jejuni subsp. jejuni 81-176]	1				1
CJJ81176_1380	selenocysteine synthase [Campylobacter jejuni subsp. jejuni 81-176]	1					1
CJJ81176_0818	prevent-host-death family protein [Campylobacter jejuni subsp. jejuni 81-176]	1					1
CJJ81176_1087	hypothetical protein CJJ81176_1087 [Campylobacter jejuni subsp. jejuni 81-176]	1					1
CJJ81176_0664	NOL1/NOP2/sun family protein [Campylobacter jejuni subsp. jejuni 81-176]	1						1
CJJ81176_1353	enterochelin ABC transporter, ATP-binding protein [Campylobacter jejuni subsp. jejuni 81-176]	1			1
CJJ81176_0613	dihydropteroate synthase [Campylobacter jejuni subsp. jejuni 81-176]	1		1
CJJ81176_0308	phosphoserine phosphatase SerB [Campylobacter jejuni subsp. jejuni 81-176]	1				1
CJJ81176_1562	NADH dehydrogenase subunit C [Campylobacter jejuni subsp. jejuni 81-176]	1				1
CJJ81176_0386	coproporphyrinogen III oxidase [Campylobacter jejuni subsp. jejuni 81-176]	1				1
CJJ81176_1316	hypothetical protein CJJ81176_1316 [Campylobacter jejuni subsp. jejuni 81-176]	1					1
CJJ81176_0441	hypothetical protein CJJ81176_0441 [Campylobacter jejuni subsp. jejuni 81-176]	1			1
CJJ81176_0648	MATE efflux family protein [Campylobacter jejuni subsp. jejuni 81-176]	1						1
CJJ81176_0705	hypothetical protein CJJ81176_0705 [Campylobacter jejuni subsp. jejuni 81-176]	1						1
CJJ81176_1144	general glycosylation pathway protein [Campylobacter jejuni subsp. jejuni 81-176]	1						1
CJJ81176_0272	MCP-domain-containing signal transduction protein [Campylobacter jejuni subsp. jejuni 81-176]	1	1
CJJ81176_0946	hypothetical protein CJJ81176_0946 [Campylobacter jejuni subsp. jejuni 81-176]	1	1
CJJ81176_1325	formyl transferase domain-containing protein [Campylobacter jejuni subsp. jejuni 81-176]	1				1
CJJ81176_0236	OPT family oligopeptide transporter [Campylobacter jejuni subsp. jejuni 81-176]	1						1
CJJ81176_0209	iron ABC transporter, ATP binding subunit [Campylobacter jejuni subsp. jejuni 81-176]	1					1
CJJ81176_0843	hypothetical protein CJJ81176_0843 [Campylobacter jejuni subsp. jejuni 81-176]	1						1
CJJ81176_1451	thiamine monophosphate kinase [Campylobacter jejuni subsp. jejuni 81-176]	1	1
CJJ81176_0618	methyltransferase, putative [Campylobacter jejuni subsp. jejuni 81-176]	1						1
CJJ81176_1058	undecaprenyldiphospho-muramoylpentapeptide beta-N- acetylglucosaminyltransferase [Campylobacter jejuni subsp. jejuni 81-176]	1			1
CJJ81176_1254	hypothetical protein CJJ81176_1254 [Campylobacter jejuni subsp. jejuni 81-176]	1		1
CJJ81176_0965	permease, putative [Campylobacter jejuni subsp. jejuni 81-176]	1	1
CJJ81176_1633	hypothetical protein CJJ81176_1633 [Campylobacter jejuni subsp. jejuni 81-176]	1		1
CJJ81176_0750	ABC transporter, periplasmic substrate-binding protein [Campylobacter jejuni subsp. jejuni 81-176]	1				1
CJJ81176_0724	U32 family peptidase [Campylobacter jejuni subsp. jejuni 81-176]	1						1
CJJ81176_0119	cytochrome d ubiquinol oxidase, subunit II [Campylobacter jejuni subsp. jejuni 81-176]	1				1
CJJ81176_0802	quinol dehydrogenase periplasmic component [Campylobacter jejuni subsp. jejuni 81-176]	1				1
CJJ81176_1172	heavy metal translocating P-type ATPase [Campylobacter jejuni subsp. jejuni 81-176]	1					1
CJJ81176_1111	preprotein translocase subunit SecD [Campylobacter jejuni subsp. jejuni 81-176]	1			1
CJJ81176_0914	alanine racemase [Campylobacter jejuni subsp. jejuni 81-176]	1	1
CJJ81176_0554	hypothetical protein CJJ81176_0554 [Campylobacter jejuni subsp. jejuni 81-176]	1					1
CJJ81176_1658	hypothetical protein CJJ81176_1658 [Campylobacter jejuni subsp. jejuni 81-176]	1					1
CJJ81176_0919	SCO1/SenC family protein [Campylobacter jejuni subsp. jejuni 81-176]	1					1
CJJ81176_1570	anaerobic dimethyl sulfoxide reductase chain A [Campylobacter jejuni subsp. jejuni 81-176]	1			1
CJJ81176_1238	hypothetical protein CJJ81176_1238 [Campylobacter jejuni subsp. jejuni 81-176]	1			1
CJJ81176_0071	putative integral membrane protein [Campylobacter jejuni subsp. jejuni 81-176]	1		1
CJJ81176_0013	acetyltransferase [Campylobacter jejuni subsp. jejuni 81-176]	1				1
CJJ81176_1645	Na+/H+ antiporter NhaA [Campylobacter jejuni subsp. jejuni 81-176]	1			1
CJJ81176_1177	hypothetical protein CJJ81176_1177 [Campylobacter jejuni subsp. jejuni 81-176]	1					1
CJJ81176_0299	hypothetical protein CJJ81176_0299 [Campylobacter jejuni subsp. jejuni 81-176]	1				1
CJJ81176_0636	macrolide-specific efflux protein macB [Campylobacter jejuni subsp. jejuni 81-176]	1		1
CJJ81176_0286	dihydroorotase [Campylobacter jejuni subsp. jejuni 81-176]	1		1
CJJ81176_0754	ABC transporter, permease protein [Campylobacter jejuni subsp. jejuni 81-176]	1						1
CJJ81176_1403	nicotinate (nicotinamide) nucleotide adenylyltransferase [Campylobacter jejuni subsp. jejuni 81-176]	1						1
CJJ81176_1492	putative inner membrane protein [Campylobacter jejuni subsp. jejuni 81-176]	1					1
CJJ81176_0401	ATPase, AAA family protein [Campylobacter jejuni subsp. jejuni 81-176]	1	1
CJJ81176_1538	MloB [Campylobacter jejuni subsp. jejuni 81-176]	1				1
CJJ81176_0548	hypothetical protein CJJ81176_0548 [Campylobacter jejuni subsp. jejuni 81-176]	1		1
CJJ81176_0213	putative transporter [Campylobacter jejuni subsp. jejuni 81-176]	1						1
CJJ81176_0931	protein-glutamate methylesterase CheB [Campylobacter jejuni subsp. jejuni 81-176]	1		1
CJJ81176_0262	carbonic anhydrase [Campylobacter jejuni subsp. jejuni 81-176]	1	1
CJJ81176_1064	thiamine-phosphate pyrophosphorylase, putative [Campylobacter jejuni subsp. jejuni 81-176]	1			1
CJJ81176_1605	hypothetical protein CJJ81176_1605 [Campylobacter jejuni subsp. jejuni 81-176]	1						1
CJJ81176_0229	recombination factor protein RarA [Campylobacter jejuni subsp. jejuni 81-176]	1				1
CJJ81176_1446	tRNA(Ile)-lysidine synthetase [Campylobacter jejuni subsp. jejuni 81-176]	1			1
CJJ81176_0608	coproporphyrinogen III oxidase [Campylobacter jejuni subsp. jejuni 81-176]	1					1
CJJ81176_0116	cytolethal distending toxin, subunit A [Campylobacter jejuni subsp. jejuni 81-176]	1		1
CJJ81176_0252	acetylornithine aminotransferase [Campylobacter jejuni subsp. jejuni 81-176]	1				1
CJJ81176_1261	excinuclease ABC subunit C [Campylobacter jejuni subsp. jejuni 81-176]	1				1
CJJ81176_1256	transporter, putative [Campylobacter jejuni subsp. jejuni 81-176]	1			1
CJJ81176_1231	riboflavin synthase subunit alpha [Campylobacter jejuni subsp. jejuni 81-176]	1						1
CJJ81176_0572	flagellar protein FlaG [Campylobacter jejuni subsp. jejuni 81-176]	1	1
CJJ81176_0845	threonine dehydratase [Campylobacter jejuni subsp. jejuni 81-176]	1	1
CJJ81176_0798	putative ATP-dependent DNA helicase [Campylobacter jejuni subsp. jejuni 81-176]	1		1
CJJ81176_0293	hypothetical protein CJJ81176_0293 [Campylobacter jejuni subsp. jejuni 81-176]	1		1
CJJ81176_1146	general glycosylation pathway protein [Campylobacter jejuni subsp. jejuni 81-176]	1						1
CJJ81176_1163	lipooligosaccharide biosynthesis glycosyltransferase [Campylobacter jejuni subsp. jejuni 81-176]	1				1
CJJ81176_0459	phospho-N-acetylmuramoyl-pentapeptide-transferase [Campylobacter jejuni subsp. jejuni 81-176]	1			1
CJJ81176_1073	hypothetical protein CJJ81176_1073 [Campylobacter jejuni subsp. jejuni 81-176]	1						1
CJJ81176_0215	Ser/Thr protein phosphatase family protein [Campylobacter jejuni subsp. jejuni 81-176]	1			1
CJJ81176_0345	hypothetical protein CJJ81176_0345 [Campylobacter jejuni subsp. jejuni 81-176]	1					1
CJJ81176_1115	serine/threonine transporter SstT [Campylobacter jejuni subsp. jejuni 81-176]	1					1
1: Values represent spectral counts; each sample was run in triplicates (R1, R2, and R3)
2 : Sum indicates the addition of the values of the spectral counts in all samples
