# Supplementary material for: Quantitative Proteomics of Intracellular Campylobacter jejuni Reveals Metabolic Reprogramming
Source: PLoS Pathog. 2012 Mar 8;8(3):e1002562. doi: 10.1371/journal.ppat.1002562 (PMC3297583; doi:10.1371/journal.ppat.1002562)
Supplement: Dataset S4 — Spectral counts of C. jejuni proteins detected by LC-MS/MS after exposure to infection medium. (XLS) [file ppat.1002562.s004.xls]

## Sheet: Sheet1
Supplementary data set 4: Spectral counts of C. jejuni proteins detected by LC-MS/MS after exposure to infection medium
81-176	Protein name	Sum1	In-vitro2	HBSS3
CJJ81176_1275	major outer membrane protein [Campylobacter jejuni subsp. jejuni 81-176]	1720	913	807
CJJ81176_1234	chaperonin GroEL [Campylobacter jejuni subsp. jejuni 81-176]	776	402	374
CJJ81176_1339	flagellin [Campylobacter jejuni subsp. jejuni 81-176]	543	284	259
CJJ81176_1469	pyruvate ferredoxin/flavodoxin oxidoreductase [Campylobacter jejuni subsp. jejuni 81-176]	528	277	251
CJJ81176_0852	bifunctional aconitate hydratase 2/2-methylisocitrate dehydratase [Campylobacter jejuni subsp. jejuni 81-176]	489	260	229
CJJ81176_0801	nitrate reductase catalytic subunit [Campylobacter jejuni subsp. jejuni 81-176]	423	226	197
CJJ81176_0356	anti-oxidant AhpCTSA family protein [Campylobacter jejuni subsp. jejuni 81-176]	387	207	180
CJJ81176_0499	elongation factor Tu [Campylobacter jejuni subsp. jejuni 81-176]	358	187	171
CJJ81176_0556	isocitrate dehydrogenase, NADP-dependent [Campylobacter jejuni subsp. jejuni 81-176]	343	160	183
CJJ81176_1338	flagellin [Campylobacter jejuni subsp. jejuni 81-176]	328	177	151
CJJ81176_0140	F0F1 ATP synthase subunit alpha [Campylobacter jejuni subsp. jejuni 81-176]	305	183	122
CJJ81176_0510	DNA-directed RNA polymerase, beta~ subunit [Campylobacter jejuni subsp. jejuni 81-176]	295	131	164
CJJ81176_0509	DNA-directed RNA polymerase subunit beta [Campylobacter jejuni subsp. jejuni 81-176]	290	129	161
CJJ81176_1282	quinone-reactive Ni/Fe-hydrogenase, large subunit [Campylobacter jejuni subsp. jejuni 81-176]	289	142	147
CJJ81176_0624	major antigenic peptide PEB4 [Campylobacter jejuni subsp. jejuni 81-176]	285	152	133
CJJ81176_0558	succinyl-CoA synthase, beta subunit [Campylobacter jejuni subsp. jejuni 81-176]	276	146	130
CJJ81176_0775	molecular chaperone DnaK [Campylobacter jejuni subsp. jejuni 81-176]	273	150	123
CJJ81176_0289	methyl-accepting chemotaxis protein [Campylobacter jejuni subsp. jejuni 81-176]	265	128	137
CJJ81176_0513	elongation factor G [Campylobacter jejuni subsp. jejuni 81-176]	242	130	112
CJJ81176_0433	fumarate reductase flavoprotein subunit [Campylobacter jejuni subsp. jejuni 81-176]	242	127	115
CJJ81176_1205	methyl-accepting chemotaxis protein [Campylobacter jejuni subsp. jejuni 81-176]	240	141	99
CJJ81176_0800	thiol peroxidase [Campylobacter jejuni subsp. jejuni 81-176]	224	125	99
CJJ81176_1503	formate dehydrogenase, alpha subunit, selenocysteine-containing [Campylobacter jejuni subsp. jejuni 81-176]	223	119	104
CJJ81176_0224	trigger factor [Campylobacter jejuni subsp. jejuni 81-176]	213	140	73
CJJ81176_0310	chemotaxis protein CheA [Campylobacter jejuni subsp. jejuni 81-176]	202	103	99
CJJ81176_0928	bifunctional adhesin/ABC transporter aspartate/glutamate-binding protein [Campylobacter jejuni subsp. jejuni 81-176]	197	108	89
CJJ81176_0315	major antigenic peptide PEB3 [Campylobacter jejuni subsp. jejuni 81-176]	190	110	80
CJJ81176_1731	DNA-binding protein HU [Campylobacter jejuni subsp. jejuni 81-176]	188	103	85
CJJ81176_1242	protease DO [Campylobacter jejuni subsp. jejuni 81-176]	181	117	64
CJJ81176_0180	methyl-accepting chemotaxis protein [Campylobacter jejuni subsp. jejuni 81-176]	179	93	86
CJJ81176_0142	F0F1 ATP synthase subunit beta [Campylobacter jejuni subsp. jejuni 81-176]	163	97	66
CJJ81176_0902	30S ribosomal protein S1 [Campylobacter jejuni subsp. jejuni 81-176]	159	85	74
CJJ81176_0546	heat shock protein 90 [Campylobacter jejuni subsp. jejuni 81-176]	148	80	68
CJJ81176_1384	flavodoxin FldA [Campylobacter jejuni subsp. jejuni 81-176]	140	75	65
CJJ81176_0561	2-oxoglutarate-acceptor oxidoreductase subunit OorA [Campylobacter jejuni subsp. jejuni 81-176]	139	73	66
CJJ81176_1498	methyl-accepting chemotaxis protein [Campylobacter jejuni subsp. jejuni 81-176]	138	71	67
CJJ81176_1185	hypothetical protein CJJ81176_1185 [Campylobacter jejuni subsp. jejuni 81-176]	136	75	61
CJJ81176_1581	30S ribosomal protein S4 [Campylobacter jejuni subsp. jejuni 81-176]	134	71	63
CJJ81176_0506	50S ribosomal protein L1 [Campylobacter jejuni subsp. jejuni 81-176]	131	75	56
CJJ81176_0966	preprotein translocase subunit SecA [Campylobacter jejuni subsp. jejuni 81-176]	130	69	61
CJJ81176_0122	aspartate ammonia-lyase [Campylobacter jejuni subsp. jejuni 81-176]	130	76	54
CJJ81176_0379	DNA-binding response regulator [Campylobacter jejuni subsp. jejuni 81-176]	127	70	57
CJJ81176_0512	30S ribosomal protein S7 [Campylobacter jejuni subsp. jejuni 81-176]	124	70	54
CJJ81176_1495	bifunctional putA protein, putative [Campylobacter jejuni subsp. jejuni 81-176]	123	61	62
CJJ81176_1016	hypothetical protein CJJ81176_1016 [Campylobacter jejuni subsp. jejuni 81-176]	122	69	53
CJJ81176_0584	pyridine nucleotide-disulphide oxidoreductase family protein [Campylobacter jejuni subsp. jejuni 81-176]	121	68	53
CJJ81176_1519	bacterioferritin, putative [Campylobacter jejuni subsp. jejuni 81-176]	120	68	52
CJJ81176_0559	succinyl-CoA synthase, alpha subunit [Campylobacter jejuni subsp. jejuni 81-176]	118	65	53
CJJ81176_1196	elongation factor Ts [Campylobacter jejuni subsp. jejuni 81-176]	117	59	58
CJJ81176_1418	putative methyltransferase [Campylobacter jejuni subsp. jejuni 81-176]	113	60	53
CJJ81176_0473	methyl-accepting chemotaxis protein [Campylobacter jejuni subsp. jejuni 81-176]	112	61	51
CJJ81176_1698	30S ribosomal protein S3 [Campylobacter jejuni subsp. jejuni 81-176]	111	62	49
CJJ81176_1703	50S ribosomal protein L4 [Campylobacter jejuni subsp. jejuni 81-176]	110	60	50
CJJ81176_0443	hypothetical protein CJJ81176_0443 [Campylobacter jejuni subsp. jejuni 81-176]	110	68	42
CJJ81176_0562	2-oxoglutarate-acceptor oxidoreductase subunit OorB [Campylobacter jejuni subsp. jejuni 81-176]	105	60	45
CJJ81176_0148	peptidoglycan-associated lipoprotein Omp18 [Campylobacter jejuni subsp. jejuni 81-176]	102	56	46
CJJ81176_0905	phenylalanyl-tRNA synthetase subunit beta [Campylobacter jejuni subsp. jejuni 81-176]	100	55	45
CJJ81176_1689	50S ribosomal protein L6 [Campylobacter jejuni subsp. jejuni 81-176]	98	56	42
CJJ81176_1078	inosine 5~-monophosphate dehydrogenase [Campylobacter jejuni subsp. jejuni 81-176]	97	62	35
CJJ81176_0439	oxidoreductase, putative [Campylobacter jejuni subsp. jejuni 81-176]	97	57	40
CJJ81176_1582	DNA-directed RNA polymerase subunit alpha [Campylobacter jejuni subsp. jejuni 81-176]	96	55	41
CJJ81176_0029	DNA gyrase subunit B [Campylobacter jejuni subsp. jejuni 81-176]	96	47	49
CJJ81176_0305	carbamoyl phosphate synthase large subunit [Campylobacter jejuni subsp. jejuni 81-176]	93	51	42
CJJ81176_1471	fibronectin-binding protein [Campylobacter jejuni subsp. jejuni 81-176]	92	51	41
CJJ81176_1114	S-adenosylmethionine synthetase [Campylobacter jejuni subsp. jejuni 81-176]	92	52	40
CJJ81176_1199	ubiquinol--cytochrome c reductase, cytochrome c1 subunit [Campylobacter jejuni subsp. jejuni 81-176]	91	53	38
CJJ81176_0757	cjaC protein [Campylobacter jejuni subsp. jejuni 81-176]	91	45	46
CJJ81176_0001	50S ribosomal protein L3 [Campylobacter jejuni subsp. jejuni 81-176]	91	49	42
CJJ81176_1558	NADH dehydrogenase subunit G [Campylobacter jejuni subsp. jejuni 81-176]	90	48	42
CJJ81176_0309	purine-binding chemotaxis protein CheW [Campylobacter jejuni subsp. jejuni 81-176]	90	45	45
CJJ81176_0291	biotin sulfoxide reductase [Campylobacter jejuni subsp. jejuni 81-176]	90	54	36
CJJ81176_0183	thioredoxin [Campylobacter jejuni subsp. jejuni 81-176]	90	60	30
CJJ81176_0900	D-3-phosphoglycerate dehydrogenase [Campylobacter jejuni subsp. jejuni 81-176]	88	45	43
CJJ81176_0127	hypothetical protein CJJ81176_0127 [Campylobacter jejuni subsp. jejuni 81-176]	88	53	35
CJJ81176_0067	gamma-glutamyltransferase [Campylobacter jejuni subsp. jejuni 81-176]	87	53	34
CJJ81176_1269	polynucleotide phosphorylase/polyadenylase [Campylobacter jejuni subsp. jejuni 81-176]	86	45	41
CJJ81176_1692	50S ribosomal protein L5 [Campylobacter jejuni subsp. jejuni 81-176]	85	41	44
CJJ81176_0668	aspartyl-tRNA synthetase [Campylobacter jejuni subsp. jejuni 81-176]	85	46	39
CJJ81176_1525	tungstate ABC transporter, periplasmic tungstate-binding protein, putative [Campylobacter jejuni subsp. jejuni 81-176]	83	48	35
CJJ81176_0925	ribose-phosphate pyrophosphokinase [Campylobacter jejuni subsp. jejuni 81-176]	83	46	37
CJJ81176_1473	50S ribosomal protein L13 [Campylobacter jejuni subsp. jejuni 81-176]	81	45	36
CJJ81176_1687	30S ribosomal protein S5 [Campylobacter jejuni subsp. jejuni 81-176]	80	42	38
CJJ81176_1636	transketolase [Campylobacter jejuni subsp. jejuni 81-176]	80	45	35
CJJ81176_1304	NADP-dependent malic enzyme, truncation [Campylobacter jejuni subsp. jejuni 81-176]	80	47	33
CJJ81176_1675	citrate synthase [Campylobacter jejuni subsp. jejuni 81-176]	79	48	31
CJJ81176_0939	phosphoenolpyruvate carboxykinase [Campylobacter jejuni subsp. jejuni 81-176]	79	45	34
CJJ81176_0388	RND efflux system, outer membrane lipoprotein CmeC [Campylobacter jejuni subsp. jejuni 81-176]	77	43	34
CJJ81176_1295	fibronectin type III domain-containing protein [Campylobacter jejuni subsp. jejuni 81-176]	76	47	29
CJJ81176_0389	RND efflux system, inner membrane transporter CmeB [Campylobacter jejuni subsp. jejuni 81-176]	76	36	40
CJJ81176_0737	50S ribosomal protein L19 [Campylobacter jejuni subsp. jejuni 81-176]	75	44	31
CJJ81176_1690	30S ribosomal protein S8 [Campylobacter jejuni subsp. jejuni 81-176]	74	42	32
CJJ81176_0534	alanyl-tRNA synthetase [Campylobacter jejuni subsp. jejuni 81-176]	74	40	34
CJJ81176_0044	DsbB family disulfide bond formation protein [Campylobacter jejuni subsp. jejuni 81-176]	74	39	35
CJJ81176_1212	aspartyl/glutamyl-tRNA amidotransferase subunit B [Campylobacter jejuni subsp. jejuni 81-176]	73	48	25
CJJ81176_0425	serine hydroxymethyltransferase [Campylobacter jejuni subsp. jejuni 81-176]	72	42	30
CJJ81176_0238	threonyl-tRNA synthetase [Campylobacter jejuni subsp. jejuni 81-176]	72	35	37
CJJ81176_0028	DNA polymerase III subunit beta [Campylobacter jejuni subsp. jejuni 81-176]	72	37	35
CJJ81176_1694	50S ribosomal protein L14 [Campylobacter jejuni subsp. jejuni 81-176]	71	42	29
CJJ81176_0211	iron ABC transporter, periplasmic iron-binding protein [Campylobacter jejuni subsp. jejuni 81-176]	71	37	34
CJJ81176_1402	glyceraldehyde 3-phosphate dehydrogenase A [Campylobacter jejuni subsp. jejuni 81-176]	70	39	31
CJJ81176_1080	isoleucyl-tRNA synthetase [Campylobacter jejuni subsp. jejuni 81-176]	70	36	34
CJJ81176_0382	cytochrome c551 peroxidase [Campylobacter jejuni subsp. jejuni 81-176]	69	37	32
CJJ81176_1170	cytochrome c553 [Campylobacter jejuni subsp. jejuni 81-176]	68	33	35
CJJ81176_0428	hypothetical protein CJJ81176_0428 [Campylobacter jejuni subsp. jejuni 81-176]	68	41	27
CJJ81176_1197	30S ribosomal protein S2 [Campylobacter jejuni subsp. jejuni 81-176]	67	42	25
CJJ81176_0940	oxaloacetate decarboxylase, alpha subunit, putative [Campylobacter jejuni subsp. jejuni 81-176]	67	33	34
CJJ81176_0667	adenylate kinase [Campylobacter jejuni subsp. jejuni 81-176]	67	36	31
CJJ81176_0507	50S ribosomal protein L10 [Campylobacter jejuni subsp. jejuni 81-176]	67	37	30
CJJ81176_1668	phosphopyruvate hydratase [Campylobacter jejuni subsp. jejuni 81-176]	66	41	25
CJJ81176_1583	50S ribosomal protein L17 [Campylobacter jejuni subsp. jejuni 81-176]	66	34	32
CJJ81176_1481	cytochrome c oxidase, cbb3-type, subunit II [Campylobacter jejuni subsp. jejuni 81-176]	66	39	27
CJJ81176_0828	7-alpha-hydroxysteroid dehydrogenase [Campylobacter jejuni subsp. jejuni 81-176]	66	35	31
CJJ81176_1688	50S ribosomal protein L18 [Campylobacter jejuni subsp. jejuni 81-176]	65	36	29
CJJ81176_1204	methyl-accepting chemotaxis protein [Campylobacter jejuni subsp. jejuni 81-176]	65	38	27
CJJ81176_0508	50S ribosomal protein L7/L12 [Campylobacter jejuni subsp. jejuni 81-176]	65	35	30
CJJ81176_0333	50S ribosomal protein L25/general stress protein Ctc [Campylobacter jejuni subsp. jejuni 81-176]	65	41	24
CJJ81176_0303	rod shape-determining protein MreB [Campylobacter jejuni subsp. jejuni 81-176]	65	36	29
CJJ81176_0205	superoxide dismutase, Fe [Campylobacter jejuni subsp. jejuni 81-176]	64	42	22
CJJ81176_0126	putative lipoprotein [Campylobacter jejuni subsp. jejuni 81-176]	64	34	30
CJJ81176_1508	oxidoreductase, putative [Campylobacter jejuni subsp. jejuni 81-176]	63	34	29
CJJ81176_1472	30S ribosomal protein S9 [Campylobacter jejuni subsp. jejuni 81-176]	63	36	27
CJJ81176_0799	major antigenic peptide PEB2 [Campylobacter jejuni subsp. jejuni 81-176]	62	28	34
CJJ81176_0478	thiamine biosynthesis protein ThiC [Campylobacter jejuni subsp. jejuni 81-176]	62	37	25
CJJ81176_0415	pyruvate kinase [Campylobacter jejuni subsp. jejuni 81-176]	62	44	18
CJJ81176_0164	OMP85 family outer membrane protein [Campylobacter jejuni subsp. jejuni 81-176]	61	36	25
CJJ81176_0537	ATP-dependent chaperone protein ClpB [Campylobacter jejuni subsp. jejuni 81-176]	60	30	30
CJJ81176_0296	branched-chain amino acid aminotransferase [Campylobacter jejuni subsp. jejuni 81-176]	60	37	23
CJJ81176_1366	fumarate hydratase [Campylobacter jejuni subsp. jejuni 81-176]	59	42	17
CJJ81176_1264	GMP synthase [Campylobacter jejuni subsp. jejuni 81-176]	59	30	29
CJJ81176_1213	S-ribosylhomocysteinase [Campylobacter jejuni subsp. jejuni 81-176]	59	31	28
CJJ81176_0641	nonheme iron-containing ferritin [Campylobacter jejuni subsp. jejuni 81-176]	58	31	27
CJJ81176_0390	RND efflux system, membrane fusion protein CmeA [Campylobacter jejuni subsp. jejuni 81-176]	58	30	28
CJJ81176_0783	aspartate aminotransferase [Campylobacter jejuni subsp. jejuni 81-176]	57	30	27
CJJ81176_0077	GTP-binding protein TypA [Campylobacter jejuni subsp. jejuni 81-176]	57	28	29
CJJ81176_0054	CTP synthetase [Campylobacter jejuni subsp. jejuni 81-176]	57	27	30
CJJ81176_1479	cytochrome c oxidase, cbb3-type, subunit III [Campylobacter jejuni subsp. jejuni 81-176]	56	27	29
CJJ81176_0354	nucleoside diphosphate kinase [Campylobacter jejuni subsp. jejuni 81-176]	56	29	27
CJJ81176_0265	cysteine desulfurase, putative [Campylobacter jejuni subsp. jejuni 81-176]	56	33	23
CJJ81176_0264	NifU family protein [Campylobacter jejuni subsp. jejuni 81-176]	56	36	20
CJJ81176_0311	chemotaxis protein CheV [Campylobacter jejuni subsp. jejuni 81-176]	55	31	24
CJJ81176_1579	30S ribosomal protein S13 [Campylobacter jejuni subsp. jejuni 81-176]	54	33	21
CJJ81176_1438	capsular polysaccharide ABC transporter, periplasmic polysaccharide-binding protein [Campylobacter jejuni subsp. jejuni 81-176]	54	31	23
CJJ81176_1382	hypothetical protein CJJ81176_1382 [Campylobacter jejuni subsp. jejuni 81-176]	53	30	23
CJJ81176_1368	glucosamine--fructose-6-phosphate aminotransferase [Campylobacter jejuni subsp. jejuni 81-176]	53	27	26
CJJ81176_1232	hypothetical protein CJJ81176_1232 [Campylobacter jejuni subsp. jejuni 81-176]	53	29	24
CJJ81176_0936	leucyl aminopeptidase [Campylobacter jejuni subsp. jejuni 81-176]	53	31	22
CJJ81176_1399	enoyl-(acyl carrier protein) reductase [Campylobacter jejuni subsp. jejuni 81-176]	52	29	23
CJJ81176_0150	FKBP-type peptidyl-prolyl cis-trans isomerase SlyD [Campylobacter jejuni subsp. jejuni 81-176]	52	26	26
CJJ81176_1223	phosphodiesterase [Campylobacter jejuni subsp. jejuni 81-176]	51	30	21
CJJ81176_0295	SPFH domain-containing protein [Campylobacter jejuni subsp. jejuni 81-176]	51	28	23
CJJ81176_1134	cell division protein FtsH [Campylobacter jejuni subsp. jejuni 81-176]	50	28	22
CJJ81176_0610	aspartate kinase [Campylobacter jejuni subsp. jejuni 81-176]	50	32	18
CJJ81176_0025	flagellar hook protein FlgE [Campylobacter jejuni subsp. jejuni 81-176]	50	28	22
CJJ81176_0660	ketol-acid reductoisomerase [Campylobacter jejuni subsp. jejuni 81-176]	49	27	22
CJJ81176_0416	malate:quinone oxidoreductase, putative [Campylobacter jejuni subsp. jejuni 81-176]	49	26	23
CJJ81176_0171	translation initiation factor IF-2 [Campylobacter jejuni subsp. jejuni 81-176]	49	22	27
CJJ81176_0836	amino acid-binding protein [Campylobacter jejuni subsp. jejuni 81-176]	48	27	21
CJJ81176_0804	periplasmic nitrate reductase, small subunit [Campylobacter jejuni subsp. jejuni 81-176]	48	24	24
CJJ81176_0111	iron-sulfur cluster binding protein [Campylobacter jejuni subsp. jejuni 81-176]	48	29	19
CJJ81176_1046	DNA gyrase subunit A [Campylobacter jejuni subsp. jejuni 81-176]	47	24	23
CJJ81176_0642	phosphate ABC transporter, periplasmic phosphate-binding protein, putative [Campylobacter jejuni subsp. jejuni 81-176]	47	31	16
CJJ81176_0270	50S ribosomal protein L20 [Campylobacter jejuni subsp. jejuni 81-176]	47	25	22
CJJ81176_0051	ribonucleotide-diphosphate reductase subunit alpha [Campylobacter jejuni subsp. jejuni 81-176]	47	25	22
CJJ81176_1032	CcmF/CcyK/CcsA family cytochrome c biogenesis protein [Campylobacter jejuni subsp. jejuni 81-176]	46	23	23
CJJ81176_0796	valyl-tRNA synthetase [Campylobacter jejuni subsp. jejuni 81-176]	46	23	23
CJJ81176_0461	3-ketoacyl-(acyl-carrier-protein) reductase [Campylobacter jejuni subsp. jejuni 81-176]	46	25	21
CJJ81176_0275	hypothetical protein CJJ81176_0275 [Campylobacter jejuni subsp. jejuni 81-176]	46	26	20
CJJ81176_1697	50S ribosomal protein L16 [Campylobacter jejuni subsp. jejuni 81-176]	45	24	21
CJJ81176_1686	50S ribosomal protein L15 [Campylobacter jejuni subsp. jejuni 81-176]	45	21	24
CJJ81176_1088	30S ribosomal protein S6 [Campylobacter jejuni subsp. jejuni 81-176]	45	29	16
CJJ81176_1038	high affinity branched-chain amino acid ABC transporter, periplasmic amino acid-binding protein [Campylobacter jejuni subsp. jejuni 81-176]	45	22	23
CJJ81176_0147	translocation protein TolB [Campylobacter jejuni subsp. jejuni 81-176]	45	28	17
CJJ81176_0129	50S ribosomal protein L21 [Campylobacter jejuni subsp. jejuni 81-176]	45	26	19
CJJ81176_1128	methyl-accepting chemotaxis protein [Campylobacter jejuni subsp. jejuni 81-176]	44	31	13
CJJ81176_0978	phosphoribosylformylglycinamidine synthase II [Campylobacter jejuni subsp. jejuni 81-176]	44	20	24
CJJ81176_1173	transcription termination factor Rho [Campylobacter jejuni subsp. jejuni 81-176]	43	30	13
CJJ81176_0729	hypothetical protein CJJ81176_0729 [Campylobacter jejuni subsp. jejuni 81-176]	43	24	19
CJJ81176_0712	acetate kinase [Campylobacter jejuni subsp. jejuni 81-176]	43	26	17
CJJ81176_1701	50S ribosomal protein L2 [Campylobacter jejuni subsp. jejuni 81-176]	42	29	13
CJJ81176_1426	GDP-mannose 4,6-dehydratase [Campylobacter jejuni subsp. jejuni 81-176]	42	23	19
CJJ81176_1277	DNA-binding response regulator [Campylobacter jejuni subsp. jejuni 81-176]	42	21	21
CJJ81176_0004	metallo-beta-lactamase family protein [Campylobacter jejuni subsp. jejuni 81-176]	42	21	21
CJJ81176_1090	30S ribosomal protein S18 [Campylobacter jejuni subsp. jejuni 81-176]	41	22	19
CJJ81176_0974	putative lipoprotein [Campylobacter jejuni subsp. jejuni 81-176]	41	20	21
CJJ81176_0666	inorganic pyrophosphatase [Campylobacter jejuni subsp. jejuni 81-176]	40	21	19
CJJ81176_0292	putative cytochrome C-type haem-binding periplasmic protein [Campylobacter jejuni subsp. jejuni 81-176]	40	22	18
CJJ81176_0259	ribosome recycling factor [Campylobacter jejuni subsp. jejuni 81-176]	40	20	20
CJJ81176_1248	glycyl-tRNA synthetase subunit beta [Campylobacter jejuni subsp. jejuni 81-176]	39	25	14
CJJ81176_0920	cysteine synthase A [Campylobacter jejuni subsp. jejuni 81-176]	39	18	21
CJJ81176_0827	dihydrodipicolinate synthase [Campylobacter jejuni subsp. jejuni 81-176]	39	28	11
CJJ81176_0563	2-oxoglutarate-acceptor oxidoreductase subunit OorC [Campylobacter jejuni subsp. jejuni 81-176]	39	20	19
CJJ81176_0072	hypothetical protein CJJ81176_0072 [Campylobacter jejuni subsp. jejuni 81-176]	39	14	25
CJJ81176_1702	50S ribosomal protein L23 [Campylobacter jejuni subsp. jejuni 81-176]	38	24	14
CJJ81176_0793	NLPA family lipoprotein [Campylobacter jejuni subsp. jejuni 81-176]	38	23	15
CJJ81176_0711	phosphate acetyltransferase [Campylobacter jejuni subsp. jejuni 81-176]	38	27	11
CJJ81176_0692	argininosuccinate synthase [Campylobacter jejuni subsp. jejuni 81-176]	38	20	18
CJJ81176_0021	hypothetical protein CJJ81176_0021 [Campylobacter jejuni subsp. jejuni 81-176]	38	19	19
CJJ81176_1699	50S ribosomal protein L22 [Campylobacter jejuni subsp. jejuni 81-176]	37	20	17
CJJ81176_1593	ATP/GTP-binding protein [Campylobacter jejuni subsp. jejuni 81-176]	37	20	17
CJJ81176_1419	putative methyltransferase [Campylobacter jejuni subsp. jejuni 81-176]	37	20	17
CJJ81176_1045	putative lipoprotein [Campylobacter jejuni subsp. jejuni 81-176]	37	20	17
CJJ81176_0107	hypothetical protein CJJ81176_0107 [Campylobacter jejuni subsp. jejuni 81-176]	37	20	17
CJJ81176_1401	phosphoglycerate kinase [Campylobacter jejuni subsp. jejuni 81-176]	36	19	17
CJJ81176_1091	ATP-dependent protease La [Campylobacter jejuni subsp. jejuni 81-176]	36	18	18
CJJ81176_1290	uridylate kinase [Campylobacter jejuni subsp. jejuni 81-176]	35	19	16
CJJ81176_1042	aspartate-semialdehyde dehydrogenase [Campylobacter jejuni subsp. jejuni 81-176]	35	21	14
CJJ81176_0892	30S ribosomal protein S15 [Campylobacter jejuni subsp. jejuni 81-176]	35	20	15
CJJ81176_0511	30S ribosomal protein S12 [Campylobacter jejuni subsp. jejuni 81-176]	35	17	18
CJJ81176_0053	FAD-dependent thymidylate synthase [Campylobacter jejuni subsp. jejuni 81-176]	35	19	16
CJJ81176_0002	30S ribosomal protein S10 [Campylobacter jejuni subsp. jejuni 81-176]	35	26	9
CJJ81176_1393	adenylosuccinate lyase [Campylobacter jejuni subsp. jejuni 81-176]	34	21	13
CJJ81176_1109	leucyl-tRNA synthetase [Campylobacter jejuni subsp. jejuni 81-176]	34	16	18
CJJ81176_0869	glutamate-1-semialdehyde aminotransferase [Campylobacter jejuni subsp. jejuni 81-176]	34	17	17
CJJ81176_1695	30S ribosomal protein S17 [Campylobacter jejuni subsp. jejuni 81-176]	33	16	17
CJJ81176_1504	formate dehydrogenase [Campylobacter jejuni subsp. jejuni 81-176]	33	13	20
CJJ81176_1079	aspartyl/glutamyl-tRNA amidotransferase subunit A [Campylobacter jejuni subsp. jejuni 81-176]	33	20	13
CJJ81176_0397	2-hydroxyacid dehydrogenase [Campylobacter jejuni subsp. jejuni 81-176]	33	22	11
CJJ81176_1550	paralyzed flagella protein PflA [Campylobacter jejuni subsp. jejuni 81-176]	32	15	17
CJJ81176_1307	biotin carboxylase [Campylobacter jejuni subsp. jejuni 81-176]	32	19	13
CJJ81176_0691	50S ribosomal protein L9 [Campylobacter jejuni subsp. jejuni 81-176]	32	19	13
CJJ81176_0038	rubrerythrin [Campylobacter jejuni subsp. jejuni 81-176]	32	16	16
CJJ81176_1526	LamB/YcsF family protein [Campylobacter jejuni subsp. jejuni 81-176]	31	16	15
CJJ81176_1502	formate dehydrogenase, iron-sulfur subunit [Campylobacter jejuni subsp. jejuni 81-176]	31	15	16
CJJ81176_1417	hypothetical protein CJJ81176_1417 [Campylobacter jejuni subsp. jejuni 81-176]	31	16	15
CJJ81176_1136	chemotaxis protein CheY [Campylobacter jejuni subsp. jejuni 81-176]	31	16	15
CJJ81176_0505	50S ribosomal protein L11 [Campylobacter jejuni subsp. jejuni 81-176]	31	17	14
CJJ81176_1678	DNA topoisomerase I [Campylobacter jejuni subsp. jejuni 81-176]	30	21	9
CJJ81176_1066	thiazole synthase [Campylobacter jejuni subsp. jejuni 81-176]	30	13	17
CJJ81176_1001	CjaA protein [Campylobacter jejuni subsp. jejuni 81-176]	30	18	12
CJJ81176_0540	phosphoribosylaminoimidazole-succinocarboxamide synthase [Campylobacter jejuni subsp. jejuni 81-176]	30	16	14
CJJ81176_0302	ATP-dependent protease ATP-binding subunit ClpX [Campylobacter jejuni subsp. jejuni 81-176]	30	18	12
CJJ81176_0139	F0F1 ATP synthase subunit delta [Campylobacter jejuni subsp. jejuni 81-176]	30	19	11
CJJ81176_0110	hypothetical protein CJJ81176_0110 [Campylobacter jejuni subsp. jejuni 81-176]	30	16	14
CJJ81176_0855	methionyl-tRNA synthetase [Campylobacter jejuni subsp. jejuni 81-176]	29	11	18
CJJ81176_0395	hypothetical protein CJJ81176_0395 [Campylobacter jejuni subsp. jejuni 81-176]	29	17	12
CJJ81176_0359	flagellar motor protein MotA [Campylobacter jejuni subsp. jejuni 81-176]	29	18	11
CJJ81176_0050	adenylosuccinate lyase [Campylobacter jejuni subsp. jejuni 81-176]	29	21	8
CJJ81176_0046	methyl-accepting chemotaxis protein [Campylobacter jejuni subsp. jejuni 81-176]	29	18	11
CJJ81176_1669	recombinase A [Campylobacter jejuni subsp. jejuni 81-176]	28	14	14
CJJ81176_1585	histidinol dehydrogenase [Campylobacter jejuni subsp. jejuni 81-176]	28	19	9
CJJ81176_1561	NADH dehydrogenase subunit D [Campylobacter jejuni subsp. jejuni 81-176]	28	18	10
CJJ81176_1487	hypothetical protein CJJ81176_1487 [Campylobacter jejuni subsp. jejuni 81-176]	28	19	9
CJJ81176_1306	hypothetical protein CJJ81176_1306 [Campylobacter jejuni subsp. jejuni 81-176]	28	14	14
CJJ81176_1048	outer membrane liproprotein MapA [Campylobacter jejuni subsp. jejuni 81-176]	28	15	13
CJJ81176_0732	signal recognition particle protein [Campylobacter jejuni subsp. jejuni 81-176]	28	14	14
CJJ81176_0625	fructose-bisphosphate aldolase [Campylobacter jejuni subsp. jejuni 81-176]	28	17	11
CJJ81176_0366	excinuclease ABC subunit A [Campylobacter jejuni subsp. jejuni 81-176]	28	17	11
CJJ81176_0258	orotate phosphoribosyltransferase [Campylobacter jejuni subsp. jejuni 81-176]	28	16	12
CJJ81176_0223	ATP-dependent Clp protease proteolytic subunit [Campylobacter jejuni subsp. jejuni 81-176]	28	11	17
CJJ81176_0128	hypothetical protein CJJ81176_0128 [Campylobacter jejuni subsp. jejuni 81-176]	28	17	11
CJJ81176_0039	dihydroxy-acid dehydratase [Campylobacter jejuni subsp. jejuni 81-176]	28	15	13
CJJ81176_1344	hypothetical protein CJJ81176_1344 [Campylobacter jejuni subsp. jejuni 81-176]	27	19	8
CJJ81176_0785	arginine decarboxylase [Campylobacter jejuni subsp. jejuni 81-176]	27	20	7
CJJ81176_0738	transthyretin-like protein [Campylobacter jejuni subsp. jejuni 81-176]	27	18	9
CJJ81176_0689	ATP-dependent protease ATP-binding subunit HslU [Campylobacter jejuni subsp. jejuni 81-176]	27	16	11
CJJ81176_0503	transcription antitermination protein NusG [Campylobacter jejuni subsp. jejuni 81-176]	27	16	11
CJJ81176_0340	flagellar MS-ring protein [Campylobacter jejuni subsp. jejuni 81-176]	27	14	13
CJJ81176_0307	transaldolase [Campylobacter jejuni subsp. jejuni 81-176]	27	17	10
CJJ81176_1580	30S ribosomal protein S11 [Campylobacter jejuni subsp. jejuni 81-176]	26	14	12
CJJ81176_1148	UDP-glucose 4-epimerase [Campylobacter jejuni subsp. jejuni 81-176]	26	16	10
CJJ81176_0717	peptidyl-prolyl cis-trans isomerase D,-like protein [Campylobacter jejuni subsp. jejuni 81-176]	26	17	9
CJJ81176_0603	acetolactate synthase 3 regulatory subunit [Campylobacter jejuni subsp. jejuni 81-176]	26	12	14
CJJ81176_0539	carboxyl-terminal protease [Campylobacter jejuni subsp. jejuni 81-176]	26	15	11
CJJ81176_0182	thioredoxin-disulfide reductase [Campylobacter jejuni subsp. jejuni 81-176]	26	21	5
CJJ81176_0149	hypothetical protein CJJ81176_0149 [Campylobacter jejuni subsp. jejuni 81-176]	26	15	11
CJJ81176_1227	hypothetical protein CJJ81176_1227 [Campylobacter jejuni subsp. jejuni 81-176]	25	12	13
CJJ81176_1117	oligoendopeptidase F [Campylobacter jejuni subsp. jejuni 81-176]	25	13	12
CJJ81176_0748	molybdenum cofactor biosynthesis protein [Campylobacter jejuni subsp. jejuni 81-176]	25	14	11
CJJ81176_1608	hypothetical protein CJJ81176_1608 [Campylobacter jejuni subsp. jejuni 81-176]	24	13	11
CJJ81176_1592	2,3,4,5-tetrahydropyridine-2-carboxylate N-succinyltransferase, putative [Campylobacter jejuni subsp. jejuni 81-176]	24	16	8
CJJ81176_1305	glutamyl-tRNA synthetase [Campylobacter jejuni subsp. jejuni 81-176]	24	11	13
CJJ81176_1286	2-nitropropane dioxygenase family oxidoreductase [Campylobacter jejuni subsp. jejuni 81-176]	24	17	7
CJJ81176_0921	invasion antigen B [Campylobacter jejuni subsp. jejuni 81-176]	24	11	13
CJJ81176_0576	elongation factor P [Campylobacter jejuni subsp. jejuni 81-176]	24	14	10
CJJ81176_0423	ferric uptake regulation protein [Campylobacter jejuni subsp. jejuni 81-176]	24	12	12
CJJ81176_0056	L-asparaginase [Campylobacter jejuni subsp. jejuni 81-176]	24	14	10
CJJ81176_1490	adenylosuccinate synthetase [Campylobacter jejuni subsp. jejuni 81-176]	23	11	12
CJJ81176_1354	enterochelin ABC transporter, periplasmic enterochelin-binding protein, authentic frameshift [Campylobacter jejuni subsp. jejuni 81-176]	23	15	8
CJJ81176_1201	ubiquinol--cytochrome c reductase, iron-sulfur subunit [Campylobacter jejuni subsp. jejuni 81-176]	23	11	12
CJJ81176_1037	high affinity branched-chain amino acid ABC transporter, periplasmic amino acid-binding protein [Campylobacter jejuni subsp. jejuni 81-176]	23	11	12
CJJ81176_0718	cell division protein FtsA [Campylobacter jejuni subsp. jejuni 81-176]	23	18	5
CJJ81176_0536	penicillin-binding protein 1A [Campylobacter jejuni subsp. jejuni 81-176]	23	15	8
CJJ81176_0485	transcription elongation factor NusA [Campylobacter jejuni subsp. jejuni 81-176]	23	14	9
CJJ81176_0469	3-oxoacyl-(acyl carrier protein) synthase II [Campylobacter jejuni subsp. jejuni 81-176]	23	15	8
CJJ81176_0313	transcription elongation factor GreA [Campylobacter jejuni subsp. jejuni 81-176]	23	13	10
CJJ81176_0075	cytochrome c family protein [Campylobacter jejuni subsp. jejuni 81-176]	23	15	8
CJJ81176_1359	cytochrome c552 [Campylobacter jejuni subsp. jejuni 81-176]	22	11	11
CJJ81176_0929	amino acid ABC transporter, ATP-binding protein PEB1 [Campylobacter jejuni subsp. jejuni 81-176]	22	12	10
CJJ81176_0915	hypothetical protein CJJ81176_0915 [Campylobacter jejuni subsp. jejuni 81-176]	22	11	11
CJJ81176_0883	thiol:disulfide interchange protein DsbA, putative [Campylobacter jejuni subsp. jejuni 81-176]	22	14	8
CJJ81176_0614	NAD-dependent DNA ligase LigA [Campylobacter jejuni subsp. jejuni 81-176]	22	15	7
CJJ81176_0412	seryl-tRNA synthetase [Campylobacter jejuni subsp. jejuni 81-176]	22	15	7
CJJ81176_0407	2-dehydro-3-deoxyphosphooctonate aldolase [Campylobacter jejuni subsp. jejuni 81-176]	22	12	10
CJJ81176_0339	histidinol-phosphate aminotransferase [Campylobacter jejuni subsp. jejuni 81-176]	22	11	11
CJJ81176_0325	molybdenum ABC transporter, periplasmic molybdenum-binding protein [Campylobacter jejuni subsp. jejuni 81-176]	22	15	7
CJJ81176_0850	short chain dehydrogenase/reductase family oxidoreductase [Campylobacter jejuni subsp. jejuni 81-176]	21	12	9
CJJ81176_0652	hydrogenase accessory protein HypB [Campylobacter jejuni subsp. jejuni 81-176]	21	15	6
CJJ81176_0430	putative lipoprotein [Campylobacter jejuni subsp. jejuni 81-176]	21	10	11
CJJ81176_0406	6,7-dimethyl-8-ribityllumazine synthase [Campylobacter jejuni subsp. jejuni 81-176]	21	12	9
CJJ81176_1548	methyl-accepting chemotaxis protein [Campylobacter jejuni subsp. jejuni 81-176]	20	20
CJJ81176_1126	ATP-dependent Clp protease, ATP-binding subunit ClpA [Campylobacter jejuni subsp. jejuni 81-176]	20	14	6
CJJ81176_0398	putative nucleotide-binding protein [Campylobacter jejuni subsp. jejuni 81-176]	20	11	9
CJJ81176_0383	phosphoglucosamine mutase [Campylobacter jejuni subsp. jejuni 81-176]	20	13	7
CJJ81176_0207	hypothetical protein CJJ81176_0207 [Campylobacter jejuni subsp. jejuni 81-176]	20	11	9
CJJ81176_0152	5~-methylthioadenosine/S-adenosylhomocysteine nucleosidase [Campylobacter jejuni subsp. jejuni 81-176]	20	13	7
CJJ81176_0136	ParB family chromosome partitioning protein [Campylobacter jejuni subsp. jejuni 81-176]	20	11	9
CJJ81176_1634	PDZ domain-containing protein [Campylobacter jejuni subsp. jejuni 81-176]	19	13	6
CJJ81176_1552	NADH-quinone oxidoreductase, M subunit [Campylobacter jejuni subsp. jejuni 81-176]	19	10	9
CJJ81176_1337	PseE [Campylobacter jejuni subsp. jejuni 81-176]	19	8	11
CJJ81176_1222	putative lipoprotein [Campylobacter jejuni subsp. jejuni 81-176]	19	7	12
CJJ81176_0874	UDP-N-acetylglucosamine 1-carboxyvinyltransferase [Campylobacter jejuni subsp. jejuni 81-176]	19	12	7
CJJ81176_0239	translation initiation factor IF-3 [Campylobacter jejuni subsp. jejuni 81-176]	19	8	11
CJJ81176_0188	hypothetical protein CJJ81176_0188 [Campylobacter jejuni subsp. jejuni 81-176]	19	9	10
CJJ81176_0130	50S ribosomal protein L27 [Campylobacter jejuni subsp. jejuni 81-176]	19	13	6
CJJ81176_0112	hypothetical protein CJJ81176_0112 [Campylobacter jejuni subsp. jejuni 81-176]	19	13	6
CJJ81176_0018	hypothetical protein CJJ81176_0018 [Campylobacter jejuni subsp. jejuni 81-176]	19	12	7
CJJ81176_1486	carbamoyl phosphate synthase small subunit [Campylobacter jejuni subsp. jejuni 81-176]	18	10	8
CJJ81176_1406	phosphomannomutase/phosphoglucomutase [Campylobacter jejuni subsp. jejuni 81-176]	18	16	2
CJJ81176_1287	tyrosyl-tRNA synthetase [Campylobacter jejuni subsp. jejuni 81-176]	18	9	9
CJJ81176_1203	tRNA uridine 5-carboxymethylaminomethyl modification enzyme GidA [Campylobacter jejuni subsp. jejuni 81-176]	18	12	6
CJJ81176_1190	arginyl-tRNA synthetase [Campylobacter jejuni subsp. jejuni 81-176]	18	10	8
CJJ81176_0937	GTP-dependent nucleic acid-binding protein EngD [Campylobacter jejuni subsp. jejuni 81-176]	18	10	8
CJJ81176_0908	4-methyl-5(B-hydroxyethyl)-thiazole monophosphate biosynthesis enzyme [Campylobacter jejuni subsp. jejuni 81-176]	18	12	6
CJJ81176_0725	phosphoribosylaminoimidazole carboxylase catalytic subunit [Campylobacter jejuni subsp. jejuni 81-176]	18	11	7
CJJ81176_0719	cell division protein FtsZ [Campylobacter jejuni subsp. jejuni 81-176]	18	9	9
CJJ81176_0655	hydrogenase expression/formation protein HypE [Campylobacter jejuni subsp. jejuni 81-176]	18	9	9
CJJ81176_0568	prolyl-tRNA synthetase [Campylobacter jejuni subsp. jejuni 81-176]	18	10	8
CJJ81176_0470	acetyl-CoA carboxylase carboxyltransferase subunit alpha [Campylobacter jejuni subsp. jejuni 81-176]	18	12	6
CJJ81176_0466	TenA/Thi-4 family protein [Campylobacter jejuni subsp. jejuni 81-176]	18	10	8
CJJ81176_0125	putative lipoprotein [Campylobacter jejuni subsp. jejuni 81-176]	18	9	9
CJJ81176_1500	formate dehydrogenase accessory protein [Campylobacter jejuni subsp. jejuni 81-176]	17	5	12
CJJ81176_1439	capsular polysaccharide ABC transporter [Campylobacter jejuni subsp. jejuni 81-176]	17	10	7
CJJ81176_1310	polysaccharide biosynthesis protein [Campylobacter jejuni subsp. jejuni 81-176]	17	10	7
CJJ81176_1233	co-chaperonin GroES [Campylobacter jejuni subsp. jejuni 81-176]	17	11	6
CJJ81176_1193	hypothetical protein CJJ81176_1193 [Campylobacter jejuni subsp. jejuni 81-176]	17	9	8
CJJ81176_0906	phenylalanyl-tRNA synthetase subunit alpha [Campylobacter jejuni subsp. jejuni 81-176]	17	11	6
CJJ81176_0102	flagellar biosynthesis regulator FlhF [Campylobacter jejuni subsp. jejuni 81-176]	17	11	6
CJJ81176_0033	glutamate synthase, large subunit [Campylobacter jejuni subsp. jejuni 81-176]	17	6	11
CJJ81176_1600	hypothetical protein CJJ81176_1600 [Campylobacter jejuni subsp. jejuni 81-176]	16	10	6
CJJ81176_1556	NADH dehydrogenase subunit I [Campylobacter jejuni subsp. jejuni 81-176]	16	10	6
CJJ81176_1309	deoxycytidine triphosphate deaminase [Campylobacter jejuni subsp. jejuni 81-176]	16	10	6
CJJ81176_1034	high affinity branched-chain amino acid ABC transporter, ATP-binding protein [Campylobacter jejuni subsp. jejuni 81-176]	16	12	4
CJJ81176_1019	RNA polymerase sigma factor RpoD [Campylobacter jejuni subsp. jejuni 81-176]	16	10	6
CJJ81176_0774	co-chaperone protein GrpE [Campylobacter jejuni subsp. jejuni 81-176]	16	10	6
CJJ81176_0709	4-hydroxy-3-methylbut-2-en-1-yl diphosphate synthase [Campylobacter jejuni subsp. jejuni 81-176]	16	12	4
CJJ81176_0438	hypothetical protein CJJ81176_0438 [Campylobacter jejuni subsp. jejuni 81-176]	16	9	7
CJJ81176_0396	glutathionylspermidine synthase family protein [Campylobacter jejuni subsp. jejuni 81-176]	16	9	7
CJJ81176_0298	anti-oxidant AhpCTSA family protein [Campylobacter jejuni subsp. jejuni 81-176]	16	9	7
CJJ81176_0091	lysine decarboxylase family protein [Campylobacter jejuni subsp. jejuni 81-176]	16	7	9
CJJ81176_1535	RloH [Campylobacter jejuni subsp. jejuni 81-176]	15	9	6
CJJ81176_1407	flagellar basal body-associated protein FliL [Campylobacter jejuni subsp. jejuni 81-176]	15	8	7
CJJ81176_1308	acetyl-CoA carboxylase, biotin carboxyl carrier protein [Campylobacter jejuni subsp. jejuni 81-176]	15	8	7
CJJ81176_1288	RelA/SpoT family protein [Campylobacter jejuni subsp. jejuni 81-176]	15	8	7
CJJ81176_1272	hypothetical protein CJJ81176_1272 [Campylobacter jejuni subsp. jejuni 81-176]	15	8	7
CJJ81176_1266	phosphoribosylamine--glycine ligase [Campylobacter jejuni subsp. jejuni 81-176]	15	10	5
CJJ81176_1033	high affinity branched-chain amino acid ABC transporter, ATP-binding protein [Campylobacter jejuni subsp. jejuni 81-176]	15	11	4
CJJ81176_0792	NLPA family lipoprotein [Campylobacter jejuni subsp. jejuni 81-176]	15	9	6
CJJ81176_0780	type I site-specific deoxyribonuclease chain R [Campylobacter jejuni subsp. jejuni 81-176]	15	11	4
CJJ81176_0700	potassium-transporting ATPase subunit B [Campylobacter jejuni subsp. jejuni 81-176]	15	8	7
CJJ81176_0602	acetolactate synthase 3 catalytic subunit [Campylobacter jejuni subsp. jejuni 81-176]	15	8	7
CJJ81176_0488	peptidase, putative [Campylobacter jejuni subsp. jejuni 81-176]	15	8	7
CJJ81176_0374	hypothetical protein CJJ81176_0374 [Campylobacter jejuni subsp. jejuni 81-176]	15	12	3
CJJ81176_0034	hypothetical protein CJJ81176_0034 [Campylobacter jejuni subsp. jejuni 81-176]	15	10	5
CJJ81176_1700	30S ribosomal protein S19 [Campylobacter jejuni subsp. jejuni 81-176]	14	8	6
CJJ81176_1521	UTP-glucose-1-phosphate uridylyltransferase [Campylobacter jejuni subsp. jejuni 81-176]	14	8	6
CJJ81176_1449	hypothetical protein CJJ81176_1449 [Campylobacter jejuni subsp. jejuni 81-176]	14	8	6
CJJ81176_1387	catalase [Campylobacter jejuni subsp. jejuni 81-176]	14	11	3
CJJ81176_1084	nitroreductase family protein [Campylobacter jejuni subsp. jejuni 81-176]	14	9	5
CJJ81176_0727	glycyl-tRNA synthetase subunit alpha [Campylobacter jejuni subsp. jejuni 81-176]	14	9	5
CJJ81176_0722	glutamine synthetase, type I [Campylobacter jejuni subsp. jejuni 81-176]	14	9	5
CJJ81176_0424	lysyl-tRNA synthetase [Campylobacter jejuni subsp. jejuni 81-176]	14	9	5
CJJ81176_0413	TPR domain-containing protein [Campylobacter jejuni subsp. jejuni 81-176]	14	7	7
CJJ81176_0166	M24/M37 family peptidase [Campylobacter jejuni subsp. jejuni 81-176]	14	10	4
CJJ81176_0124	putative lipoprotein [Campylobacter jejuni subsp. jejuni 81-176]	14	9	5
CJJ81176_1569	peptide ABC transporter, periplasmic peptide-binding protein [Campylobacter jejuni subsp. jejuni 81-176]	13	11	2
CJJ81176_1533	zinc-binding dehydrogenase family oxidoreductase [Campylobacter jejuni subsp. jejuni 81-176]	13	8	5
CJJ81176_1434	putative sugar transferase [Campylobacter jejuni subsp. jejuni 81-176]	13	9	4
CJJ81176_1370	hypothetical protein CJJ81176_1370 [Campylobacter jejuni subsp. jejuni 81-176]	13	8	5
CJJ81176_1083	nitroreducatase family protein, authentic frameshift [Campylobacter jejuni subsp. jejuni 81-176]	13	6	7
CJJ81176_1018	LysR family transcriptional regulator [Campylobacter jejuni subsp. jejuni 81-176]	13	6	7
CJJ81176_1010	coproporphyrinogen III oxidase [Campylobacter jejuni subsp. jejuni 81-176]	13	8	5
CJJ81176_0934	adenine phosphoribosyltransferase [Campylobacter jejuni subsp. jejuni 81-176]	13	9	4
CJJ81176_0859	soluble lytic murein transglycosylase, putative [Campylobacter jejuni subsp. jejuni 81-176]	13	7	6
CJJ81176_0475	50S ribosomal protein L28 [Campylobacter jejuni subsp. jejuni 81-176]	13	8	5
CJJ81176_0348	phosphoserine aminotransferase [Campylobacter jejuni subsp. jejuni 81-176]	13	10	3
CJJ81176_0254	hexapaptide repeat-containing transferase [Campylobacter jejuni subsp. jejuni 81-176]	13	7	6
CJJ81176_0162	acetyl-CoA carboxylase subunit beta [Campylobacter jejuni subsp. jejuni 81-176]	13	9	4
CJJ81176_1615	L-serine ammonia-lyase [Campylobacter jejuni subsp. jejuni 81-176]	12	5	7
CJJ81176_1392	cystathionine beta-lyase [Campylobacter jejuni subsp. jejuni 81-176]	12	9	3
CJJ81176_1210	dihydroorotase [Campylobacter jejuni subsp. jejuni 81-176]	12	10	2
CJJ81176_1166	phosphoheptose isomerase [Campylobacter jejuni subsp. jejuni 81-176]	12	8	4
CJJ81176_1049	GTP-binding protein LepA [Campylobacter jejuni subsp. jejuni 81-176]	12	7	5
CJJ81176_0797	hypothetical protein CJJ81176_0797 [Campylobacter jejuni subsp. jejuni 81-176]	12	8	4
CJJ81176_0391	TetR family transcriptional regulator [Campylobacter jejuni subsp. jejuni 81-176]	12	8	4
CJJ81176_0186	aspartate aminotransferase [Campylobacter jejuni subsp. jejuni 81-176]	12	6	6
CJJ81176_0138	F0F1 ATP synthase subunit B [Campylobacter jejuni subsp. jejuni 81-176]	12	8	4
CJJ81176_1598	30S ribosomal protein S20 [Campylobacter jejuni subsp. jejuni 81-176]	11	7	4
CJJ81176_1530	flavodoxin-like fold domain-containing protein [Campylobacter jejuni subsp. jejuni 81-176]	11	6	5
CJJ81176_1522	acetyl-CoA synthetase [Campylobacter jejuni subsp. jejuni 81-176]	11	5	6
CJJ81176_1390	endoribonuclease L-PSP, putative [Campylobacter jejuni subsp. jejuni 81-176]	11	7	4
CJJ81176_1335	motility accessory factor [Campylobacter jejuni subsp. jejuni 81-176]	11	5	6
CJJ81176_1322	amino acid adenylation domain-containing protein [Campylobacter jejuni subsp. jejuni 81-176]	11	9	2
CJJ81176_1179	hypothetical protein CJJ81176_1179 [Campylobacter jejuni subsp. jejuni 81-176]	11	6	5
CJJ81176_1124	thioredoxin domain-containing protein [Campylobacter jejuni subsp. jejuni 81-176]	11	6	5
CJJ81176_1111	preprotein translocase subunit SecD [Campylobacter jejuni subsp. jejuni 81-176]	11	8	3
CJJ81176_1013	delta-aminolevulinic acid dehydratase [Campylobacter jejuni subsp. jejuni 81-176]	11	10	1
CJJ81176_1002	surface-exposed lipoprotein [Campylobacter jejuni subsp. jejuni 81-176]	11	7	4
CJJ81176_0981	putative inner membrane protein translocase component YidC [Campylobacter jejuni subsp. jejuni 81-176]	11	7	4
CJJ81176_0857	fructose-1,6-bisphosphatase [Campylobacter jejuni subsp. jejuni 81-176]	11	5	6
CJJ81176_0849	Na+/H+ antiporter family protein [Campylobacter jejuni subsp. jejuni 81-176]	11	5	6
CJJ81176_0671	response regulator/GGDEF domain-containing protein [Campylobacter jejuni subsp. jejuni 81-176]	11	7	4
CJJ81176_0586	hypothetical protein CJJ81176_0586 [Campylobacter jejuni subsp. jejuni 81-176]	11	10	1
CJJ81176_0573	flagellar capping protein [Campylobacter jejuni subsp. jejuni 81-176]	11	6	5
CJJ81176_0484	hypothetical protein CJJ81176_0484 [Campylobacter jejuni subsp. jejuni 81-176]	11	7	4
CJJ81176_0341	flagellar motor switch protein G [Campylobacter jejuni subsp. jejuni 81-176]	11	6	5
CJJ81176_0263	mechanosensitive ion channel family protein [Campylobacter jejuni subsp. jejuni 81-176]	11	6	5
CJJ81176_0187	hypothetical protein CJJ81176_0187 [Campylobacter jejuni subsp. jejuni 81-176]	11	5	6
CJJ81176_0185	homoserine dehydrogenase [Campylobacter jejuni subsp. jejuni 81-176]	11	8	3
CJJ81176_1642	methionine aminopeptidase [Campylobacter jejuni subsp. jejuni 81-176]	10	5	5
CJJ81176_1514	phosphoribosylaminoimidazole synthetase [Campylobacter jejuni subsp. jejuni 81-176]	10	7	3
CJJ81176_1367	serine protease [Campylobacter jejuni subsp. jejuni 81-176]	10	4	6
CJJ81176_1285	N-acetylmuramoyl-L-alanine amidase [Campylobacter jejuni subsp. jejuni 81-176]	10	6	4
CJJ81176_1089	single-stranded DNA-binding protein [Campylobacter jejuni subsp. jejuni 81-176]	10	8	2
CJJ81176_0833	threonine synthase [Campylobacter jejuni subsp. jejuni 81-176]	10	7	3
CJJ81176_0821	hypothetical protein CJJ81176_0821 [Campylobacter jejuni subsp. jejuni 81-176]	10	5	5
CJJ81176_0788	phosphopantetheine adenylyltransferase [Campylobacter jejuni subsp. jejuni 81-176]	10	7	3
CJJ81176_0701	potassium-transporting ATPase, C subunit, putative [Campylobacter jejuni subsp. jejuni 81-176]	10	6	4
CJJ81176_0373	tryptophan synthase subunit alpha [Campylobacter jejuni subsp. jejuni 81-176]	10	4	6
CJJ81176_0349	endoribonuclease L-PSP family protein [Campylobacter jejuni subsp. jejuni 81-176]	10	8	2
CJJ81176_0137	F0F1 ATP synthase subunit B~ [Campylobacter jejuni subsp. jejuni 81-176]	10	6	4
CJJ81176_1693	50S ribosomal protein L24 [Campylobacter jejuni subsp. jejuni 81-176]	9	7	2
CJJ81176_1677	biotin synthase [Campylobacter jejuni subsp. jejuni 81-176]	9	5	4
CJJ81176_1591	bifunctional phosphoribosyl-AMP cyclohydrolase/phosphoribosyl-ATP pyrophosphatase protein [Campylobacter jejuni subsp. jejuni 81-176]	9	2	7
CJJ81176_1588	1-(5-phosphoribosyl)-5-[(5-phosphoribosylamino)methylideneamino] imidazole-4-carboxamide isomerase [Campylobacter jejuni subsp. jejuni 81-176]	9	8	1
CJJ81176_1559	hypothetical protein CJJ81176_1559 [Campylobacter jejuni subsp. jejuni 81-176]	9	5	4
CJJ81176_1476	putative lipoprotein [Campylobacter jejuni subsp. jejuni 81-176]	9	7	2
CJJ81176_1474	putative recombination protein RecB [Campylobacter jejuni subsp. jejuni 81-176]	9	4	5
CJJ81176_1430	putative nucleotide-sugar epimerase-dehydratase [Campylobacter jejuni subsp. jejuni 81-176]	9	5	4
CJJ81176_1429	hypothetical protein CJJ81176_1429 [Campylobacter jejuni subsp. jejuni 81-176]	9	5	4
CJJ81176_1427	GDP-fucose synthetase [Campylobacter jejuni subsp. jejuni 81-176]	9	5	4
CJJ81176_1167	D,D-heptose 1-phosphate adenosyltransferase/7-phosphate kinase [Campylobacter jejuni subsp. jejuni 81-176]	9	3	6
CJJ81176_1092	putative lipoprotein [Campylobacter jejuni subsp. jejuni 81-176]	9	7	2
CJJ81176_1069	succinyl-diaminopimelate desuccinylase [Campylobacter jejuni subsp. jejuni 81-176]	9	4	5
CJJ81176_1043	sigma-54 dependent DNA-binding response regulator [Campylobacter jejuni subsp. jejuni 81-176]	9	5	4
CJJ81176_1026	3-dehydroquinate synthase [Campylobacter jejuni subsp. jejuni 81-176]	9	5	4
CJJ81176_0976	bifunctional phosphoribosylaminoimidazolecarboxamide formyltransferase/IMP cyclohydrolase [Campylobacter jejuni subsp. jejuni 81-176]	9	7	2
CJJ81176_0975	membrane protein, putative, degenerate [Campylobacter jejuni subsp. jejuni 81-176]	9	6	3
CJJ81176_0880	thiol:disulfide interchange protein DsbA [Campylobacter jejuni subsp. jejuni 81-176]	9	5	4
CJJ81176_0690	ATP-dependent protease peptidase subunit [Campylobacter jejuni subsp. jejuni 81-176]	9	7	2
CJJ81176_0670	DNA repair protein RecN [Campylobacter jejuni subsp. jejuni 81-176]	9	6	3
CJJ81176_0601	GatB/Yqey family protein [Campylobacter jejuni subsp. jejuni 81-176]	9	5	4
CJJ81176_0583	gamma-glutamyl phosphate reductase [Campylobacter jejuni subsp. jejuni 81-176]	9	6	3
CJJ81176_0533	DegT/DnrJ/EryC1/StrS aminotransferase family protein [Campylobacter jejuni subsp. jejuni 81-176]	9	5	4
CJJ81176_0460	phosphoglyceromutase [Campylobacter jejuni subsp. jejuni 81-176]	9	9
CJJ81176_0446	ABC transporter, ATP-binding protein [Campylobacter jejuni subsp. jejuni 81-176]	9	8	1
CJJ81176_0281	hypothetical protein CJJ81176_0281 [Campylobacter jejuni subsp. jejuni 81-176]	9	7	2
CJJ81176_0249	N-acetyl-gamma-glutamyl-phosphate reductase [Campylobacter jejuni subsp. jejuni 81-176]	9	7	2
CJJ81176_0227	amidophosphoribosyltransferase [Campylobacter jejuni subsp. jejuni 81-176]	9	5	4
CJJ81176_0141	F0F1 ATP synthase subunit gamma [Campylobacter jejuni subsp. jejuni 81-176]	9	9
CJJ81176_0098	flagellar motor switch protein FliM [Campylobacter jejuni subsp. jejuni 81-176]	9	5	4
CJJ81176_0074	hypothetical protein CJJ81176_0074 [Campylobacter jejuni subsp. jejuni 81-176]	9	5	4
CJJ81176_0047	cytochrome c551 peroxidase [Campylobacter jejuni subsp. jejuni 81-176]	9	6	3
CJJ81176_1674	cysQ protein [Campylobacter jejuni subsp. jejuni 81-176]	8	4	4
CJJ81176_1620	biopolymer transport exbD protein [Campylobacter jejuni subsp. jejuni 81-176]	8	2	6
CJJ81176_1584	ATP phosphoribosyltransferase [Campylobacter jejuni subsp. jejuni 81-176]	8	3	5
CJJ81176_1501	formate dehydrogenase, cytochrome b subunit [Campylobacter jejuni subsp. jejuni 81-176]	8	4	4
CJJ81176_1488	hypothetical protein CJJ81176_1488 [Campylobacter jejuni subsp. jejuni 81-176]	8	5	3
CJJ81176_1423	phosphoheptose isomerase [Campylobacter jejuni subsp. jejuni 81-176]	8	6	2
CJJ81176_1293	lipoprotein releasing system ATP-binding protein LolD [Campylobacter jejuni subsp. jejuni 81-176]	8	7	1
CJJ81176_1284	5-methylaminomethyl-2-thiouridine methyltransferase [Campylobacter jejuni subsp. jejuni 81-176]	8	2	6
CJJ81176_1198	cyclopropane-fatty-acyl-phospholipid synthase, putative [Campylobacter jejuni subsp. jejuni 81-176]	8	8
CJJ81176_1186	peptidyl-prolyl cis-trans isomerase B [Campylobacter jejuni subsp. jejuni 81-176]	8	6	2
CJJ81176_1159	UDP-N-acetylglucosamine 2-epimerase [Campylobacter jejuni subsp. jejuni 81-176]	8	3	5
CJJ81176_1139	general glycosylation pathway protein [Campylobacter jejuni subsp. jejuni 81-176]	8	5	3
CJJ81176_1012	ornithine carbamoyltransferase [Campylobacter jejuni subsp. jejuni 81-176]	8	6	2
CJJ81176_0938	argininosuccinate lyase [Campylobacter jejuni subsp. jejuni 81-176]	8	3	5
CJJ81176_0893	cell division protein FtsK, putative [Campylobacter jejuni subsp. jejuni 81-176]	8	5	3
CJJ81176_0791	NLPA family lipoprotein [Campylobacter jejuni subsp. jejuni 81-176]	8	3	5
CJJ81176_0733	30S ribosomal protein S16 [Campylobacter jejuni subsp. jejuni 81-176]	8	4	4
CJJ81176_0726	hypothetical protein CJJ81176_0726 [Campylobacter jejuni subsp. jejuni 81-176]	8	6	2
CJJ81176_0674	rare lipoprotein A [Campylobacter jejuni subsp. jejuni 81-176]	8	6	2
CJJ81176_0623	endonuclease III [Campylobacter jejuni subsp. jejuni 81-176]	8	5	3
CJJ81176_0579	hypothetical protein CJJ81176_0579 [Campylobacter jejuni subsp. jejuni 81-176]	8	8
CJJ81176_0435	GTP-binding protein [Campylobacter jejuni subsp. jejuni 81-176]	8	4	4
CJJ81176_0419	putative lipoprotein [Campylobacter jejuni subsp. jejuni 81-176]	8	7	1
CJJ81176_0405	transcription antitermination protein NusB [Campylobacter jejuni subsp. jejuni 81-176]	8	5	3
CJJ81176_0371	N-(5~phosphoribosyl)anthranilate isomerase [Campylobacter jejuni subsp. jejuni 81-176]	8	4	4
CJJ81176_0358	flagellar motor protein MotB [Campylobacter jejuni subsp. jejuni 81-176]	8	3	5
CJJ81176_0143	F0F1 ATP synthase subunit epsilon [Campylobacter jejuni subsp. jejuni 81-176]	8	6	2
CJJ81176_0068	type II restriction-modification enzyme [Campylobacter jejuni subsp. jejuni 81-176]	8	5	3
CJJ81176_0055	single-stranded-DNA-specific exonuclease RecJ [Campylobacter jejuni subsp. jejuni 81-176]	8	3	5
CJJ81176_1665	DNA ligase [Campylobacter jejuni subsp. jejuni 81-176]	7	2	5
CJJ81176_1650	hypothetical protein CJJ81176_1650 [Campylobacter jejuni subsp. jejuni 81-176]	7	4	3
CJJ81176_1574	flavohemoprotein, truncation [Campylobacter jejuni subsp. jejuni 81-176]	7	4	3
CJJ81176_1515	dephospho-CoA kinase [Campylobacter jejuni subsp. jejuni 81-176]	7	3	4
CJJ81176_1420	putative sugar transferase [Campylobacter jejuni subsp. jejuni 81-176]	7	4	3
CJJ81176_1333	flagellin modification protein, PseA [Campylobacter jejuni subsp. jejuni 81-176]	7	5	2
CJJ81176_1283	quinone-reactive Ni/Fe-hydrogenase, small subunit [Campylobacter jejuni subsp. jejuni 81-176]	7	7
CJJ81176_1258	uroporphyrinogen decarboxylase [Campylobacter jejuni subsp. jejuni 81-176]	7	5	2
CJJ81176_1187	hypothetical protein CJJ81176_1187 [Campylobacter jejuni subsp. jejuni 81-176]	7	4	3
CJJ81176_1176	copper-translocating P-type ATPase [Campylobacter jejuni subsp. jejuni 81-176]	7	6	1
CJJ81176_1138	general glycosylation pathway protein [Campylobacter jejuni subsp. jejuni 81-176]	7	2	5
CJJ81176_1093	flagellar assembly protein FliW [Campylobacter jejuni subsp. jejuni 81-176]	7	5	2
CJJ81176_1052	AcrB/AcrD/AcrF family protein [Campylobacter jejuni subsp. jejuni 81-176]	7	5	2
CJJ81176_0890	flagellar biosynthesis protein FlhA [Campylobacter jejuni subsp. jejuni 81-176]	7	3	4
CJJ81176_0844	tRNA pseudouridine synthase A [Campylobacter jejuni subsp. jejuni 81-176]	7	4	3
CJJ81176_0560	2-oxoglutarate-acceptor oxidoreductase subunit OorD [Campylobacter jejuni subsp. jejuni 81-176]	7	5	2
CJJ81176_0557	malate dehydrogenase [Campylobacter jejuni subsp. jejuni 81-176]	7	5	2
CJJ81176_0463	succinate dehydrogenase, flavoprotein subunit [Campylobacter jejuni subsp. jejuni 81-176]	7	5	2
CJJ81176_0422	cvpA family protein [Campylobacter jejuni subsp. jejuni 81-176]	7	4	3
CJJ81176_0403	putative sulfite oxidase subunit YedY [Campylobacter jejuni subsp. jejuni 81-176]	7	6	1
CJJ81176_0357	flagellar biosynthesis protein FlhB [Campylobacter jejuni subsp. jejuni 81-176]	7	4	3
CJJ81176_0350	3-oxoacyl-(acyl carrier protein) synthase III [Campylobacter jejuni subsp. jejuni 81-176]	7	6	1
CJJ81176_0190	tetrapyrrole methylase family protein [Campylobacter jejuni subsp. jejuni 81-176]	7	5	2
CJJ81176_0113	L-lactate permease [Campylobacter jejuni subsp. jejuni 81-176]	7	5	2
CJJ81176_0031	molybdopterin oxidoreductase family protein [Campylobacter jejuni subsp. jejuni 81-176]	7	3	4
CJJ81176_0020	7-cyano-7-deazaguanine reductase [Campylobacter jejuni subsp. jejuni 81-176]	7	5	2
CJJ81176_1554	NADH-quinone oxidoreductase, K subunit [Campylobacter jejuni subsp. jejuni 81-176]	6	3	3
CJJ81176_1528	hypothetical protein CJJ81176_1528 [Campylobacter jejuni subsp. jejuni 81-176]	6	5	1
CJJ81176_1510	molybdopterin converting factor, subunit 2 [Campylobacter jejuni subsp. jejuni 81-176]	6	4	2
CJJ81176_1499	molybdate transport repressor [Campylobacter jejuni subsp. jejuni 81-176]	6	3	3
CJJ81176_1497	hypothetical protein CJJ81176_1497 [Campylobacter jejuni subsp. jejuni 81-176]	6	5	1
CJJ81176_1448	peptide chain release factor 2 [Campylobacter jejuni subsp. jejuni 81-176]	6	3	3
CJJ81176_1400	triosephosphate isomerase [Campylobacter jejuni subsp. jejuni 81-176]	6	6
CJJ81176_1375	toluene tolerance protein, putative [Campylobacter jejuni subsp. jejuni 81-176]	6	4	2
CJJ81176_1361	polyphosphate kinase [Campylobacter jejuni subsp. jejuni 81-176]	6	4	2
CJJ81176_1340	motility accessory factor [Campylobacter jejuni subsp. jejuni 81-176]	6	3	3
CJJ81176_1200	ubiquinol--cytochrome c reductase, cytochrome b subunit [Campylobacter jejuni subsp. jejuni 81-176]	6	3	3
CJJ81176_1182	L-lactate dehydrogenase [Campylobacter jejuni subsp. jejuni 81-176]	6	4	2
CJJ81176_1103	transcription-repair coupling factor [Campylobacter jejuni subsp. jejuni 81-176]	6	4	2
CJJ81176_1056	acetyl-CoA carboxylase subunit A [Campylobacter jejuni subsp. jejuni 81-176]	6	5	1
CJJ81176_0932	ribose 5-phosphate isomerase B [Campylobacter jejuni subsp. jejuni 81-176]	6	6
CJJ81176_0917	hypothetical protein CJJ81176_0917 [Campylobacter jejuni subsp. jejuni 81-176]	6	4	2
CJJ81176_0907	HIT family protein [Campylobacter jejuni subsp. jejuni 81-176]	6	4	2
CJJ81176_0882	arylsulfate sulfotransferase, degenerate [Campylobacter jejuni subsp. jejuni 81-176]	6	2	4
CJJ81176_0861	glutamylglutaminyl-tRNA synthetase [Campylobacter jejuni subsp. jejuni 81-176]	6	4	2
CJJ81176_0826	M16 family peptidase [Campylobacter jejuni subsp. jejuni 81-176]	6	3	3
CJJ81176_0739	3-deoxy-7-phosphoheptulonate synthase [Campylobacter jejuni subsp. jejuni 81-176]	6	4	2
CJJ81176_0723	hypothetical protein CJJ81176_0723 [Campylobacter jejuni subsp. jejuni 81-176]	6	2	4
CJJ81176_0654	hydrogenase expression/formation protein HypD [Campylobacter jejuni subsp. jejuni 81-176]	6	5	1
CJJ81176_0600	bifunctional 3,4-dihydroxy-2-butanone 4-phosphate synthase/GTP cyclohydrolase II protein [Campylobacter jejuni subsp. jejuni 81-176]	6	4	2
CJJ81176_0487	hypothetical protein CJJ81176_0487 [Campylobacter jejuni subsp. jejuni 81-176]	6	4	2
CJJ81176_0483	tRNA-i(6)A37 thiotransferase enzyme MiaB [Campylobacter jejuni subsp. jejuni 81-176]	6	1	5
CJJ81176_0447	hypothetical protein CJJ81176_0447 [Campylobacter jejuni subsp. jejuni 81-176]	6	5	1
CJJ81176_0393	30S ribosomal protein S21 [Campylobacter jejuni subsp. jejuni 81-176]	6	5	1
CJJ81176_0370	anthranilate synthase component II [Campylobacter jejuni subsp. jejuni 81-176]	6	5	1
CJJ81176_0320	pantoate--beta-alanine ligase [Campylobacter jejuni subsp. jejuni 81-176]	6	5	1
CJJ81176_0225	GTP cyclohydrolase I [Campylobacter jejuni subsp. jejuni 81-176]	6	3	3
CJJ81176_0214	transporter, putative [Campylobacter jejuni subsp. jejuni 81-176]	6	2	4
CJJ81176_0208	saccharopine dehydrogenase [Campylobacter jejuni subsp. jejuni 81-176]	6	5	1
CJJ81176_0206	hypothetical protein CJJ81176_0206 [Campylobacter jejuni subsp. jejuni 81-176]	6	4	2
CJJ81176_0198	hypothetical protein CJJ81176_0198 [Campylobacter jejuni subsp. jejuni 81-176]	6	3	3
CJJ81176_0179	cation ABC transporter, periplasmic cation-binding protein [Campylobacter jejuni subsp. jejuni 81-176]	6	2	4
CJJ81176_0104	3-dehydroquinate dehydratase [Campylobacter jejuni subsp. jejuni 81-176]	6	3	3
CJJ81176_0101	ParaA family ATPase [Campylobacter jejuni subsp. jejuni 81-176]	6	5	1
CJJ81176_1649	FTR1 family iron permease [Campylobacter jejuni subsp. jejuni 81-176]	5	2	3
CJJ81176_1616	serine transporter [Campylobacter jejuni subsp. jejuni 81-176]	5	4	1
CJJ81176_1596	ATP-sulfurylase family protein [Campylobacter jejuni subsp. jejuni 81-176]	5	5
CJJ81176_1594	bifunctional 2-C-methyl-D-erythritol 4-phosphate cytidylyltransferase/2-C-methyl-D-erythritol 2,4-cyclodiphosphate synthase protein [Campylobacter jejuni subsp. jejuni 81-176]	5	2	3
CJJ81176_1541	hypothetical protein CJJ81176_1541 [Campylobacter jejuni subsp. jejuni 81-176]	5	4	1
CJJ81176_1444	deoxyuridine triphosphatase domain-containing protein [Campylobacter jejuni subsp. jejuni 81-176]	5	3	2
CJJ81176_1369	GlnD family protein [Campylobacter jejuni subsp. jejuni 81-176]	5	3	2
CJJ81176_1318	HAD family phosphatase [Campylobacter jejuni subsp. jejuni 81-176]	5	2	3
CJJ81176_1315	hypothetical protein CJJ81176_1315 [Campylobacter jejuni subsp. jejuni 81-176]	5	4	1
CJJ81176_1303	uracil phosphoribosyltransferase [Campylobacter jejuni subsp. jejuni 81-176]	5	2	3
CJJ81176_1265	hypothetical protein CJJ81176_1265 [Campylobacter jejuni subsp. jejuni 81-176]	5	3	2
CJJ81176_1241	DNA-binding response regulator [Campylobacter jejuni subsp. jejuni 81-176]	5	4	1
CJJ81176_1235	sensor histidine kinase [Campylobacter jejuni subsp. jejuni 81-176]	5	3	2
CJJ81176_1216	5-methyltetrahydropteroyltriglutamate--homocysteine S-methyltransferase [Campylobacter jejuni subsp. jejuni 81-176]	5	2	3
CJJ81176_1168	ADP-L-glycero-D-mannoheptose-6-epimerase [Campylobacter jejuni subsp. jejuni 81-176]	5	2	3
CJJ81176_1150	lipopolysaccharide heptosyltransferase I [Campylobacter jejuni subsp. jejuni 81-176]	5	2	3
CJJ81176_1116	aspartate carbamoyltransferase catalytic subunit [Campylobacter jejuni subsp. jejuni 81-176]	5	3	2
CJJ81176_1076	carbon-nitrogen family hydrolase [Campylobacter jejuni subsp. jejuni 81-176]	5	3	2
CJJ81176_1023	cell division protein FtsH, putative [Campylobacter jejuni subsp. jejuni 81-176]	5	3	2
CJJ81176_0967	outer-membrane lipoprotein carrier protein [Campylobacter jejuni subsp. jejuni 81-176]	5	2	3
CJJ81176_0956	hypothetical protein CJJ81176_0956 [Campylobacter jejuni subsp. jejuni 81-176]	5	3	2
CJJ81176_0912	amino acid carrier protein [Campylobacter jejuni subsp. jejuni 81-176]	5	1	4
CJJ81176_0848	tRNA (uracil-5-)-methyltransferase [Campylobacter jejuni subsp. jejuni 81-176]	5	4	1
CJJ81176_0831	NAD synthetase [Campylobacter jejuni subsp. jejuni 81-176]	5	4	1
CJJ81176_0825	dihydroorotate dehydrogenase 2 [Campylobacter jejuni subsp. jejuni 81-176]	5	4	1
CJJ81176_0823	cysteinyl-tRNA synthetase [Campylobacter jejuni subsp. jejuni 81-176]	5	4	1
CJJ81176_0786	histidyl-tRNA synthetase [Campylobacter jejuni subsp. jejuni 81-176]	5	2	3
CJJ81176_0681	M24 family peptidase [Campylobacter jejuni subsp. jejuni 81-176]	5	3	2
CJJ81176_0645	phosphate ABC transporter, ATP-binding protein [Campylobacter jejuni subsp. jejuni 81-176]	5	3	2
CJJ81176_0612	DNA polymerase III subunit delta~ [Campylobacter jejuni subsp. jejuni 81-176]	5	4	1
CJJ81176_0597	transcriptional regulator, putative [Campylobacter jejuni subsp. jejuni 81-176]	5	4	1
CJJ81176_0571	3-octaprenyl-4-hydroxybenzoate carboxy-lyase, putative [Campylobacter jejuni subsp. jejuni 81-176]	5	4	1
CJJ81176_0542	phosphoribosylformylglycinamidine synthase I [Campylobacter jejuni subsp. jejuni 81-176]	5	2	3
CJJ81176_0541	phosphoribosylformylglycinamidine synthase, purS protein [Campylobacter jejuni subsp. jejuni 81-176]	5	4	1
CJJ81176_0434	fumarate reductase iron-sulfur subunit [Campylobacter jejuni subsp. jejuni 81-176]	5	2	3
CJJ81176_0432	fumarate reductase cytochrome b-556 subunit [Campylobacter jejuni subsp. jejuni 81-176]	5	2	3
CJJ81176_0387	hypothetical protein CJJ81176_0387 [Campylobacter jejuni subsp. jejuni 81-176]	5	2	3
CJJ81176_0372	tryptophan synthase subunit beta [Campylobacter jejuni subsp. jejuni 81-176]	5	2	3
CJJ81176_0360	DNA polymerase I [Campylobacter jejuni subsp. jejuni 81-176]	5	2	3
CJJ81176_0337	HAD family hydrolase [Campylobacter jejuni subsp. jejuni 81-176]	5	2	3
CJJ81176_0321	3-methyl-2-oxobutanoate hydroxymethyltransferase [Campylobacter jejuni subsp. jejuni 81-176]	5	5
CJJ81176_0159	hypothetical protein CJJ81176_0159 [Campylobacter jejuni subsp. jejuni 81-176]	5	5
CJJ81176_0154	pyrazinamidase/nicotinamidase, putative [Campylobacter jejuni subsp. jejuni 81-176]	5	2	3
CJJ81176_0151	malonyl CoA-acyl carrier protein transacylase [Campylobacter jejuni subsp. jejuni 81-176]	5	2	3
CJJ81176_0146	TonB domain-containing protein [Campylobacter jejuni subsp. jejuni 81-176]	5	3	2
CJJ81176_0123	anaerobic C4-dicarboxylate transporter [Campylobacter jejuni subsp. jejuni 81-176]	5	4	1
CJJ81176_0048	fumarylacetoacetate hydrolase family protein [Campylobacter jejuni subsp. jejuni 81-176]	5	3	2
CJJ81176_1732	hypothetical protein CJJ81176_1732 [Campylobacter jejuni subsp. jejuni 81-176]	4	3	1
CJJ81176_1673	hypothetical protein CJJ81176_1673 [Campylobacter jejuni subsp. jejuni 81-176]	4	2	2
CJJ81176_1666	hypothetical protein CJJ81176_1666 [Campylobacter jejuni subsp. jejuni 81-176]	4	3	1
CJJ81176_1657	hypothetical protein CJJ81176_1657 [Campylobacter jejuni subsp. jejuni 81-176]	4	2	2
CJJ81176_1654	ABC transporter, ATP-binding protein [Campylobacter jejuni subsp. jejuni 81-176]	4	2	2
CJJ81176_1637	ABC transporter, permease protein, putative [Campylobacter jejuni subsp. jejuni 81-176]	4	3	1
CJJ81176_1632	UDP-N-acetylmuramoylalanyl-D-glutamate--2,6-diaminopimelate ligase [Campylobacter jejuni subsp. jejuni 81-176]	4	2	2
CJJ81176_1630	NifU family protein [Campylobacter jejuni subsp. jejuni 81-176]	4	2	2
CJJ81176_1595	DNA-binding response regulator, putative [Campylobacter jejuni subsp. jejuni 81-176]	4	1	3
CJJ81176_1587	imidazole glycerol phosphate synthase subunit HisH [Campylobacter jejuni subsp. jejuni 81-176]	4	3	1
CJJ81176_1511	molybdopterin biosynthesis MoeA protein, putative [Campylobacter jejuni subsp. jejuni 81-176]	4	2	2
CJJ81176_1431	putative sugar transferase [Campylobacter jejuni subsp. jejuni 81-176]	4	3	1
CJJ81176_1414	adenylylsulfate kinase [Campylobacter jejuni subsp. jejuni 81-176]	4	2	2
CJJ81176_1373	putative nucleotide phosphoribosyltransferase [Campylobacter jejuni subsp. jejuni 81-176]	4	4
CJJ81176_1291	M24/M37 family peptidase [Campylobacter jejuni subsp. jejuni 81-176]	4	2	2
CJJ81176_1243	co-chaperone protein DnaJ [Campylobacter jejuni subsp. jejuni 81-176]	4	4
CJJ81176_1207	C4-dicarboxylate transport protein [Campylobacter jejuni subsp. jejuni 81-176]	4	3	1
CJJ81176_1192	guanylate kinase [Campylobacter jejuni subsp. jejuni 81-176]	4	3	1
CJJ81176_1174	DNA polymerase III subunits gamma and tau [Campylobacter jejuni subsp. jejuni 81-176]	4	3	1
CJJ81176_1147	ABC transporter, permease/ATP-binding protein [Campylobacter jejuni subsp. jejuni 81-176]	4	2	2
CJJ81176_1146	general glycosylation pathway protein [Campylobacter jejuni subsp. jejuni 81-176]	4	3	1
CJJ81176_1112	preprotein translocase subunit YajC [Campylobacter jejuni subsp. jejuni 81-176]	4	2	2
CJJ81176_1051	hypothetical protein CJJ81176_1051 [Campylobacter jejuni subsp. jejuni 81-176]	4	2	2
CJJ81176_1050	hypothetical protein CJJ81176_1050 [Campylobacter jejuni subsp. jejuni 81-176]	4	2	2
CJJ81176_0999	aminoacyl-histidine dipeptidase [Campylobacter jejuni subsp. jejuni 81-176]	4		4
CJJ81176_0987	hypothetical protein CJJ81176_0987 [Campylobacter jejuni subsp. jejuni 81-176]	4	4
CJJ81176_0977	DnaJ domain-containing protein [Campylobacter jejuni subsp. jejuni 81-176]	4	2	2
CJJ81176_0922	thioesterase family protein [Campylobacter jejuni subsp. jejuni 81-176]	4	3	1
CJJ81176_0858	molybdopterin-guanine dinucleotide biosynthesis protein MobB [Campylobacter jejuni subsp. jejuni 81-176]	4	2	2
CJJ81176_0819	D-alanyl-alanine synthetase A [Campylobacter jejuni subsp. jejuni 81-176]	4	3	1
CJJ81176_0810	polyA polymerase family protein [Campylobacter jejuni subsp. jejuni 81-176]	4	1	3
CJJ81176_0784	serine acetyltransferase [Campylobacter jejuni subsp. jejuni 81-176]	4	2	2
CJJ81176_0743	flagellin subunit protein FlaC [Campylobacter jejuni subsp. jejuni 81-176]	4	4
CJJ81176_0740	hypothetical protein CJJ81176_0740 [Campylobacter jejuni subsp. jejuni 81-176]	4	3	1
CJJ81176_0622	DNA/RNA non-specific endonuclease [Campylobacter jejuni subsp. jejuni 81-176]	4	3	1
CJJ81176_0570	porphobilinogen deaminase [Campylobacter jejuni subsp. jejuni 81-176]	4	3	1
CJJ81176_0465	succinate dehydrogenase, C subunit [Campylobacter jejuni subsp. jejuni 81-176]	4	2	2
CJJ81176_0318	thiF family protein [Campylobacter jejuni subsp. jejuni 81-176]	4	1	3
CJJ81176_0301	UDP-N-acetylglucosamine acyltransferase [Campylobacter jejuni subsp. jejuni 81-176]	4	4
CJJ81176_0300	(3R)-hydroxymyristoyl-ACP dehydratase [Campylobacter jejuni subsp. jejuni 81-176]	4	3	1
CJJ81176_0279	molybdenum cofactor biosynthesis protein C [Campylobacter jejuni subsp. jejuni 81-176]	4	4
CJJ81176_0236	OPT family oligopeptide transporter [Campylobacter jejuni subsp. jejuni 81-176]	4	1	3
CJJ81176_0231	hypothetical protein CJJ81176_0231 [Campylobacter jejuni subsp. jejuni 81-176]	4	2	2
CJJ81176_0115	cytolethal distending toxin, subunit B [Campylobacter jejuni subsp. jejuni 81-176]	4	3	1
CJJ81176_0090	tRNA-specific 2-thiouridylase MnmA [Campylobacter jejuni subsp. jejuni 81-176]	4	2	2
CJJ81176_0071	putative integral membrane protein [Campylobacter jejuni subsp. jejuni 81-176]	4	2	2
CJJ81176_0042	hypothetical protein CJJ81176_0042 [Campylobacter jejuni subsp. jejuni 81-176]	4	2	2
CJJ81176_0027	chromosomal replication initiation protein [Campylobacter jejuni subsp. jejuni 81-176]	4	4
CJJ81176_0023	homoserine O-acetyltransferase [Campylobacter jejuni subsp. jejuni 81-176]	4	2	2
CJJ81176_1696	50S ribosomal protein L29 [Campylobacter jejuni subsp. jejuni 81-176]	3	1	2
CJJ81176_1670	hypothetical protein CJJ81176_1670 [Campylobacter jejuni subsp. jejuni 81-176]	3	2	1
CJJ81176_1626	ribonuclease III [Campylobacter jejuni subsp. jejuni 81-176]	3	1	2
CJJ81176_1603	hemin ABC transporter, ATP-binding protein, putative [Campylobacter jejuni subsp. jejuni 81-176]	3	1	2
CJJ81176_1590	imidazole glycerol phosphate synthase subunit HisF [Campylobacter jejuni subsp. jejuni 81-176]	3	2	1
CJJ81176_1563	NADH dehydrogenase subunit B [Campylobacter jejuni subsp. jejuni 81-176]	3	2	1
CJJ81176_1562	NADH dehydrogenase subunit C [Campylobacter jejuni subsp. jejuni 81-176]	3	3
CJJ81176_1553	NADH dehydrogenase subunit L [Campylobacter jejuni subsp. jejuni 81-176]	3	1	2
CJJ81176_1534	type I restriction-modification enzyme, R subunit [Campylobacter jejuni subsp. jejuni 81-176]	3	3
CJJ81176_1516	diaminopimelate epimerase [Campylobacter jejuni subsp. jejuni 81-176]	3	2	1
CJJ81176_1442	hypothetical protein CJJ81176_1442 [Campylobacter jejuni subsp. jejuni 81-176]	3	3
CJJ81176_1437	arabinose-5-phosphate isomerase [Campylobacter jejuni subsp. jejuni 81-176]	3	3
CJJ81176_1424	capsular biosynthesis sugar kinase, putative [Campylobacter jejuni subsp. jejuni 81-176]	3	1	2
CJJ81176_1398	hydrogenase, (NiFe)/(NiFeSe) small subunit family [Campylobacter jejuni subsp. jejuni 81-176]	3	2	1
CJJ81176_1328	acylneuraminate cytidylyltransferase [Campylobacter jejuni subsp. jejuni 81-176]	3	2	1
CJJ81176_1280	hydrogenase maturation protease HydD [Campylobacter jejuni subsp. jejuni 81-176]	3	1	2
CJJ81176_1252	pyridoxine 5~-phosphate synthase [Campylobacter jejuni subsp. jejuni 81-176]	3	1	2
CJJ81176_1228	M24/M37 family peptidase [Campylobacter jejuni subsp. jejuni 81-176]	3	1	2
CJJ81176_1226	glycolate oxidase, subunit GlcD [Campylobacter jejuni subsp. jejuni 81-176]	3	2	1
CJJ81176_1221	signal recognition particle-docking protein FtsY [Campylobacter jejuni subsp. jejuni 81-176]	3	3
CJJ81176_1094	pyrroline-5-carboxylate reductase [Campylobacter jejuni subsp. jejuni 81-176]	3	2	1
CJJ81176_1075	putative integral membrane protein [Campylobacter jejuni subsp. jejuni 81-176]	3	1	2
CJJ81176_1074	UDP-N-acetylmuramate--L-alanine ligase [Campylobacter jejuni subsp. jejuni 81-176]	3	2	1
CJJ81176_1062	hypothetical protein CJJ81176_1062 [Campylobacter jejuni subsp. jejuni 81-176]	3	1	2
CJJ81176_1039	cytochrome c family protein [Campylobacter jejuni subsp. jejuni 81-176]	3	2	1
CJJ81176_1009	iron-sulfur cluster-binding domain-containing protein [Campylobacter jejuni subsp. jejuni 81-176]	3		3
CJJ81176_1004	hippurate hydrolase [Campylobacter jejuni subsp. jejuni 81-176]	3	2	1
CJJ81176_0947	hypothetical protein CJJ81176_0947 [Campylobacter jejuni subsp. jejuni 81-176]	3	1	2
CJJ81176_0930	chemotaxis protein methyltransferase CheR [Campylobacter jejuni subsp. jejuni 81-176]	3	2	1
CJJ81176_0909	hypothetical protein CJJ81176_0909 [Campylobacter jejuni subsp. jejuni 81-176]	3	2	1
CJJ81176_0904	3-phosphoshikimate 1-carboxyvinyltransferase [Campylobacter jejuni subsp. jejuni 81-176]	3	2	1
CJJ81176_0873	molybdopterin biosynthesis MoeA protein, putative [Campylobacter jejuni subsp. jejuni 81-176]	3	2	1
CJJ81176_0851	ankyrin repeat-containing protein [Campylobacter jejuni subsp. jejuni 81-176]	3	2	1
CJJ81176_0838	UDP-N-acetylglucosamine pyrophosphorylase [Campylobacter jejuni subsp. jejuni 81-176]	3	1	2
CJJ81176_0820	Holliday junction DNA helicase RuvA [Campylobacter jejuni subsp. jejuni 81-176]	3	2	1
CJJ81176_0787	thymidylate kinase [Campylobacter jejuni subsp. jejuni 81-176]	3	3
CJJ81176_0749	magnesium and cobalt transport protein CorA [Campylobacter jejuni subsp. jejuni 81-176]	3	3
CJJ81176_0635	macrolide-specific efflux protein macA [Campylobacter jejuni subsp. jejuni 81-176]	3	2	1
CJJ81176_0585	MATE efflux family protein, authentic frameshift [Campylobacter jejuni subsp. jejuni 81-176]	3	3
CJJ81176_0581	hypothetical protein CJJ81176_0581 [Campylobacter jejuni subsp. jejuni 81-176]	3	1	2
CJJ81176_0555	hypothetical protein CJJ81176_0555 [Campylobacter jejuni subsp. jejuni 81-176]	3	1	2
CJJ81176_0543	hypothetical protein CJJ81176_0543 [Campylobacter jejuni subsp. jejuni 81-176]	3	1	2
CJJ81176_0471	TonB-dependent receptor, putative, degenerate [Campylobacter jejuni subsp. jejuni 81-176]	3	2	1
CJJ81176_0462	hypothetical protein CJJ81176_0462 [Campylobacter jejuni subsp. jejuni 81-176]	3	2	1
CJJ81176_0429	shikimate 5-dehydrogenase [Campylobacter jejuni subsp. jejuni 81-176]	3	2	1
CJJ81176_0409	GTP-binding protein EngA [Campylobacter jejuni subsp. jejuni 81-176]	3	2	1
CJJ81176_0342	flagellar assembly protein H [Campylobacter jejuni subsp. jejuni 81-176]	3	2	1
CJJ81176_0230	hypothetical protein CJJ81176_0230 [Campylobacter jejuni subsp. jejuni 81-176]	3	2	1
CJJ81176_0219	hypothetical protein CJJ81176_0219 [Campylobacter jejuni subsp. jejuni 81-176]	3	1	2
CJJ81176_0145	TonB system transport protein ExbD, putative [Campylobacter jejuni subsp. jejuni 81-176]	3	1	2
CJJ81176_0144	MotA/TolQ/ExbB proton channel family protein [Campylobacter jejuni subsp. jejuni 81-176]	3	2	1
CJJ81176_0135	ParA family chromosome partitioning ATPase [Campylobacter jejuni subsp. jejuni 81-176]	3	3
CJJ81176_0121	uracil-DNA glycosylase [Campylobacter jejuni subsp. jejuni 81-176]	3	2	1
CJJ81176_0118	cytochrome d ubiquinol oxidase, subunit I [Campylobacter jejuni subsp. jejuni 81-176]	3	1	2
CJJ81176_0082	hypothetical protein CJJ81176_0082 [Campylobacter jejuni subsp. jejuni 81-176]	3	1	2
CJJ81176_1685	preprotein translocase subunit SecY [Campylobacter jejuni subsp. jejuni 81-176]	2	1	1
CJJ81176_1653	ABC transporter, permease protein [Campylobacter jejuni subsp. jejuni 81-176]	2	1	1
CJJ81176_1643	glutamate racemase [Campylobacter jejuni subsp. jejuni 81-176]	2	1	1
CJJ81176_1640	putative lipoprotein [Campylobacter jejuni subsp. jejuni 81-176]	2	2
CJJ81176_1625	chorismate synthase [Campylobacter jejuni subsp. jejuni 81-176]	2	2
CJJ81176_1617	hypothetical protein CJJ81176_1617 [Campylobacter jejuni subsp. jejuni 81-176]	2		2
CJJ81176_1599	peptide chain release factor 1 [Campylobacter jejuni subsp. jejuni 81-176]	2	1	1
CJJ81176_1586	imidazole glycerol-phosphate dehydratase/histidinol phosphatase [Campylobacter jejuni subsp. jejuni 81-176]	2	1	1
CJJ81176_1578	translation initiation factor IF-1 [Campylobacter jejuni subsp. jejuni 81-176]	2		2
CJJ81176_1539	type I restriction-modification system, M subunit [Campylobacter jejuni subsp. jejuni 81-176]	2		2
CJJ81176_1494	sodium/proline permease [Campylobacter jejuni subsp. jejuni 81-176]	2	1	1
CJJ81176_1466	transformation system protein [Campylobacter jejuni subsp. jejuni 81-176]	2	2
CJJ81176_1432	galactosyltransferase [Campylobacter jejuni subsp. jejuni 81-176]	2	1	1
CJJ81176_1415	putative sugar-1-phosphate nucleotidyltransferase [Campylobacter jejuni subsp. jejuni 81-176]	2	1	1
CJJ81176_1413	capsule polysaccharide export protein KpsC [Campylobacter jejuni subsp. jejuni 81-176]	2		2
CJJ81176_1394	MmgE/PrpD family protein [Campylobacter jejuni subsp. jejuni 81-176]	2	2
CJJ81176_1371	serine protease [Campylobacter jejuni subsp. jejuni 81-176]	2	2
CJJ81176_1321	hypothetical protein CJJ81176_1321 [Campylobacter jejuni subsp. jejuni 81-176]	2		2
CJJ81176_1294	tRNA (guanine-N(7)-)-methyltransferase [Campylobacter jejuni subsp. jejuni 81-176]	2	1	1
CJJ81176_1292	cell division protein FtsX, putative [Campylobacter jejuni subsp. jejuni 81-176]	2	1	1
CJJ81176_1259	radical SAM domain-containing protein [Campylobacter jejuni subsp. jejuni 81-176]	2	1	1
CJJ81176_1145	general glycosylation pathway protein [Campylobacter jejuni subsp. jejuni 81-176]	2	2
CJJ81176_1144	general glycosylation pathway protein [Campylobacter jejuni subsp. jejuni 81-176]	2	2
CJJ81176_1143	general glycosylation pathway protein [Campylobacter jejuni subsp. jejuni 81-176]	2	1	1
CJJ81176_1142	general glycosylation pathway protein [Campylobacter jejuni subsp. jejuni 81-176]	2	1	1
CJJ81176_1133	phosphatidylserine decarboxylase-related protein [Campylobacter jejuni subsp. jejuni 81-176]	2	1	1
CJJ81176_1130	methionine sulfoxide reductase B [Campylobacter jejuni subsp. jejuni 81-176]	2	1	1
CJJ81176_1101	endonuclease III, putative [Campylobacter jejuni subsp. jejuni 81-176]	2		2
CJJ81176_1073	hypothetical protein CJJ81176_1073 [Campylobacter jejuni subsp. jejuni 81-176]	2	2
CJJ81176_1041	hypothetical protein CJJ81176_1041 [Campylobacter jejuni subsp. jejuni 81-176]	2	2
CJJ81176_1035	high affinity branched-chain amino acid ABC transporter, permease protein [Campylobacter jejuni subsp. jejuni 81-176]	2	1	1
CJJ81176_1014	GTP cyclohydrolase II [Campylobacter jejuni subsp. jejuni 81-176]	2	2
CJJ81176_1008	hypothetical protein CJJ81176_1008 [Campylobacter jejuni subsp. jejuni 81-176]	2		2
CJJ81176_0924	carbon starvation protein A [Campylobacter jejuni subsp. jejuni 81-176]	2	2
CJJ81176_0898	sensor histidine kinase [Campylobacter jejuni subsp. jejuni 81-176]	2	1	1
CJJ81176_0897	ABC transporter, ATP-binding protein [Campylobacter jejuni subsp. jejuni 81-176]	2	2
CJJ81176_0889	hypothetical protein CJJ81176_0889 [Campylobacter jejuni subsp. jejuni 81-176]	2	2
CJJ81176_0845	threonine dehydratase [Campylobacter jejuni subsp. jejuni 81-176]	2	2
CJJ81176_0841	undecaprenyl diphosphate synthase [Campylobacter jejuni subsp. jejuni 81-176]	2	1	1
CJJ81176_0839	bifunctional phosphopantothenoylcysteine decarboxylase/phosphopantothenate synthase [Campylobacter jejuni subsp. jejuni 81-176]	2	2
CJJ81176_0837	flagellar biosynthesis protein FliP [Campylobacter jejuni subsp. jejuni 81-176]	2	1	1
CJJ81176_0824	ABC transporter, ATP-binding protein/permease MsbA, putative [Campylobacter jejuni subsp. jejuni 81-176]	2	1	1
CJJ81176_0802	quinol dehydrogenase periplasmic component [Campylobacter jejuni subsp. jejuni 81-176]	2	1	1
CJJ81176_0776	type I restriction-modification system, M subunit [Campylobacter jejuni subsp. jejuni 81-176]	2		2
CJJ81176_0696	RNA polymerase factor sigma-54 [Campylobacter jejuni subsp. jejuni 81-176]	2	1	1
CJJ81176_0694	hypothetical protein CJJ81176_0694 [Campylobacter jejuni subsp. jejuni 81-176]	2	1	1
CJJ81176_0680	penicillin-binding protein 2 [Campylobacter jejuni subsp. jejuni 81-176]	2	2
CJJ81176_0659	RNB-like protein [Campylobacter jejuni subsp. jejuni 81-176]	2	1	1
CJJ81176_0638	hypothetical protein CJJ81176_0638 [Campylobacter jejuni subsp. jejuni 81-176]	2	1	1
CJJ81176_0634	carboxypeptidase [Campylobacter jejuni subsp. jejuni 81-176]	2	1	1
CJJ81176_0631	thiol:disulfide interchange protein DsbD [Campylobacter jejuni subsp. jejuni 81-176]	2	1	1
CJJ81176_0626	hypothetical protein CJJ81176_0626 [Campylobacter jejuni subsp. jejuni 81-176]	2	2
CJJ81176_0609	dinucleoside polyphosphate hydrolase [Campylobacter jejuni subsp. jejuni 81-176]	2	1	1
CJJ81176_0607	sec-independent translocase [Campylobacter jejuni subsp. jejuni 81-176]	2	2
CJJ81176_0604	UDP-3-O-[3-hydroxymyristoyl] glucosamine N-acyltransferase [Campylobacter jejuni subsp. jejuni 81-176]	2	2
CJJ81176_0587	replicative DNA helicase [Campylobacter jejuni subsp. jejuni 81-176]	2	2
CJJ81176_0574	flagellar protein FliS [Campylobacter jejuni subsp. jejuni 81-176]	2	2
CJJ81176_0566	polyprenyl synthetase family protein [Campylobacter jejuni subsp. jejuni 81-176]	2	2
CJJ81176_0552	flagellar basal body rod protein FlgC [Campylobacter jejuni subsp. jejuni 81-176]	2	1	1
CJJ81176_0550	penicillin-binding protein [Campylobacter jejuni subsp. jejuni 81-176]	2	1	1
CJJ81176_0518	putative lipoprotein [Campylobacter jejuni subsp. jejuni 81-176]	2	1	1
CJJ81176_0516	hypothetical protein CJJ81176_0516 [Campylobacter jejuni subsp. jejuni 81-176]	2	2
CJJ81176_0479	hypothetical protein CJJ81176_0479 [Campylobacter jejuni subsp. jejuni 81-176]	2	2
CJJ81176_0431	prolipoprotein diacylglyceryl transferase [Campylobacter jejuni subsp. jejuni 81-176]	2	1	1
CJJ81176_0421	aspartyl/glutamyl-tRNA amidotransferase subunit C [Campylobacter jejuni subsp. jejuni 81-176]	2	2
CJJ81176_0420	hypothetical protein CJJ81176_0420 [Campylobacter jejuni subsp. jejuni 81-176]	2	2
CJJ81176_0417	pantothenate kinase [Campylobacter jejuni subsp. jejuni 81-176]	2	1	1
CJJ81176_0399	putative lipoprotein [Campylobacter jejuni subsp. jejuni 81-176]	2	2
CJJ81176_0381	putative glycerol-3-phosphate acyltransferase PlsY [Campylobacter jejuni subsp. jejuni 81-176]	2	1	1
CJJ81176_0369	anthranilate synthase component I [Campylobacter jejuni subsp. jejuni 81-176]	2	1	1
CJJ81176_0346	ubiquinone/menaquinone biosynthesis methyltransferase [Campylobacter jejuni subsp. jejuni 81-176]	2	2
CJJ81176_0343	1-deoxy-D-xylulose-5-phosphate synthase [Campylobacter jejuni subsp. jejuni 81-176]	2		2
CJJ81176_0322	molybdenum ABC transporter, ATP-binding protein [Campylobacter jejuni subsp. jejuni 81-176]	2	1	1
CJJ81176_0308	phosphoserine phosphatase SerB [Campylobacter jejuni subsp. jejuni 81-176]	2	2
CJJ81176_0277	major facilitator superfamily protein [Campylobacter jejuni subsp. jejuni 81-176]	2	2
CJJ81176_0267	hypothetical protein CJJ81176_0267 [Campylobacter jejuni subsp. jejuni 81-176]	2	1	1
CJJ81176_0262	carbonic anhydrase [Campylobacter jejuni subsp. jejuni 81-176]	2	1	1
CJJ81176_0250	acetyltransferase [Campylobacter jejuni subsp. jejuni 81-176]	2	2
CJJ81176_0229	recombination factor protein RarA [Campylobacter jejuni subsp. jejuni 81-176]	2	1	1
CJJ81176_0226	flagellum-specific ATP synthase [Campylobacter jejuni subsp. jejuni 81-176]	2	1	1
CJJ81176_0131	GTPase ObgE [Campylobacter jejuni subsp. jejuni 81-176]	2	1	1
CJJ81176_0063	hypothetical protein CJJ81176_0063 [Campylobacter jejuni subsp. jejuni 81-176]	2	1	1
CJJ81176_0037	competence protein ComEA [Campylobacter jejuni subsp. jejuni 81-176]	2	1	1
CJJ81176_0035	glutamate synthase subunit beta [Campylobacter jejuni subsp. jejuni 81-176]	2	2
CJJ81176_1691	30S ribosomal protein S14 [Campylobacter jejuni subsp. jejuni 81-176]	1	1
CJJ81176_1639	ABC transporter, periplasmic substrate-binding protein, putative [Campylobacter jejuni subsp. jejuni 81-176]	1		1
CJJ81176_1638	ABC transporter, ATP-binding protein [Campylobacter jejuni subsp. jejuni 81-176]	1	1
CJJ81176_1629	DNA primase [Campylobacter jejuni subsp. jejuni 81-176]	1		1
CJJ81176_1605	hypothetical protein CJJ81176_1605 [Campylobacter jejuni subsp. jejuni 81-176]	1	1
CJJ81176_1604	hemin ABC transporter, periplasmic hemin-binding protein, putative [Campylobacter jejuni subsp. jejuni 81-176]	1		1
CJJ81176_1601	TonB-dependent heme receptor [Campylobacter jejuni subsp. jejuni 81-176]	1		1
CJJ81176_1571	dimethylsulfoxide reductase, chain B [Campylobacter jejuni subsp. jejuni 81-176]	1		1
CJJ81176_1566	peptide ABC transporter, ATP-binding protein [Campylobacter jejuni subsp. jejuni 81-176]	1	1
CJJ81176_1564	NADH dehydrogenase subunit A [Campylobacter jejuni subsp. jejuni 81-176]	1	1
CJJ81176_1557	NADH dehydrogenase subunit H [Campylobacter jejuni subsp. jejuni 81-176]	1	1
CJJ81176_1542	transcriptional regulator [Campylobacter jejuni subsp. jejuni 81-176]	1	1
CJJ81176_1536	hypothetical protein CJJ81176_1536 [Campylobacter jejuni subsp. jejuni 81-176]	1	1
CJJ81176_1520	glucose-6-phosphate isomerase [Campylobacter jejuni subsp. jejuni 81-176]	1	1
CJJ81176_1517	mannosyl-glycoprotein endo-beta-N-acetylglucosamidase domain-containing protein [Campylobacter jejuni subsp. jejuni 81-176]	1		1
CJJ81176_1507	carboxynorspermidine decarboxylase [Campylobacter jejuni subsp. jejuni 81-176]	1		1
CJJ81176_1505	Tat pathway signal sequence domain-containing protein [Campylobacter jejuni subsp. jejuni 81-176]	1	1
CJJ81176_1496	selenide, water dikinase [Campylobacter jejuni subsp. jejuni 81-176]	1	1
CJJ81176_1475	hypothetical protein CJJ81176_1475 [Campylobacter jejuni subsp. jejuni 81-176]	1		1
CJJ81176_1470	HAD-superfamily hydrolase, subfamily IA, variant 1 family protein [Campylobacter jejuni subsp. jejuni 81-176]	1	1
CJJ81176_1465	transformation system protein [Campylobacter jejuni subsp. jejuni 81-176]	1	1
CJJ81176_1458	hypothetical protein CJJ81176_1458 [Campylobacter jejuni subsp. jejuni 81-176]	1	1
CJJ81176_1455	flagellar basal body P-ring protein [Campylobacter jejuni subsp. jejuni 81-176]	1		1
CJJ81176_1452	hypothetical protein CJJ81176_1452 [Campylobacter jejuni subsp. jejuni 81-176]	1	1
CJJ81176_1447	putative tRNA modifying protein [Campylobacter jejuni subsp. jejuni 81-176]	1	1
CJJ81176_1436	putative glycosyl transferase [Campylobacter jejuni subsp. jejuni 81-176]	1		1
CJJ81176_1433	putative sugar transferase [Campylobacter jejuni subsp. jejuni 81-176]	1		1
CJJ81176_1422	capsular biosynthesis nucleotidyltransferase, putative [Campylobacter jejuni subsp. jejuni 81-176]	1		1
CJJ81176_1410	cytochrome P450 family protein [Campylobacter jejuni subsp. jejuni 81-176]	1		1
CJJ81176_1408	4~-phosphopantetheinyl transferase [Campylobacter jejuni subsp. jejuni 81-176]	1	1
CJJ81176_1405	hypothetical protein CJJ81176_1405 [Campylobacter jejuni subsp. jejuni 81-176]	1		1
CJJ81176_1404	hypothetical protein CJJ81176_1404 [Campylobacter jejuni subsp. jejuni 81-176]	1		1
CJJ81176_1385	hypothetical protein CJJ81176_1385 [Campylobacter jejuni subsp. jejuni 81-176]	1		1
CJJ81176_1379	iron-sulfur cluster-binding domain-containing protein [Campylobacter jejuni subsp. jejuni 81-176]	1	1
CJJ81176_1377	RdgB/HAM1 family non-canonical purine NTP pyrophosphatase [Campylobacter jejuni subsp. jejuni 81-176]	1	1
CJJ81176_1376	hypothetical protein CJJ81176_1376 [Campylobacter jejuni subsp. jejuni 81-176]	1	1
CJJ81176_1374	VacJ family lipoprotein [Campylobacter jejuni subsp. jejuni 81-176]	1		1
CJJ81176_1364	Holliday junction DNA helicase RuvB [Campylobacter jejuni subsp. jejuni 81-176]	1	1
CJJ81176_1356	RelE/ParE family plasmid stabilization system protein [Campylobacter jejuni subsp. jejuni 81-176]	1		1
CJJ81176_1345	1-deoxy-D-xylulose 5-phosphate reductoisomerase [Campylobacter jejuni subsp. jejuni 81-176]	1	1
CJJ81176_1336	PseD [Campylobacter jejuni subsp. jejuni 81-176]	1	1
CJJ81176_1332	imidazole glycerol phosphate synthase subunit HisH [Campylobacter jejuni subsp. jejuni 81-176]	1	1
CJJ81176_1311	aminotransferase [Campylobacter jejuni subsp. jejuni 81-176]	1	1
CJJ81176_1302	hypothetical protein CJJ81176_1302 [Campylobacter jejuni subsp. jejuni 81-176]	1	1
CJJ81176_1301	potassium uptake protein TrkA, putative [Campylobacter jejuni subsp. jejuni 81-176]	1	1
CJJ81176_1281	quinone-reactive Ni/Fe hydrogenase, cytochrome b subunit [Campylobacter jejuni subsp. jejuni 81-176]	1	1
CJJ81176_1268	organic solvent tolerance protein, putative [Campylobacter jejuni subsp. jejuni 81-176]	1	1
CJJ81176_1247	HAD-superfamily hydrolase, subfamily IA, variant 1 family protein [Campylobacter jejuni subsp. jejuni 81-176]	1	1
CJJ81176_1231	riboflavin synthase subunit alpha [Campylobacter jejuni subsp. jejuni 81-176]	1	1
CJJ81176_1211	NAD(P)H-dependent glycerol-3-phosphate dehydrogenase [Campylobacter jejuni subsp. jejuni 81-176]	1	1
CJJ81176_1206	methyl-accepting chemotaxis protein [Campylobacter jejuni subsp. jejuni 81-176]	1		1
CJJ81176_1195	ABC transporter, ATP-binding protein [Campylobacter jejuni subsp. jejuni 81-176]	1	1
CJJ81176_1191	twin arginine-targeting protein translocase [Campylobacter jejuni subsp. jejuni 81-176]	1	1
CJJ81176_1169	hydrolase, putative [Campylobacter jejuni subsp. jejuni 81-176]	1	1
CJJ81176_1161	CMP-Neu5Ac synthetase [Campylobacter jejuni subsp. jejuni 81-176]	1	1
CJJ81176_1158	sialic acid synthase [Campylobacter jejuni subsp. jejuni 81-176]	1	1
CJJ81176_1149	polysaccharide biosynthesis protein [Campylobacter jejuni subsp. jejuni 81-176]	1	1
CJJ81176_1121	carbon storage regulator [Campylobacter jejuni subsp. jejuni 81-176]	1	1
CJJ81176_1100	phosphomethylpyrimidine kinase [Campylobacter jejuni subsp. jejuni 81-176]	1	1
CJJ81176_1082	acetyltransferase [Campylobacter jejuni subsp. jejuni 81-176]	1		1
CJJ81176_1081	competence/damage-inducible domain-containing protein [Campylobacter jejuni subsp. jejuni 81-176]	1		1
CJJ81176_1071	NAD-dependent deacetylase [Campylobacter jejuni subsp. jejuni 81-176]	1	1
CJJ81176_1067	thiamine biosynthesis protein ThiF [Campylobacter jejuni subsp. jejuni 81-176]	1	1
CJJ81176_1028	queuine tRNA-ribosyltransferase [Campylobacter jejuni subsp. jejuni 81-176]	1		1
CJJ81176_1027	TrkA domain-containing protein [Campylobacter jejuni subsp. jejuni 81-176]	1		1
CJJ81176_1011	hypothetical protein CJJ81176_1011 [Campylobacter jejuni subsp. jejuni 81-176]	1		1
CJJ81176_0996	hypothetical protein CJJ81176_0996 [Campylobacter jejuni subsp. jejuni 81-176]	1	1
CJJ81176_0995	methyltransferase, putative [Campylobacter jejuni subsp. jejuni 81-176]	1		1
CJJ81176_0979	tRNA modification GTPase TrmE [Campylobacter jejuni subsp. jejuni 81-176]	1	1
CJJ81176_0971	carbon-nitrogen family hydrolase [Campylobacter jejuni subsp. jejuni 81-176]	1		1
CJJ81176_0970	putative lipoprotein [Campylobacter jejuni subsp. jejuni 81-176]	1	1
CJJ81176_0969	hypothetical protein CJJ81176_0969 [Campylobacter jejuni subsp. jejuni 81-176]	1		1
CJJ81176_0955	2-acyl-glycerophospho-ethanolamine acyltransferase [Campylobacter jejuni subsp. jejuni 81-176]	1		1
CJJ81176_0935	DedA family protein [Campylobacter jejuni subsp. jejuni 81-176]	1		1
CJJ81176_0919	SCO1/SenC family protein [Campylobacter jejuni subsp. jejuni 81-176]	1		1
CJJ81176_0918	hypothetical protein CJJ81176_0918 [Campylobacter jejuni subsp. jejuni 81-176]	1	1
CJJ81176_0911	amino acid ABC transporter, ATP-binding protein [Campylobacter jejuni subsp. jejuni 81-176]	1	1
CJJ81176_0910	His/Glu/Gln/Arg/opine amino acid ABC transporter permease [Campylobacter jejuni subsp. jejuni 81-176]	1	1
CJJ81176_0894	flagellin family protein [Campylobacter jejuni subsp. jejuni 81-176]	1	1
CJJ81176_0891	RrF2 family protein, putative [Campylobacter jejuni subsp. jejuni 81-176]	1	1
CJJ81176_0878	para-aminobenzoate synthase glutamine amidotransferase, component I [Campylobacter jejuni subsp. jejuni 81-176]	1	1
CJJ81176_0865	hypothetical protein CJJ81176_0865 [Campylobacter jejuni subsp. jejuni 81-176]	1		1
CJJ81176_0863	phosphatidylserine decarboxylase [Campylobacter jejuni subsp. jejuni 81-176]	1		1
CJJ81176_0811	formyltetrahydrofolate deformylase [Campylobacter jejuni subsp. jejuni 81-176]	1	1
CJJ81176_0798	putative ATP-dependent DNA helicase [Campylobacter jejuni subsp. jejuni 81-176]	1		1
CJJ81176_0795	ABC transporter, ATP-binding protein [Campylobacter jejuni subsp. jejuni 81-176]	1	1
CJJ81176_0789	3-octaprenyl-4-hydroxybenzoate carboxy-lyase [Campylobacter jejuni subsp. jejuni 81-176]	1	1
CJJ81176_0779	hypothetical protein CJJ81176_0779 [Campylobacter jejuni subsp. jejuni 81-176]	1	1
CJJ81176_0778	hypothetical protein CJJ81176_0778 [Campylobacter jejuni subsp. jejuni 81-176]	1	1
CJJ81176_0777	type I restriction modification DNA specificity domain-containing protein [Campylobacter jejuni subsp. jejuni 81-176]	1		1
CJJ81176_0773	heat-inducible transcription repressor [Campylobacter jejuni subsp. jejuni 81-176]	1	1
CJJ81176_0747	hypothetical protein CJJ81176_0747 [Campylobacter jejuni subsp. jejuni 81-176]	1	1
CJJ81176_0746	M48 family peptidase [Campylobacter jejuni subsp. jejuni 81-176]	1	1
CJJ81176_0742	hypothetical protein CJJ81176_0742 [Campylobacter jejuni subsp. jejuni 81-176]	1	1
CJJ81176_0741	DNA polymerase III subunit alpha [Campylobacter jejuni subsp. jejuni 81-176]	1		1
CJJ81176_0735	16S rRNA processing protein RimM [Campylobacter jejuni subsp. jejuni 81-176]	1	1
CJJ81176_0728	hypothetical protein CJJ81176_0728 [Campylobacter jejuni subsp. jejuni 81-176]	1	1
CJJ81176_0713	hypothetical protein CJJ81176_0713 [Campylobacter jejuni subsp. jejuni 81-176]	1		1
CJJ81176_0703	excinuclease ABC subunit B [Campylobacter jejuni subsp. jejuni 81-176]	1		1
CJJ81176_0702	truncated KdpD protein [Campylobacter jejuni subsp. jejuni 81-176]	1	1
CJJ81176_0688	GTP-binding protein Era [Campylobacter jejuni subsp. jejuni 81-176]	1	1
CJJ81176_0687	hypothetical protein CJJ81176_0687 [Campylobacter jejuni subsp. jejuni 81-176]	1	1
CJJ81176_0676	hypothetical protein CJJ81176_0676 [Campylobacter jejuni subsp. jejuni 81-176]	1	1
CJJ81176_0673	membrane-bound lytic murein transglycosylase D, putative [Campylobacter jejuni subsp. jejuni 81-176]	1		1
CJJ81176_0663	Holliday junction resolvase-like protein [Campylobacter jejuni subsp. jejuni 81-176]	1		1
CJJ81176_0661	hypothetical protein CJJ81176_0661 [Campylobacter jejuni subsp. jejuni 81-176]	1	1
CJJ81176_0653	hydrogenase assembly chaperone HypC/HupF [Campylobacter jejuni subsp. jejuni 81-176]	1		1
CJJ81176_0650	hypothetical protein CJJ81176_0650 [Campylobacter jejuni subsp. jejuni 81-176]	1	1
CJJ81176_0648	MATE efflux family protein [Campylobacter jejuni subsp. jejuni 81-176]	1	1
CJJ81176_0644	phosphate ABC transporter, permease protein PstA, putative [Campylobacter jejuni subsp. jejuni 81-176]	1	1
CJJ81176_0636	macrolide-specific efflux protein macB [Campylobacter jejuni subsp. jejuni 81-176]	1	1
CJJ81176_0630	MOSC domain-containing protein [Campylobacter jejuni subsp. jejuni 81-176]	1		1
CJJ81176_0617	bifunctional riboflavin kinase/FMN adenylyltransferase [Campylobacter jejuni subsp. jejuni 81-176]	1	1
CJJ81176_0616	hemolysin A [Campylobacter jejuni subsp. jejuni 81-176]	1	1
CJJ81176_0572	flagellar protein FlaG [Campylobacter jejuni subsp. jejuni 81-176]	1	1
CJJ81176_0567	glutamyl-tRNA reductase [Campylobacter jejuni subsp. jejuni 81-176]	1	1
CJJ81176_0549	Na/Pi-cotransporter, putative [Campylobacter jejuni subsp. jejuni 81-176]	1		1
CJJ81176_0547	hypothetical protein CJJ81176_0547 [Campylobacter jejuni subsp. jejuni 81-176]	1	1
CJJ81176_0519	indole-3-glycerol-phosphate synthase [Campylobacter jejuni subsp. jejuni 81-176]	1	1
CJJ81176_0502	preprotein translocase subunit SecE [Campylobacter jejuni subsp. jejuni 81-176]	1		1
CJJ81176_0494	amino acid ABC transporter, ATP-binding protein [Campylobacter jejuni subsp. jejuni 81-176]	1	1
CJJ81176_0491	putative transcriptional regulator [Campylobacter jejuni subsp. jejuni 81-176]	1	1
CJJ81176_0480	hypothetical protein CJJ81176_0480 [Campylobacter jejuni subsp. jejuni 81-176]	1	1
CJJ81176_0464	succinate dehydrogenase, iron-sulfur protein subunit [Campylobacter jejuni subsp. jejuni 81-176]	1	1
CJJ81176_0459	phospho-N-acetylmuramoyl-pentapeptide-transferase [Campylobacter jejuni subsp. jejuni 81-176]	1		1
CJJ81176_0411	tryptophanyl-tRNA synthetase [Campylobacter jejuni subsp. jejuni 81-176]	1	1
CJJ81176_0404	orotidine 5~-phosphate decarboxylase [Campylobacter jejuni subsp. jejuni 81-176]	1	1
CJJ81176_0401	ATPase, AAA family protein [Campylobacter jejuni subsp. jejuni 81-176]	1	1
CJJ81176_0400	hypothetical protein CJJ81176_0400 [Campylobacter jejuni subsp. jejuni 81-176]	1	1
CJJ81176_0377	Ppx/GppA family phosphatase [Campylobacter jejuni subsp. jejuni 81-176]	1	1
CJJ81176_0376	hypothetical protein CJJ81176_0376 [Campylobacter jejuni subsp. jejuni 81-176]	1		1
CJJ81176_0336	diaminopimelate decarboxylase [Campylobacter jejuni subsp. jejuni 81-176]	1		1
CJJ81176_0328	8-amino-7-oxononanoate synthase [Campylobacter jejuni subsp. jejuni 81-176]	1	1
CJJ81176_0326	biotin biosynthesis protein BioC [Campylobacter jejuni subsp. jejuni 81-176]	1		1
CJJ81176_0317	stationary phase survival protein SurE [Campylobacter jejuni subsp. jejuni 81-176]	1		1
CJJ81176_0306	hypothetical protein CJJ81176_0306 [Campylobacter jejuni subsp. jejuni 81-176]	1	1
CJJ81176_0304	rod shape-determining protein MreC [Campylobacter jejuni subsp. jejuni 81-176]	1	1
CJJ81176_0293	hypothetical protein CJJ81176_0293 [Campylobacter jejuni subsp. jejuni 81-176]	1		1
CJJ81176_0288	hypothetical protein CJJ81176_0288 [Campylobacter jejuni subsp. jejuni 81-176]	1	1
CJJ81176_0282	exodeoxyribonuclease III [Campylobacter jejuni subsp. jejuni 81-176]	1	1
CJJ81176_0256	ribonucleotide-diphosphate reductase subunit beta [Campylobacter jejuni subsp. jejuni 81-176]	1	1
CJJ81176_0255	nicotinate phosphoribosyltransferase [Campylobacter jejuni subsp. jejuni 81-176]	1	1
CJJ81176_0251	acetylglutamate kinase [Campylobacter jejuni subsp. jejuni 81-176]	1	1
CJJ81176_0233	hypothetical protein CJJ81176_0233 [Campylobacter jejuni subsp. jejuni 81-176]	1	1
CJJ81176_0228	dihydrodipicolinate reductase [Campylobacter jejuni subsp. jejuni 81-176]	1		1
CJJ81176_0221	Mg chelatase-related protein [Campylobacter jejuni subsp. jejuni 81-176]	1	1
CJJ81176_0196	radical SAM domain-containing protein [Campylobacter jejuni subsp. jejuni 81-176]	1		1
CJJ81176_0192	16S ribosomal RNA methyltransferase RsmE [Campylobacter jejuni subsp. jejuni 81-176]	1	1
CJJ81176_0191	50S ribosomal protein L31 [Campylobacter jejuni subsp. jejuni 81-176]	1	1
CJJ81176_0189	RNA methyltransferase [Campylobacter jejuni subsp. jejuni 81-176]	1	1
CJJ81176_0184	hypothetical protein CJJ81176_0184 [Campylobacter jejuni subsp. jejuni 81-176]	1	1
CJJ81176_0175	hypothetical protein CJJ81176_0175 [Campylobacter jejuni subsp. jejuni 81-176]	1	1
CJJ81176_0170	hypothetical protein CJJ81176_0170 [Campylobacter jejuni subsp. jejuni 81-176]	1		1
CJJ81176_0169	homoserine kinase [Campylobacter jejuni subsp. jejuni 81-176]	1	1
CJJ81176_0161	hypothetical protein CJJ81176_0161 [Campylobacter jejuni subsp. jejuni 81-176]	1		1
CJJ81176_0153	PP-loop family protein [Campylobacter jejuni subsp. jejuni 81-176]	1	1
CJJ81176_0106	signal peptide peptidase SppA, 36K type [Campylobacter jejuni subsp. jejuni 81-176]	1	1
CJJ81176_0099	flagellar biosynthesis sigma factor [Campylobacter jejuni subsp. jejuni 81-176]	1	1
CJJ81176_0092	hypothetical protein CJJ81176_0092 [Campylobacter jejuni subsp. jejuni 81-176]	1	1
CJJ81176_0069	hypothetical protein CJJ81176_0069 [Campylobacter jejuni subsp. jejuni 81-176]	1	1
CJJ81176_0030	hypothetical protein CJJ81176_0030 [Campylobacter jejuni subsp. jejuni 81-176]	1	1
CJJ81176_0019	hypothetical protein CJJ81176_0019 [Campylobacter jejuni subsp. jejuni 81-176]	1	1
CJJ81176_0017	2-isopropylmalate synthase [Campylobacter jejuni subsp. jejuni 81-176]	1	1
CJJ81176_0010	lipopolysaccharide core biosynthesis protien, putative [Campylobacter jejuni subsp. jejuni 81-176]	1	1
CJJ81176_0007	radical SAM protein [Campylobacter jejuni subsp. jejuni 81-176]	1	1
1. Summed spectral counts of a given protein from both samples
2. Spectral counts of a given protein from C. jejuni grown in the BHI medium under 10% CO2
3. Spectral counts of a given protein from in-vitro grown C. jejuni that were further incubated in the HBSS medium for 2h under 5% CO2
