# Supplementary material for: Quantitative Proteomics of Intracellular Campylobacter jejuni Reveals Metabolic Reprogramming
Source: PLoS Pathog. 2012 Mar 8;8(3):e1002562. doi: 10.1371/journal.ppat.1002562 (PMC3297583; doi:10.1371/journal.ppat.1002562)
Supplement: Dataset S6 — C. jejuni proteins whose levels exhibit significant changes between 20 h after infection and after incubation under low oxygen conditions. (XLS) [file ppat.1002562.s006.xls]

## Sheet: S5
Supplementary data set 6: C. jejuni proteins whose levels exhibits significant changes between 20 h after infection and after incubation under low oxygen conditions
C. jejuni proteins whose levels increased in the sample after incubation under low oxygen conditions:
Gene ID (NCTC11168)	Gene ID (81-176)	gene	protein name	fold	p-value
Cj0437	CJJ81176_0463	mfrA	methylmenaquinol fumarate reductase, flavoprotein subunit	146.667	<0.001
Cj0438	CJJ81176_0464	mfrB	methylmenaquinol fumarate reductase, iron-sulfur protein subunit	86.6667	<0.001
Cj0088	CJJ81176_0123	dcuA	anaerobic C4-dicarboxylate transporter	53.3333	<0.001
Cj1357c	CJJ81176_1359		cytochrome c552	53.2	<0.001
Cj0112	CJJ81176_0147		translocation protein TolB	40	0.000723373
Cj0439	CJJ81176_0465	mfrC	methylmenaquinol fumarate reductase, C subunit	33.6	<0.001
Cj0866	CJJ81176_0882	astA	arylsulfate sulfotransferase, degenerate	25.5	<0.001
	CJJ81176_0063		hypothetical protein CJJ81176_0063	21.3333	0.00219544
Cj0131	CJJ81176_0166		M24/M37 family peptidase	21	0.0030882
Cj1510c	CJJ81176_1502	fdhB	formate dehydrogenase, iron-sulfur subunit	18.4	<0.001
Cj1511c	CJJ81176_1504	fdhA	formate dehydrogenase	16	<0.001
Cj0029	CJJ81176_0056	ansA	L-asparaginase	14.0833	<0.001
Cj0408	CJJ81176_0432	frdC	fumarate reductase cytochrome b-556 subunit	11.3333	<0.001
Cj1185c	CJJ81176_1200	petB	ubiquinol--cytochrome c reductase, cytochrome b subunit	11.3333	0.0126564
Cj0780	CJJ81176_0801	napA	nitrate reductase catalytic subunit	10.95	<0.001
Cj0671	CJJ81176_0697	dcuB	anaerobic C4-dicarboxylate transporter	10.6667	0.00539689
Cj1511c	CJJ81176_1503	fdhA	formate dehydrogenase, alpha subunit, selenocysteine-containing	10.5556	<0.001
	CJJ81176_1337		PseE	10.5	<0.001
Cj0396c	CJJ81176_0419		putative lipoprotein	10	0.0421391
Cj0702	CJJ81176_0725	purE	phosphoribosylaminoimidazole carboxylase catalytic subunit	10	0.00146164
Cj1093c	CJJ81176_1111	secD	preprotein translocase subunit SecD	10	<0.001
Cj1250	CJJ81176_1266	purD	phosphoribosylamine--glycine ligase	10	0.00146164
Cj1509c	CJJ81176_1501	fdhC	formate dehydrogenase, cytochrome b subunit	10	0.0108226
Cj0336c	CJJ81176_0358	motB	flagellar motor protein MotB	8.8	<0.001
Cj0358	CJJ81176_0382		cytochrome c551 peroxidase	8.77778	<0.001
Cj0958c	CJJ81176_0981		putative inner membrane protein translocase component YidC	8.4	0.0036922
Cj1120c	CJJ81176_1138	pglF	general glycosylation pathway protein	8	0.0183637
Cj0847	CJJ81176_0863	psd	phosphatidylserine decarboxylase	7.33333	0.000685233
Cj1377c	CJJ81176_1379		iron-sulfur cluster-binding domain-containing protein	7.33333	0.0229483
Cj1388	CJJ81176_1390		endoribonuclease L-PSP, putative	7.25	0.0026087
Cj1696c	CJJ81176_1693	rplX	50S ribosomal protein L24	7	<0.001
Cj0017c	CJJ81176_0044		DsbB family disulfide bond formation protein	6.72222	<0.001
Cj0726c	CJJ81176_0749	corA	magnesium and cobalt transport protein CorA	6.66667	0.00105058
	CJJ81176_0777		type I restriction modification DNA specificity domain-containing protein	6.66667	0.00105058
Cj0087	CJJ81176_0122	aspA	aspartate ammonia-lyase	6.56522	<0.001
Cj0864	CJJ81176_0880	dsbA	thiol:disulfide interchange protein DsbA	6.33333	0.011355
Cj0783	CJJ81176_0804	napB	periplasmic nitrate reductase, small subunit	6.15789	<0.001
Cj1013c	CJJ81176_1032		CcmF/CcyK/CcsA family cytochrome c biogenesis protein	6	<0.001
Cj1064	CJJ81176_1083		nitroreducatase family protein, authentic frameshift	6	0.0147325
Cj1106	CJJ81176_1124		thioredoxin domain-containing protein	6	0.0302729
Cj1611	CJJ81176_1598		30S ribosomal protein S20	6	0.0302729
Cj0337c	CJJ81176_0359	motA	flagellar motor protein MotA	5.6	0.0012441
Cj0151c	CJJ81176_0187		hypothetical protein CJJ81176_0187	5.5	0.00129298
Cj0603c	CJJ81176_0631	dsbD	thiol:disulfide interchange protein DsbD	5.33333	0.0313757
Cj1622	CJJ81176_1613	ribD	riboflavin biosynthesis protein RibD	5.33333	0.00289001
Cj0264c	CJJ81176_0291		biotin sulfoxide reductase	5.31148	<0.001
Cj0983	CJJ81176_1002		surface-exposed lipoprotein	5.2	0.000716276
Cj0800c	CJJ81176_0821		hypothetical protein CJJ81176_0821	5.16667	<0.001
Cj0561c	CJJ81176_0586		hypothetical protein CJJ81176_0586	5.14286	0.00129708
Cj0129c	CJJ81176_0164		OMP85 family outer membrane protein	5.08333	0.00109748
Cj0326	CJJ81176_0348	serC	phosphoserine aminotransferase	5	0.00402252
Cj1267c	CJJ81176_1283	hydA	quinone-reactive Ni/Fe-hydrogenase, small subunit	5	0.00201873
Cj0914c	CJJ81176_0921	ciaB	invasion antigen B	4.8	0.00621361
Cj1164c	CJJ81176_1179		hypothetical protein CJJ81176_1179	4.8	<0.001
Cj1401c	CJJ81176_1400	tpiA	triosephosphate isomerase	4.8	0.00199149
Cj1056c	CJJ81176_1076		carbon-nitrogen family hydrolase	4.75	0.0268093
Cj1129c	CJJ81176_1146	pglH	general glycosylation pathway protein	4.66667	0.00532813
Cj1347c	CJJ81176_1346	cdsA	phosphatidate cytidylyltransferase	4.66667	0.00532813
Cj1356c	CJJ81176_1358		hypothetical protein CJJ81176_1358	4.66667	0.00532813
Cj1577c	CJJ81176_1562	nuoC	NADH dehydrogenase subunit C	4.6	0.00778904
	CJJ81176_0068		type II restriction-modification enzyme	4.33333	0.00516687
Cj0662c	CJJ81176_0689	hslU	ATP-dependent protease ATP-binding subunit HslU	4.22222	<0.001
Cj0929	CJJ81176_0936	pepA	leucyl aminopeptidase	4.17647	0.00258506
Cj0849c	CJJ81176_0865		hypothetical protein CJJ81176_0865	4.16667	0.000685233
Cj0406c	CJJ81176_0430		putative lipoprotein	4	0.0436595
Cj0444	CJJ81176_0471		TonB-dependent receptor, putative, degenerate	4	0.00582069
Cj1399c	CJJ81176_1398	hydA2	hydrogenase, (NiFe)/(NiFeSe) small subunit family	4	0.00257026
Cj1635c	CJJ81176_1626	rnc	ribonuclease III	4	0.00582069
Cj1176c	CJJ81176_1191		twin arginine-targeting protein translocase	3.66667	0.011355
Cj0410	CJJ81176_0434	frdB	fumarate reductase iron-sulfur subunit	3.61905	<0.001
	CJJ81176_0065		hypothetical protein CJJ81176_0065	3.5	0.0110565
Cj1481c	CJJ81176_1474		putative recombination protein RecB	3.5	<0.001
Cj1646	CJJ81176_1637	iamB	ABC transporter, permease protein, putative	3.5	0.0110565
Cj0265c	CJJ81176_0292		putative cytochrome C-type haem-binding periplasmic protein	3.47826	0.00269085
Cj0694	CJJ81176_0717		peptidyl-prolyl cis-trans isomerase D,-like protein	3.375	0.0191037
Cj0025c	CJJ81176_0052		sodium/dicarboxylate symporter	3.33333	0.0248962
Cj0079c	CJJ81176_0116	cdtA	cytolethal distending toxin, subunit A	3.33333	0.0248962
Cj0288c	CJJ81176_0314	lpxB	ipid-A-disaccharide synthase	3.33333	0.0248962
Cj0369c	CJJ81176_0392		iron-sulfur cluster-binding domain-containing protein	3.33333	0.0248962
Cj0691	CJJ81176_0714		hypothetical protein CJJ81176_0714	3.33333	0.0248962
Cj0951c	CJJ81176_0975		membrane protein, putative, degenerate	3.33333	0.00101666
Cj1350	CJJ81176_1349	mobA	putative molybdopterin-guanine dinucleotide biosynthesis protein	3.33333	0.0248962
Cj1358c	CJJ81176_1360		cytochrome c-type protein nrfH	3.33333	0.0248962
Cj1589	CJJ81176_1577		hypothetical protein CJJ81176_1577	3.33333	0.0248962
Cj1445c	CJJ81176_1439	kpsE	capsular polysaccharide ABC transporter	3.25	0.00858092
Cj1027c	CJJ81176_1046	gyrA	DNA gyrase subunit A	3.22727	0.00156691
Cj1286c	CJJ81176_1303	upp	uracil phosphoribosyltransferase	3.2	0.00793309
Cj0397c	CJJ81176_0420		hypothetical protein CJJ81176_0420	3.16667	0.00289001
Cj1565c	CJJ81176_1550	pflA	paralyzed flagella protein PflA	3.11111	0.0089709
Cj0342c	CJJ81176_0366	uvrA	excinuclease ABC subunit A	3.08333	0.00138494
Cj1355	CJJ81176_1354	ceuD	enterochelin ABC transporter, periplasmic enterochelin-binding protein, authentic frameshift	3.08333	0.00457758
Cj1516	CJJ81176_1508		oxidoreductase, putative	3.06667	0.0139179
Cj0925	CJJ81176_0932	rpiB	ribose 5-phosphate isomerase B	3	0.0013239
	CJJ81176_1335		motility accessory factor	3	0.0161301
Cj1444c	CJJ81176_1438	kspD	capsular polysaccharide ABC transporter, periplasmic polysaccharide-binding protein	3	0.00635226
Cj1529c	CJJ81176_1514	purM	phosphoribosylaminoimidazole synthetase	3	0.00365026
Cj1530	CJJ81176_1515		dephospho-CoA kinase	3	0.0013239
Cj1359	CJJ81176_1361	ppk	polyphosphate kinase	2.91667	0.0275004
Cj1219c	CJJ81176_1232		hypothetical protein CJJ81176_1232	2.88	<0.001
Cj0409	CJJ81176_0433	frdA	fumarate reductase flavoprotein subunit	2.86667	<0.001
Cj0234c	CJJ81176_0259	ffr	ribosome recycling factor	2.84615	0.00193521
Cj1483c	CJJ81176_1476		putative lipoprotein	2.8	0.00312559
Cj1186c	CJJ81176_1201	petA	ubiquinol--cytochrome c reductase, iron-sulfur subunit	2.77778	0.0013239
Cj1170c	CJJ81176_1185	omp50	hypothetical protein CJJ81176_1185	2.72464	<0.001
Cj0327	CJJ81176_0349		endoribonuclease L-PSP family protein	2.66667	0.00749043
Cj1403c	CJJ81176_1402	gapA	glyceraldehyde 3-phosphate dehydrogenase A	2.66667	<0.001
Cj1184c	CJJ81176_1199	petC	ubiquinol--cytochrome c reductase, cytochrome c1 subunit	2.66197	0.00172277
Cj0171	CJJ81176_0207		hypothetical protein CJJ81176_0207	2.6	0.00481268
Cj0311	CJJ81176_0333		50S ribosomal protein L25/general stress protein Ctc	2.57143	0.00158674
Cj1366c	CJJ81176_1368	glmS	glucosamine--fructose-6-phosphate aminotransferase	2.55556	0.00719967
Cj0007	CJJ81176_0033	gltB	glutamate synthase, large subunit	2.54545	<0.001
Cj0012c	CJJ81176_0038		rubrerythrin	2.50909	0.00350519
Cj0508	CJJ81176_0536	pbpA	penicillin-binding protein 1A	2.5	0.0132356
Cj0675c	CJJ81176_0786	hisS	histidyl-tRNA synthetase	2.5	0.0132356
Cj1143	CJJ81176_1161	neuA1'	CMP-Neu5Ac synthetase	2.5	0.039942
	CJJ81176_1432		galactosyltransferase	2.5	0.0132356
Cj1487c	CJJ81176_1479	ccoP	cytochrome c oxidase, cbb3-type, subunit III	2.47826	<0.001
Cj0562	CJJ81176_0587	dnaB	replicative DNA helicase	2.44444	0.022646
Cj0646	CJJ81176_0674		rare lipoprotein A	2.42857	0.0241101
Cj1279c	CJJ81176_1295		fibronectin type III domain-containing protein	2.41935	<0.001
Cj0632	CJJ81176_0660	ilvC	ketol-acid reductoisomerase	2.41667	0.0175405
Cj1116c	CJJ81176_1134	ftsH	cell division protein FtsH	2.40741	0.0012618
Cj1243	CJJ81176_1258	hemE	uroporphyrinogen decarboxylase	2.4	0.0248962
Cj1701c	CJJ81176_1698	rpsC	30S ribosomal protein S3	2.3871	<0.001
Cj0116	CJJ81176_0152	pfs	5~-methylthioadenosine/S-adenosylhomocysteine nucleosidase	2.38462	0.0157998
Cj0020c	CJJ81176_0047		cytochrome c551 peroxidase	2.33333	0.0013239
Cj1408	CJJ81176_1407		flagellar basal body-associated protein FliL	2.30769	0.00105058
Cj0183	CJJ81176_0214		transporter, putative	2.3	0.0100597
Cj0338c	CJJ81176_0360	polA	DNA polymerase I	2.3	0.00435682
Cj0366c	CJJ81176_0389		RND efflux system, inner membrane transporter CmeB	2.29545	0.00159479
Cj0114	CJJ81176_0149		hypothetical protein CJJ81176_0149	2.29412	0.00724559
Cj0245	CJJ81176_0270	rplT	50S ribosomal protein L20	2.28571	0.000843833
Cj0404	CJJ81176_0428		hypothetical protein CJJ81176_0428	2.28571	0.0482615
Cj0734c	CJJ81176_0757	hisJ/cjaC	cjaC protein	2.28302	0.0064479
Cj0479	CJJ81176_0510	rpoC	DNA-directed RNA polymerase, beta~ subunit	2.22449	<0.001
Cj1507c	CJJ81176_1499		molybdate transport repressor	2.22222	0.0379966
Cj1573c	CJJ81176_1558	nuoG	NADH dehydrogenase subunit G	2.21154	0.00157675
Cj1380	CJJ81176_1382		hypothetical protein CJJ81176_1382	2.18519	0.011355
Cj0059c	CJJ81176_0097	fliY	flagellar motor switch protein FliY	2.16667	0.0248962
Cj0238	CJJ81176_0263		mechanosensitive ion channel family protein	2.15385	0.0284602
Cj0576	CJJ81176_0604	lpxD	UDP-3-O-[3-hydroxymyristoyl] glucosamine N-acyltransferase	2.14286	0.0390205
Cj0884	CJJ81176_0892	rpsO	30S ribosomal protein S15	2.14286	0.0161301
Cj1220	CJJ81176_1233	groES	co-chaperonin GroES	2.14286	0.00718233
Cj0597	CJJ81176_0625	fba	fructose-bisphosphate aldolase	2.13043	<0.001
Cj0806	CJJ81176_0827	dapA	dihydrodipicolinate synthase	2.11111	0.0031982
Cj0853c	CJJ81176_0869	hemL	glutamate-1-semialdehyde aminotransferase	2.07937	0.00413822
Cj0440c	CJJ81176_0466		TenA/Thi-4 family protein	2.07143	0.0495428
Cj1071	CJJ81176_1089	ssb	single-stranded DNA-binding protein	2.07143	0.00607361
Cj0511	CJJ81176_0539		carboxyl-terminal protease	2.05	0.0146311
Cj1070	CJJ81176_1088	rpsF	30S ribosomal protein S6	2.04167	0.00334135
Cj0383c	CJJ81176_0406	ribA	6,7-dimethyl-8-ribityllumazine synthase	2	0.00685897
Cj0670	CJJ81176_0696	rpoN	RNA polymerase factor sigma-54	2	0.0241101
Cj1571c	CJJ81176_1556	nuoI	NADH dehydrogenase subunit I	2	0.0257214
C. jejuni proteins whose levels decreased in the sample after incubation under low oxygen conditions:
Gene ID (NCTC11168)	Gene ID (81-176)	gene	prot_desc	fold	p-value
Cj0538	CJJ81176_0563	oorC	2-oxoglutarate-acceptor oxidoreductase subunit OorC	-1.98039	0.00749043
Cj0037c	CJJ81176_0075		cytochrome c family protein	-2	0.0393519
Cj0985c	CJJ81176_1004	hipO	hippurate hydrolase	-2	0.0213116
Cj1050c	CJJ81176_1071		NAD-dependent deacetylase	-2	0.039942
Cj1548c	CJJ81176_1533		zinc-binding dehydrogenase family oxidoreductase	-2	0.0179479
Cj0064c	CJJ81176_0102	flhF	flagellar biosynthesis regulator FlhF	-2.0625	0.0131581
Cj1508c	CJJ81176_1500	fdhD	formate dehydrogenase accessory protein	-2.125	0.0157998
Cj1613c	CJJ81176_1600		hypothetical protein CJJ81176_1600	-2.12903	0.00669586
Cj1290c	CJJ81176_1307	accC	biotin carboxylase	-2.14286	<0.001
Cj0023	CJJ81176_0050	purB	adenylosuccinate lyase	-2.18182	0.022646
Cj0275	CJJ81176_0302	clpX	ATP-dependent protease ATP-binding subunit ClpX	-2.18182	0.0313757
Cj0434	CJJ81176_0460		phosphoglyceromutase	-2.2	0.0436595
Cj0464	CJJ81176_0487		hypothetical protein CJJ81176_0487	-2.25	0.0341094
Cj1288c	CJJ81176_1305	gltX2	glutamyl-tRNA synthetase	-2.26316	<0.001
Cj1338c	CJJ81176_1338	flaB	flagellin	-2.27742	0.00089821
Cj0324	CJJ81176_0346	ubiE	ubiquinone/menaquinone biosynthesis methyltransferase	-2.28571	0.0334717
	CJJ81176_1333		flagellin modification protein, PseA	-2.33333	0.00718233
Cj0696	CJJ81176_0719	ftsZ	cell division protein FtsZ	-2.375	0.0177043
Cj0779	CJJ81176_0800	tpx	thiol peroxidase	-2.38012	<0.001
Cj0008	CJJ81176_0034		hypothetical protein CJJ81176_0034	-2.46667	0.0253864
Cj0835c	CJJ81176_0852		bifunctional aconitate hydratase 2/2-methylisocitrate dehydratase	-2.47945	<0.001
Cj1000	CJJ81176_1018		LysR family transcriptional regulator	-2.55556	0.00612226
Cj0118	CJJ81176_0153		PP-loop family protein	-2.66667	0.0341094
Cj0447	CJJ81176_0472		NUDIX domain-containing protein	-2.66667	0.00749043
Cj0348	CJJ81176_0372	trpB	tryptophan synthase subunit beta	-2.85714	0.0438145
Cj1264c	CJJ81176_1280	hydD	hydrogenase maturation protease HydD	-2.85714	0.000777907
Cj0390	CJJ81176_0413		TPR domain-containing protein	-3.2	0.00793309
Cj0715	CJJ81176_0738		transthyretin-like protein	-3.2	0.00793309
Cj0912c	CJJ81176_0920	cysM	cysteine synthase A	-3.28889	<0.001
Cj0722c	CJJ81176_0745		HemK family modification methylase	-3.33333	0.0248962
Cj0224	CJJ81176_0249	argC	N-acetyl-gamma-glutamyl-phosphate reductase	-3.4	0.0132356
Cj0623	CJJ81176_0652	hypB	hydrogenase accessory protein HypB	-3.4	0.0199788
Cj1681c	CJJ81176_1674		cysQ protein	-3.4	0.0132356
Cj0982c	CJJ81176_1001	cjaA	CjaA protein	-3.64865	<0.001
Cj0556	CJJ81176_0581		hypothetical protein CJJ81176_0581	-3.8	0.00331976
Cj1682c	CJJ81176_1675	gltA	citrate synthase	-3.83019	<0.001
Cj1541	CJJ81176_1526		LamB/YcsF family protein	-3.92857	0.000574363
Cj1008c	CJJ81176_1026	aroB	3-dehydroquinate synthase	-4	0.0495428
Cj0921c	CJJ81176_0928	peb1A	bifunctional adhesin/ABC transporter aspartate/glutamate-binding protein	-4.11765	<0.001
Cj0169	CJJ81176_0205		superoxide dismutase, Fe	-4.2	<0.001
Cj1505c	CJJ81176_1497		hypothetical protein CJJ81176_1497	-4.4	0.00160618
Cj0554	CJJ81176_0579		hypothetical protein CJJ81176_0579	-4.5	0.0177974
Cj1136	CJJ81176_1153		galactosyltransferase	-4.5	<0.001
Cj1275c	CJJ81176_1291		M24/M37 family peptidase	-4.5	<0.001
Cj0093	CJJ81176_0128		hypothetical protein CJJ81176_0128	-4.57143	0.00165906
Cj0233c	CJJ81176_0258	pyrE	orotate phosphoribosyltransferase	-5.2	0.000716276
Cj1189c	CJJ81176_1204	cetB	methyl-accepting chemotaxis protein	-5.22222	<0.001
	CJJ81176_0070		transglycosylase domain-containing protein	-5.33333	0.00289001
Cj0625	CJJ81176_0654	hypD	hydrogenase expression/formation protein HypD	-5.5	0.00129298
Cj0415	CJJ81176_0439		oxidoreductase, putative	-5.52941	<0.001
Cj0613	CJJ81176_0642	pstS	phosphate ABC transporter, periplasmic phosphate-binding protein, putative	-5.71429	<0.001
Cj1201	CJJ81176_1216	metE	5-methyltetrahydropteroyltriglutamate--homocysteine S-methyltransferase	-5.93103	<0.001
Cj0349	CJJ81176_0373	trpA	tryptophan synthase subunit alpha	-6.5	0.015033
Cj0616	CJJ81176_0645	pstB	phosphate ABC transporter, ATP-binding protein	-6.66667	0.0325054
Cj0441	CJJ81176_0468	acpP	acyl carrier protein	-6.75	0.0391614
Cj0381c	CJJ81176_0404	pyrF	orotidine 5~-phosphate decarboxylase	-6.85714	0.000712011
Cj0922c	CJJ81176_0929		amino acid ABC transporter, ATP-binding protein PEB1	-7.2	0.00344178
Cj1716c	CJJ81176_0014	leuD	isopropylmalate isomerase small subunit	-7.5	0.00196074
Cj0021c	CJJ81176_0048		fumarylacetoacetate hydrolase family protein	-8	0.00373845
Cj0345	CJJ81176_0369	trpE	anthranilate synthase component I	-8	0.00373845
Cj0427	CJJ81176_0447		hypothetical protein CJJ81176_0447	-8.25	0.0101427
Cj1543	CJJ81176_1528		hypothetical protein CJJ81176_1528	-8.5	<0.001
Cj0074c	CJJ81176_0111		iron-sulfur cluster binding protein	-8.8	0.00585784
Cj0817	CJJ81176_0836	glnH	amino acid-binding protein	-10	0.000548647
Cj1183c	CJJ81176_1198	cfa	cyclopropane-fatty-acyl-phospholipid synthase, putative	-10.6667	0.00539689
Cj0414	CJJ81176_0438		hypothetical protein CJJ81176_0438	-13.3333	0.0293046
Cj1385	CJJ81176_1387	katA	catalase	-14	<0.001
Cj1503c	CJJ81176_1495	putA	bifunctional putA protein, putative	-14	0.000564502
Cj0240c	CJJ81176_0265		cysteine desulfurase, putative	-20.375	<0.001
Cj1537c	CJJ81176_1522	acs	acetyl-CoA synthetase	-22	0.00373845
Cj0239c	CJJ81176_0264	nifU	NifU family protein	-22.9	<0.001
Cj1627c	CJJ81176_0023	metY	homoserine O-acetyltransferase	-36	<0.001
Cj053	CJJ81176_0478	thiC	thiamine biosynthesis protein ThiC	-36.6667	<0.001
	CJJ81176_0067	ggt	gamma-glutamyltransferase	-41.5	<0.001
